# Supplementary material for: Unravelling the sex-specific diversity and functions of adrenal gland macrophages
Source: Cell Rep. 2022 Jun 14;39(11):110949. doi: 10.1016/j.celrep.2022.110949 (PMC9210345; doi:10.1016/j.celrep.2022.110949)
Supplement: Data S1. Top gene signature for AGM clusters identified by scRNA-seq, related to Figure 2 [file mmc2.xlsx]

## Sheet: Cluster 2
gene	p_val	avg_log2FC	pct.1	pct.2	p_val_adj	cluster
Cd74	4.98219e-118	1.31955	1	0.943	7.45684e-114	Macrophages MHC-II-hi
Fth1	3.40033e-106	1.04675	1	1	5.08927e-102	Macrophages MHC-II-hi
H2-Aa	7.52066e-79	1.0116	0.996	0.834	1.12562e-74	Macrophages MHC-II-hi
H2-Ab1	7.11696e-76	1.07047	0.996	0.844	1.06519e-71	Macrophages MHC-II-hi
Tyrobp	2.5489e-73	0.74301	1	0.983	3.81493e-69	Macrophages MHC-II-hi
Aif1	3.49014e-72	0.914962	0.924	0.574	5.22369e-68	Macrophages MHC-II-hi
Lst1	1.46892e-71	0.943646	0.915	0.577	2.19854e-67	Macrophages MHC-II-hi
Gngt2	4.20305e-69	0.879412	0.703	0.232	6.29071e-65	Macrophages MHC-II-hi
Ftl1	6.59163e-68	0.785191	1	1	9.86569e-64	Macrophages MHC-II-hi
H2-Eb1	1.65853e-63	0.907912	0.996	0.828	2.48233e-59	Macrophages MHC-II-hi
Prdx1	1.97436e-58	0.908684	0.968	0.877	2.95503e-54	Macrophages MHC-II-hi
Cd300c2	5.57436e-56	0.765417	0.782	0.359	8.34315e-52	Macrophages MHC-II-hi
Fcer1g	1.74496e-54	0.588692	1	0.995	2.61168e-50	Macrophages MHC-II-hi
Basp1	6.32928e-54	0.767361	0.642	0.236	9.47304e-50	Macrophages MHC-II-hi
Cd72	2.71551e-53	0.835575	0.58	0.199	4.06431e-49	Macrophages MHC-II-hi
Cxcl16	3.21419e-52	0.686916	0.825	0.404	4.81068e-48	Macrophages MHC-II-hi
Cd52	1.64953e-51	0.665387	0.997	0.939	2.46884e-47	Macrophages MHC-II-hi
Cadm1	4.80034e-51	0.767651	0.651	0.25	7.18466e-47	Macrophages MHC-II-hi
C1qb	4.9908e-51	0.673474	0.998	0.856	7.46974e-47	Macrophages MHC-II-hi
Cd63	1.71964e-50	0.902152	0.81	0.492	2.57378e-46	Macrophages MHC-II-hi
Rpl39	2.24728e-50	0.631881	0.999	0.995	3.36351e-46	Macrophages MHC-II-hi
Wfdc17	3.39755e-50	0.913966	0.891	0.605	5.08512e-46	Macrophages MHC-II-hi
Tgfbr1	4.1578e-50	0.722918	0.775	0.36	6.22299e-46	Macrophages MHC-II-hi
Ctss	2.59178e-46	0.639816	0.983	0.906	3.87912e-42	Macrophages MHC-II-hi
Ms4a7	5.48888e-46	0.968322	0.734	0.371	8.2152e-42	Macrophages MHC-II-hi
Mpeg1	1.24969e-44	0.660076	0.897	0.619	1.87041e-40	Macrophages MHC-II-hi
Axl	2.05605e-44	0.621744	0.817	0.421	3.07729e-40	Macrophages MHC-II-hi
Scimp	1.04231e-43	0.637962	0.608	0.231	1.56003e-39	Macrophages MHC-II-hi
B2m	2.81911e-42	0.508725	1	0.988	4.21936e-38	Macrophages MHC-II-hi
Itgax	1.20182e-41	0.55748	0.465	0.127	1.79876e-37	Macrophages MHC-II-hi
Mmp12	2.37886e-41	1.02931	0.408	0.088	3.56043e-37	Macrophages MHC-II-hi
Rpl12	2.74056e-40	0.529365	0.994	0.967	4.1018e-36	Macrophages MHC-II-hi
Rps2	1.51413e-39	0.55462	0.987	0.95	2.26621e-35	Macrophages MHC-II-hi
Rps20	2.07657e-39	0.479238	0.996	0.99	3.108e-35	Macrophages MHC-II-hi
Bcl2a1b	7.86227e-39	0.574729	0.764	0.38	1.17675e-34	Macrophages MHC-II-hi
Ctsz	4.50116e-38	0.604904	0.898	0.749	6.73688e-34	Macrophages MHC-II-hi
Rps18	1.72281e-37	0.485093	0.994	0.965	2.57854e-33	Macrophages MHC-II-hi
Rpl23	6.21129e-37	0.455802	1	0.995	9.29644e-33	Macrophages MHC-II-hi
Rpl30	1.13995e-36	0.481434	0.999	0.983	1.70616e-32	Macrophages MHC-II-hi
Rps15a	3.40473e-36	0.472157	0.997	0.998	5.09586e-32	Macrophages MHC-II-hi
Hexb	4.78444e-36	0.511552	0.868	0.516	7.16088e-32	Macrophages MHC-II-hi
Lair1	1.11476e-35	0.606838	0.639	0.315	1.66845e-31	Macrophages MHC-II-hi
Cd68	1.18822e-35	0.598505	0.791	0.527	1.77841e-31	Macrophages MHC-II-hi
Cx3cr1	1.16935e-34	0.54476	0.792	0.414	1.75016e-30	Macrophages MHC-II-hi
Acp5	8.5313e-34	0.614485	0.62	0.289	1.27688e-29	Macrophages MHC-II-hi
Gatm	1.98408e-33	0.598565	0.591	0.282	2.96957e-29	Macrophages MHC-II-hi
Rpl11	3.54827e-33	0.438214	0.996	0.984	5.31069e-29	Macrophages MHC-II-hi
Rpl27a	2.23553e-32	0.431606	1	0.995	3.34592e-28	Macrophages MHC-II-hi
Rps29	2.55218e-32	0.384273	1	1	3.81985e-28	Macrophages MHC-II-hi
Cd81	3.61376e-32	0.544385	0.932	0.841	5.40871e-28	Macrophages MHC-II-hi
Atox1	2.54687e-31	0.51446	0.928	0.789	3.81191e-27	Macrophages MHC-II-hi
Lpcat2	9.01488e-31	0.458338	0.521	0.21	1.34926e-26	Macrophages MHC-II-hi
Rpl32	2.00046e-30	0.443491	0.999	0.995	2.99409e-26	Macrophages MHC-II-hi
Txn1	2.00636e-30	0.567129	0.704	0.444	3.00292e-26	Macrophages MHC-II-hi
Cyba	2.82796e-30	0.467075	0.986	0.946	4.2326e-26	Macrophages MHC-II-hi
Rps21	3.10131e-29	0.407957	1	1	4.64174e-25	Macrophages MHC-II-hi
Rpl37	5.41426e-29	0.411288	1	0.997	8.10352e-25	Macrophages MHC-II-hi
C1qc	1.73921e-28	0.477655	0.996	0.811	2.60308e-24	Macrophages MHC-II-hi
Rps11	3.63006e-28	0.390608	0.999	0.998	5.43311e-24	Macrophages MHC-II-hi
Hck	7.17516e-28	0.452463	0.504	0.222	1.07391e-23	Macrophages MHC-II-hi
Fyb	8.48194e-28	0.658595	0.602	0.343	1.26949e-23	Macrophages MHC-II-hi
Sat1	1.28626e-27	0.607966	0.842	0.664	1.92514e-23	Macrophages MHC-II-hi
Lipa	3.68092e-27	0.55748	0.674	0.412	5.50924e-23	Macrophages MHC-II-hi
Rpl36	7.13854e-27	0.387806	0.998	0.993	1.06843e-22	Macrophages MHC-II-hi
AW112010	7.24575e-27	0.625784	0.741	0.555	1.08447e-22	Macrophages MHC-II-hi
Rpl21	8.67956e-27	0.428049	0.997	0.976	1.29907e-22	Macrophages MHC-II-hi
Ssr4	1.4506e-26	0.503684	0.684	0.438	2.17112e-22	Macrophages MHC-II-hi
Cd9	2.38548e-26	0.641029	0.461	0.208	3.57034e-22	Macrophages MHC-II-hi
Rps23	2.93817e-26	0.384195	0.998	0.991	4.39756e-22	Macrophages MHC-II-hi
Mrpl52	3.81696e-26	0.453276	0.646	0.366	5.71284e-22	Macrophages MHC-II-hi
Fau	7.22215e-26	0.377252	1	0.993	1.08094e-21	Macrophages MHC-II-hi
Ly86	1.09747e-25	0.498761	0.851	0.678	1.64259e-21	Macrophages MHC-II-hi
Ptms	1.73431e-25	0.480747	0.779	0.56	2.59574e-21	Macrophages MHC-II-hi
Atp6v0c	2.25617e-25	0.510835	0.922	0.846	3.3768e-21	Macrophages MHC-II-hi
Fcgr4	2.95511e-25	0.40545	0.602	0.293	4.42291e-21	Macrophages MHC-II-hi
Rpl34	3.76205e-25	0.371997	0.996	0.995	5.63066e-21	Macrophages MHC-II-hi
Slamf7	5.61788e-25	0.372952	0.293	0.073	8.40828e-21	Macrophages MHC-II-hi
Zmynd15	4.61229e-24	0.473677	0.335	0.109	6.90321e-20	Macrophages MHC-II-hi
Rps16	8.70675e-24	0.359791	1	0.997	1.30314e-19	Macrophages MHC-II-hi
Rpl38	9.42202e-24	0.37405	1	0.998	1.41019e-19	Macrophages MHC-II-hi
Rps27a	1.28532e-23	0.351935	0.999	0.997	1.92374e-19	Macrophages MHC-II-hi
Rpl17	4.36473e-23	0.392904	0.997	0.981	6.5327e-19	Macrophages MHC-II-hi
H2-DMb1	6.32285e-23	0.435027	0.794	0.534	9.46342e-19	Macrophages MHC-II-hi
Tmsb4x	8.56965e-23	0.366137	1	1	1.28262e-18	Macrophages MHC-II-hi
Rps7	1.07648e-22	0.377175	0.998	0.988	1.61117e-18	Macrophages MHC-II-hi
Atpif1	1.18976e-22	0.47212	0.827	0.634	1.78071e-18	Macrophages MHC-II-hi
Rps28	1.21047e-22	0.33763	0.999	1	1.81171e-18	Macrophages MHC-II-hi
Clec4n	3.38859e-22	0.364448	0.374	0.135	5.07171e-18	Macrophages MHC-II-hi
Glipr1	4.93137e-22	0.43357	0.407	0.175	7.38078e-18	Macrophages MHC-II-hi
Rgs10	7.08573e-22	0.399423	0.794	0.56	1.06052e-17	Macrophages MHC-II-hi
Tmem86a	7.79015e-22	0.371644	0.403	0.17	1.16595e-17	Macrophages MHC-II-hi
Apoe	1.57594e-21	0.302025	0.999	0.932	2.35871e-17	Macrophages MHC-II-hi
Ubb	2.19173e-21	0.3809	0.97	0.891	3.28036e-17	Macrophages MHC-II-hi
Itgb5	2.58652e-21	0.342343	0.599	0.312	3.87124e-17	Macrophages MHC-II-hi
Ppfia4	3.01116e-21	0.362107	0.409	0.177	4.50681e-17	Macrophages MHC-II-hi
C1qa	4.39901e-21	0.423141	0.996	0.83	6.584e-17	Macrophages MHC-II-hi
Tlr12	5.63086e-21	0.256651	0.19	0.024	8.4277e-17	Macrophages MHC-II-hi
Gpr65	6.09766e-21	0.409946	0.507	0.262	9.12636e-17	Macrophages MHC-II-hi
Hspe1	6.90296e-21	0.460239	0.628	0.4	1.03317e-16	Macrophages MHC-II-hi
Rpl19	7.95947e-21	0.326612	0.999	0.997	1.19129e-16	Macrophages MHC-II-hi
Mmp13	8.55178e-21	0.485637	0.309	0.102	1.27994e-16	Macrophages MHC-II-hi
Rps19	1.40809e-20	0.35672	0.996	0.993	2.10748e-16	Macrophages MHC-II-hi
Rps13	2.62957e-20	0.361059	0.998	0.988	3.93568e-16	Macrophages MHC-II-hi
Psme1	3.57103e-20	0.413696	0.706	0.52	5.34476e-16	Macrophages MHC-II-hi
Nfe2l2	8.71072e-20	0.428853	0.534	0.302	1.30373e-15	Macrophages MHC-II-hi
Vcam1	1.31607e-19	0.364137	0.484	0.232	1.96977e-15	Macrophages MHC-II-hi
F11r	1.55742e-19	0.295911	0.369	0.147	2.33099e-15	Macrophages MHC-II-hi
Hpgds	2.15985e-19	0.384084	0.445	0.222	3.23265e-15	Macrophages MHC-II-hi
Bcl2a1a	2.23822e-19	0.356531	0.33	0.128	3.34994e-15	Macrophages MHC-II-hi
Bst2	3.1031e-19	0.359418	0.757	0.51	4.64441e-15	Macrophages MHC-II-hi
Fcgr1	3.18266e-19	0.329369	0.488	0.244	4.76349e-15	Macrophages MHC-II-hi
Rpl22l1	4.01059e-19	0.423598	0.794	0.669	6.00265e-15	Macrophages MHC-II-hi
Rps8	4.56299e-19	0.306046	1	0.998	6.82943e-15	Macrophages MHC-II-hi
Acvrl1	4.59794e-19	0.310889	0.362	0.153	6.88174e-15	Macrophages MHC-II-hi
Ctsh	5.35011e-19	0.398378	0.848	0.702	8.00751e-15	Macrophages MHC-II-hi
Pkib	5.93964e-19	0.299625	0.364	0.147	8.88986e-15	Macrophages MHC-II-hi
H2-M2	1.55443e-18	0.473321	0.162	0.019	2.32651e-14	Macrophages MHC-II-hi
Rpl13	2.67822e-18	0.286046	0.998	0.997	4.00849e-14	Macrophages MHC-II-hi
Lilra5	3.56168e-18	0.347174	0.478	0.251	5.33076e-14	Macrophages MHC-II-hi
Abi3	5.73247e-18	0.290585	0.32	0.125	8.57979e-14	Macrophages MHC-II-hi
Rpl18a	6.22793e-18	0.318955	0.997	0.979	9.32135e-14	Macrophages MHC-II-hi
Kcnj10	7.47764e-18	0.278576	0.222	0.057	1.11918e-13	Macrophages MHC-II-hi
Klra2	1.49491e-17	0.304506	0.429	0.208	2.23743e-13	Macrophages MHC-II-hi
Ciita	2.02115e-17	0.336894	0.359	0.159	3.02506e-13	Macrophages MHC-II-hi
Rap2a	2.51018e-17	0.338133	0.298	0.114	3.75699e-13	Macrophages MHC-II-hi
Aprt	2.56882e-17	0.369597	0.496	0.277	3.84475e-13	Macrophages MHC-II-hi
Krtcap2	5.15314e-17	0.373682	0.516	0.307	7.71271e-13	Macrophages MHC-II-hi
Rpl15	6.77755e-17	0.32136	0.987	0.948	1.0144e-12	Macrophages MHC-II-hi
Ms4a6c	9.86725e-17	0.303688	0.824	0.567	1.47683e-12	Macrophages MHC-II-hi
Ndufc2	1.12583e-16	0.38804	0.544	0.347	1.68503e-12	Macrophages MHC-II-hi
Ppia	1.27282e-16	0.305264	0.998	0.988	1.90504e-12	Macrophages MHC-II-hi
Phf11b	2.65656e-16	0.308238	0.438	0.225	3.97608e-12	Macrophages MHC-II-hi
Rps24	3.59689e-16	0.28745	0.999	0.998	5.38346e-12	Macrophages MHC-II-hi
Arpp19	5.84399e-16	0.374417	0.554	0.366	8.7467e-12	Macrophages MHC-II-hi
Itga9	6.00809e-16	0.283485	0.331	0.144	8.99231e-12	Macrophages MHC-II-hi
BC028528	6.51842e-16	0.302337	0.495	0.288	9.75613e-12	Macrophages MHC-II-hi
Rps4x	7.28699e-16	0.294952	1	0.998	1.09064e-11	Macrophages MHC-II-hi
Calm1	7.35024e-16	0.327682	0.978	0.96	1.10011e-11	Macrophages MHC-II-hi
Sh2d1b1	8.94805e-16	0.26481	0.281	0.106	1.33926e-11	Macrophages MHC-II-hi
Rpl35	9.79528e-16	0.329059	0.956	0.917	1.46606e-11	Macrophages MHC-II-hi
Slc15a3	1.30244e-15	0.321002	0.413	0.215	1.94936e-11	Macrophages MHC-II-hi
Rpl10a	1.64372e-15	0.309018	0.988	0.958	2.46015e-11	Macrophages MHC-II-hi
Mif	1.64717e-15	0.377157	0.432	0.237	2.46531e-11	Macrophages MHC-II-hi
Atp5g1	2.09293e-15	0.386955	0.692	0.503	3.13249e-11	Macrophages MHC-II-hi
Siglece	2.51874e-15	0.344216	0.414	0.222	3.7698e-11	Macrophages MHC-II-hi
Sema4d	3.16897e-15	0.275931	0.323	0.142	4.743e-11	Macrophages MHC-II-hi
Ifnar2	4.54028e-15	0.330267	0.547	0.336	6.79543e-11	Macrophages MHC-II-hi
Cd180	5.69404e-15	0.311529	0.358	0.179	8.52226e-11	Macrophages MHC-II-hi
Rps10	6.52941e-15	0.276556	0.996	0.995	9.77256e-11	Macrophages MHC-II-hi
Psme2	1.56871e-14	0.327833	0.455	0.269	2.34788e-10	Macrophages MHC-II-hi
Clec4a2	1.98217e-14	0.3601	0.713	0.551	2.96672e-10	Macrophages MHC-II-hi
Ppib	2.40936e-14	0.328659	0.689	0.527	3.60608e-10	Macrophages MHC-II-hi
Rpl6	2.4455e-14	0.290401	0.994	0.977	3.66018e-10	Macrophages MHC-II-hi
Hebp1	3.01936e-14	0.206631	0.194	0.054	4.51908e-10	Macrophages MHC-II-hi
AU020206	3.2953e-14	0.254013	0.362	0.177	4.93207e-10	Macrophages MHC-II-hi
Irf8	4.27626e-14	0.265901	0.515	0.302	6.40027e-10	Macrophages MHC-II-hi
Asb2	4.40276e-14	0.211022	0.16	0.035	6.58961e-10	Macrophages MHC-II-hi
Tmem14c	5.74666e-14	0.301017	0.585	0.392	8.60102e-10	Macrophages MHC-II-hi
Psen2	7.53944e-14	0.264303	0.308	0.142	1.12843e-09	Macrophages MHC-II-hi
Ms4a6d	8.62378e-14	0.202604	0.596	0.345	1.29072e-09	Macrophages MHC-II-hi
Cd300a	1.0392e-13	0.279027	0.432	0.237	1.55537e-09	Macrophages MHC-II-hi
Apobec1	2.17994e-13	0.294547	0.501	0.307	3.26272e-09	Macrophages MHC-II-hi
Otulinl	2.18721e-13	0.261949	0.549	0.34	3.27359e-09	Macrophages MHC-II-hi
H3f3b	2.20763e-13	0.270343	0.972	0.948	3.30416e-09	Macrophages MHC-II-hi
Manf	2.32373e-13	0.403415	0.571	0.409	3.47793e-09	Macrophages MHC-II-hi
Pomp	3.11579e-13	0.304934	0.717	0.537	4.6634e-09	Macrophages MHC-II-hi
Svbp	3.77789e-13	0.249667	0.342	0.165	5.65437e-09	Macrophages MHC-II-hi
Rpl29	4.21815e-13	0.275862	0.956	0.925	6.3133e-09	Macrophages MHC-II-hi
Cxcl14	4.26446e-13	0.322494	0.266	0.113	6.38261e-09	Macrophages MHC-II-hi
Rtp4	4.32813e-13	0.264996	0.336	0.166	6.47792e-09	Macrophages MHC-II-hi
Rpl24	6.67213e-13	0.282161	0.987	0.953	9.98618e-09	Macrophages MHC-II-hi
Dst	7.24242e-13	0.223286	0.234	0.088	1.08397e-08	Macrophages MHC-II-hi
Adgrl3	1.03998e-12	0.14496	0.095	0.005	1.55654e-08	Macrophages MHC-II-hi
Cd93	1.18715e-12	0.274112	0.501	0.305	1.77681e-08	Macrophages MHC-II-hi
Slc11a1	1.4777e-12	0.31582	0.508	0.333	2.21168e-08	Macrophages MHC-II-hi
Sec61g	1.58008e-12	0.33605	0.862	0.79	2.3649e-08	Macrophages MHC-II-hi
Rpp21	1.62115e-12	0.244329	0.354	0.182	2.42637e-08	Macrophages MHC-II-hi
Ckb	1.68809e-12	0.346075	0.646	0.477	2.52657e-08	Macrophages MHC-II-hi
Nes	1.74593e-12	0.230198	0.181	0.055	2.61314e-08	Macrophages MHC-II-hi
Slamf9	1.81922e-12	0.300265	0.701	0.51	2.72283e-08	Macrophages MHC-II-hi
Tmem205	1.8378e-12	0.238121	0.308	0.147	2.75063e-08	Macrophages MHC-II-hi
Lilrb4a	2.14592e-12	0.326858	0.514	0.329	3.21179e-08	Macrophages MHC-II-hi
Rps25	3.50272e-12	0.263041	0.989	0.981	5.24252e-08	Macrophages MHC-II-hi
Ifi30	3.7717e-12	0.359131	0.609	0.444	5.64511e-08	Macrophages MHC-II-hi
Mylip	3.78184e-12	0.284332	0.296	0.142	5.66028e-08	Macrophages MHC-II-hi
Tmcc3	4.08992e-12	0.31992	0.391	0.229	6.12138e-08	Macrophages MHC-II-hi
Retreg1	5.48094e-12	0.226534	0.339	0.173	8.20332e-08	Macrophages MHC-II-hi
Dctpp1	5.52989e-12	0.222125	0.228	0.09	8.27659e-08	Macrophages MHC-II-hi
Rpl36a	5.99049e-12	0.308715	0.842	0.79	8.96597e-08	Macrophages MHC-II-hi
Lgals3	6.41701e-12	0.536826	0.757	0.608	9.60433e-08	Macrophages MHC-II-hi
Cox7b	7.83935e-12	0.354637	0.568	0.409	1.17332e-07	Macrophages MHC-II-hi
I830077J02Rik	8.94204e-12	0.183293	0.187	0.062	1.33835e-07	Macrophages MHC-II-hi
Cdk6	9.9703e-12	0.274944	0.306	0.154	1.49225e-07	Macrophages MHC-II-hi
Tspan13	1.0792e-11	0.245834	0.251	0.109	1.61523e-07	Macrophages MHC-II-hi
Rpl26	1.4936e-11	0.265012	0.999	0.991	2.23546e-07	Macrophages MHC-II-hi
Runx3	2.35231e-11	0.237652	0.41	0.237	3.5207e-07	Macrophages MHC-II-hi
Lrrc3	2.51939e-11	0.141457	0.096	0.01	3.77078e-07	Macrophages MHC-II-hi
Rgs2	3.47508e-11	0.246028	0.519	0.355	5.20116e-07	Macrophages MHC-II-hi
Lgals3bp	3.51497e-11	0.270496	0.554	0.359	5.26086e-07	Macrophages MHC-II-hi
Cstb	3.57615e-11	0.436663	0.624	0.473	5.35242e-07	Macrophages MHC-II-hi
Man2b1	4.10085e-11	0.294138	0.72	0.548	6.13775e-07	Macrophages MHC-II-hi
Sorl1	4.15276e-11	0.219037	0.266	0.125	6.21544e-07	Macrophages MHC-II-hi
Psmb2	4.44806e-11	0.25889	0.461	0.295	6.65741e-07	Macrophages MHC-II-hi
Rps3	4.75045e-11	0.224358	0.988	0.972	7.11e-07	Macrophages MHC-II-hi
Psmb8	5.25274e-11	0.323933	0.61	0.458	7.86177e-07	Macrophages MHC-II-hi
P2ry6	5.43429e-11	0.242184	0.61	0.416	8.1335e-07	Macrophages MHC-II-hi
Uqcr11	6.2107e-11	0.278514	0.687	0.52	9.29555e-07	Macrophages MHC-II-hi
Rpl28	7.21636e-11	0.225521	0.995	0.99	1.08007e-06	Macrophages MHC-II-hi
Creb5	7.62963e-11	0.243313	0.276	0.133	1.14193e-06	Macrophages MHC-II-hi
Npc2	8.2322e-11	0.228084	0.94	0.867	1.23211e-06	Macrophages MHC-II-hi
Gm34084	1.1595e-10	0.225521	0.275	0.132	1.73542e-06	Macrophages MHC-II-hi
Psmb9	1.17379e-10	0.271411	0.424	0.267	1.75681e-06	Macrophages MHC-II-hi
Atp5j	1.20892e-10	0.285049	0.643	0.496	1.80939e-06	Macrophages MHC-II-hi
Bmyc	1.36222e-10	0.216387	0.333	0.182	2.03883e-06	Macrophages MHC-II-hi
Bola3	1.43715e-10	0.216764	0.24	0.107	2.15098e-06	Macrophages MHC-II-hi
Clec4b1	1.52876e-10	0.245	0.429	0.258	2.28809e-06	Macrophages MHC-II-hi
Gm11808	1.57189e-10	0.289121	0.656	0.546	2.35265e-06	Macrophages MHC-II-hi
Snrpf	1.79662e-10	0.289216	0.484	0.321	2.68901e-06	Macrophages MHC-II-hi
Serf2	2.43172e-10	0.2759	0.985	0.977	3.63955e-06	Macrophages MHC-II-hi
Akr1a1	3.40172e-10	0.287042	0.719	0.601	5.09135e-06	Macrophages MHC-II-hi
Isg15	3.43703e-10	0.253841	0.252	0.12	5.14421e-06	Macrophages MHC-II-hi
Calhm6	3.47979e-10	0.144485	0.111	0.023	5.2082e-06	Macrophages MHC-II-hi
Rps26	3.79093e-10	0.229127	0.995	0.988	5.67389e-06	Macrophages MHC-II-hi
Hint1	4.1213e-10	0.281079	0.757	0.655	6.16836e-06	Macrophages MHC-II-hi
Rps5	4.7945e-10	0.240979	0.991	0.988	7.17593e-06	Macrophages MHC-II-hi
Stap1	4.91324e-10	0.240427	0.257	0.127	7.35364e-06	Macrophages MHC-II-hi
Havcr2	5.0362e-10	0.172809	0.233	0.104	7.53769e-06	Macrophages MHC-II-hi
Lrrc25	6.53417e-10	0.231549	0.466	0.317	9.77969e-06	Macrophages MHC-II-hi
Tnfaip2	7.42269e-10	0.191467	0.195	0.078	1.11095e-05	Macrophages MHC-II-hi
Rrbp1	8.00172e-10	0.353133	0.681	0.572	1.19762e-05	Macrophages MHC-II-hi
Arrb2	8.27574e-10	0.25549	0.537	0.371	1.23863e-05	Macrophages MHC-II-hi
Rpl10-ps3	8.97379e-10	0.254534	0.662	0.53	1.34311e-05	Macrophages MHC-II-hi
Lgmn	1.01264e-09	0.198686	0.906	0.709	1.51562e-05	Macrophages MHC-II-hi
Cebpzos	1.15014e-09	0.195284	0.258	0.127	1.72142e-05	Macrophages MHC-II-hi
Gapdh	1.26195e-09	0.289287	0.804	0.712	1.88876e-05	Macrophages MHC-II-hi
Ndufa4	1.268e-09	0.311164	0.66	0.56	1.89782e-05	Macrophages MHC-II-hi
Rpl18	1.29289e-09	0.214422	0.988	0.979	1.93507e-05	Macrophages MHC-II-hi
Clic1	1.39384e-09	0.24138	0.825	0.771	2.08615e-05	Macrophages MHC-II-hi
Taldo1	1.4103e-09	0.271601	0.597	0.438	2.1108e-05	Macrophages MHC-II-hi
Dnase1l3	1.68382e-09	0.161609	0.118	0.029	2.52018e-05	Macrophages MHC-II-hi
Galnt12	1.77037e-09	0.131291	0.132	0.038	2.64971e-05	Macrophages MHC-II-hi
Gas5	1.90848e-09	0.313217	0.622	0.499	2.85642e-05	Macrophages MHC-II-hi
Cyp4f18	2.09578e-09	0.23353	0.518	0.36	3.13675e-05	Macrophages MHC-II-hi
Rpl27	2.15157e-09	0.244125	0.98	0.964	3.22025e-05	Macrophages MHC-II-hi
Edf1	3.12091e-09	0.214701	0.436	0.284	4.67106e-05	Macrophages MHC-II-hi
Rpl22	3.12945e-09	0.246655	0.983	0.981	4.68384e-05	Macrophages MHC-II-hi
Plbd1	3.55761e-09	0.204694	0.483	0.321	5.32467e-05	Macrophages MHC-II-hi
Cybb	4.01052e-09	0.245603	0.888	0.801	6.00254e-05	Macrophages MHC-II-hi
Cnih4	4.3263e-09	0.216183	0.386	0.241	6.47517e-05	Macrophages MHC-II-hi
Ndst1	4.43035e-09	0.184233	0.211	0.097	6.63091e-05	Macrophages MHC-II-hi
Nop10	5.16148e-09	0.286201	0.559	0.423	7.72519e-05	Macrophages MHC-II-hi
Pla2g4a	5.41541e-09	0.186644	0.253	0.128	8.10524e-05	Macrophages MHC-II-hi
Tifab	5.47343e-09	0.225521	0.424	0.274	8.19209e-05	Macrophages MHC-II-hi
Nmt1	6.01185e-09	0.195963	0.32	0.184	8.99793e-05	Macrophages MHC-II-hi
Cttnbp2nl	6.12418e-09	0.169487	0.324	0.18	9.16607e-05	Macrophages MHC-II-hi
Rps6	6.6726e-09	0.212871	0.966	0.929	9.98688e-05	Macrophages MHC-II-hi
Tle1	7.09742e-09	0.1931	0.26	0.137	0.000106227	Macrophages MHC-II-hi
Psma3	7.18174e-09	0.252363	0.463	0.322	0.000107489	Macrophages MHC-II-hi
Pdgfb	7.70367e-09	0.195233	0.32	0.184	0.000115301	Macrophages MHC-II-hi
Ntpcr	7.9619e-09	0.205081	0.442	0.284	0.000119166	Macrophages MHC-II-hi
Snrpe	9.1656e-09	0.283148	0.545	0.412	0.000137182	Macrophages MHC-II-hi
Tlr13	9.73265e-09	0.189265	0.266	0.14	0.000145669	Macrophages MHC-II-hi
Atp5j2	1.04521e-08	0.271675	0.786	0.7	0.000156437	Macrophages MHC-II-hi
Gng2	1.20836e-08	0.252667	0.503	0.366	0.000180856	Macrophages MHC-II-hi
Elob	1.23157e-08	0.263835	0.836	0.752	0.00018433	Macrophages MHC-II-hi
Tent5c	1.29888e-08	0.140086	0.117	0.033	0.000194403	Macrophages MHC-II-hi
Ocstamp	1.3662e-08	0.100895	0.066	0.005	0.000204479	Macrophages MHC-II-hi
Dynlrb1	1.45393e-08	0.212465	0.492	0.334	0.000217609	Macrophages MHC-II-hi
Rcbtb2	1.46698e-08	0.174322	0.243	0.123	0.000219563	Macrophages MHC-II-hi
Fmnl2	1.48697e-08	0.15188	0.183	0.078	0.000222555	Macrophages MHC-II-hi
Snrpd2	1.65528e-08	0.255269	0.486	0.352	0.000247746	Macrophages MHC-II-hi
Grk3	1.68586e-08	0.167234	0.199	0.09	0.000252323	Macrophages MHC-II-hi
Olfml3	1.94975e-08	0.179315	0.371	0.222	0.00029182	Macrophages MHC-II-hi
Cmtm7	2.04539e-08	0.211667	0.575	0.414	0.000306134	Macrophages MHC-II-hi
Card11	2.10561e-08	0.114985	0.075	0.01	0.000315147	Macrophages MHC-II-hi
Amz1	2.16921e-08	0.132094	0.126	0.04	0.000324666	Macrophages MHC-II-hi
Ccdc86	2.20126e-08	0.144849	0.147	0.054	0.000329462	Macrophages MHC-II-hi
Rplp0	2.30444e-08	0.225521	0.989	0.974	0.000344905	Macrophages MHC-II-hi
Cox5b	2.37564e-08	0.24117	0.671	0.534	0.000355561	Macrophages MHC-II-hi
Tmem119	2.43746e-08	0.106459	0.311	0.17	0.000364814	Macrophages MHC-II-hi
Dtx4	2.61829e-08	0.159272	0.19	0.087	0.000391879	Macrophages MHC-II-hi
Blvrb	2.82966e-08	0.251785	0.564	0.409	0.000423516	Macrophages MHC-II-hi
Rplp1	2.90349e-08	0.183253	1	1	0.000434565	Macrophages MHC-II-hi
Spint1	3.14982e-08	0.0929754	0.067	0.007	0.000471434	Macrophages MHC-II-hi
Nedd8	3.3231e-08	0.239235	0.6	0.466	0.000497368	Macrophages MHC-II-hi
Slirp	3.46719e-08	0.199488	0.293	0.168	0.000518935	Macrophages MHC-II-hi
Atp6ap2	3.91307e-08	0.224675	0.47	0.329	0.00058567	Macrophages MHC-II-hi
Treml4	3.92554e-08	0.0897608	0.059	0.003	0.000587536	Macrophages MHC-II-hi
Dtnbp1	4.1183e-08	0.138205	0.144	0.054	0.000616386	Macrophages MHC-II-hi
Abcg1	4.12476e-08	0.225521	0.323	0.201	0.000617353	Macrophages MHC-II-hi
Cox8a	4.20944e-08	0.244326	0.924	0.901	0.000630027	Macrophages MHC-II-hi
Pnp	4.57608e-08	0.215751	0.478	0.334	0.000684901	Macrophages MHC-II-hi
Camk2d	4.64243e-08	0.158314	0.315	0.182	0.000694832	Macrophages MHC-II-hi
Pdlim4	4.67653e-08	0.137481	0.171	0.073	0.000699937	Macrophages MHC-II-hi
Tctex1d2	4.79815e-08	0.161341	0.206	0.097	0.000718139	Macrophages MHC-II-hi
Spcs1	5.36156e-08	0.222976	0.456	0.317	0.000802464	Macrophages MHC-II-hi
Gm2000	5.87211e-08	0.227525	0.62	0.484	0.000878879	Macrophages MHC-II-hi
Mrpl42	6.68386e-08	0.196336	0.348	0.218	0.00100037	Macrophages MHC-II-hi
Rnase6	6.80117e-08	0.189351	0.317	0.192	0.00101793	Macrophages MHC-II-hi
Rpl31	7.9293e-08	0.247303	0.871	0.835	0.00118678	Macrophages MHC-II-hi
Rgs1	8.21115e-08	0.0868924	0.335	0.205	0.00122896	Macrophages MHC-II-hi
Pold4	8.66825e-08	0.173197	0.328	0.196	0.00129738	Macrophages MHC-II-hi
Rbis	8.80906e-08	0.176155	0.216	0.109	0.00131845	Macrophages MHC-II-hi
Bcl2a1d	8.97882e-08	0.160595	0.216	0.109	0.00134386	Macrophages MHC-II-hi
Tor3a	9.86558e-08	0.156706	0.258	0.139	0.00147658	Macrophages MHC-II-hi
Ndufa12	1.10889e-07	0.205816	0.374	0.243	0.00165967	Macrophages MHC-II-hi
Tomm7	1.13105e-07	0.241451	0.729	0.636	0.00169284	Macrophages MHC-II-hi
Uba52	1.13502e-07	0.188895	0.324	0.201	0.00169878	Macrophages MHC-II-hi
Tbca	1.21728e-07	0.238979	0.495	0.354	0.00182191	Macrophages MHC-II-hi
Tnfsf13b	1.29914e-07	0.136401	0.169	0.075	0.00194443	Macrophages MHC-II-hi
E230029C05Rik	1.37619e-07	0.184943	0.206	0.104	0.00205974	Macrophages MHC-II-hi
Chchd1	1.46458e-07	0.187474	0.331	0.208	0.00219204	Macrophages MHC-II-hi
Parvg	1.57493e-07	0.121157	0.197	0.094	0.0023572	Macrophages MHC-II-hi
Tcf7l2	1.62522e-07	0.168685	0.248	0.135	0.00243246	Macrophages MHC-II-hi
Trem2	1.65132e-07	0.29744	0.454	0.321	0.00247152	Macrophages MHC-II-hi
Yif1b	1.7907e-07	0.159026	0.233	0.125	0.00268014	Macrophages MHC-II-hi
Rpl9	2.10722e-07	0.195425	0.373	0.246	0.00315387	Macrophages MHC-II-hi
Gnl3	2.15634e-07	0.138131	0.157	0.068	0.00322739	Macrophages MHC-II-hi
Rnaset2a	2.35647e-07	0.191306	0.299	0.184	0.00352693	Macrophages MHC-II-hi
Park7	3.04788e-07	0.223767	0.442	0.321	0.00456176	Macrophages MHC-II-hi
H2afz	3.16219e-07	0.229479	0.867	0.839	0.00473286	Macrophages MHC-II-hi
Bhlhe41	3.18675e-07	0.123298	0.13	0.049	0.00476961	Macrophages MHC-II-hi
Itgal	3.47476e-07	0.180758	0.211	0.109	0.00520068	Macrophages MHC-II-hi
Plpp5	3.60097e-07	0.0907372	0.066	0.01	0.00538958	Macrophages MHC-II-hi
Ddit4	3.78738e-07	0.178683	0.252	0.14	0.00566857	Macrophages MHC-II-hi
Rps27l	3.82955e-07	0.228222	0.728	0.608	0.00573168	Macrophages MHC-II-hi
Soat1	3.91403e-07	0.190426	0.439	0.302	0.00585813	Macrophages MHC-II-hi
Uqcrb	4.16187e-07	0.203408	0.554	0.426	0.00622908	Macrophages MHC-II-hi
Ndufa7	4.27636e-07	0.215057	0.62	0.489	0.00640043	Macrophages MHC-II-hi
AI413582	4.47281e-07	0.166716	0.248	0.14	0.00669446	Macrophages MHC-II-hi
Alg5	4.47317e-07	0.169284	0.233	0.13	0.006695	Macrophages MHC-II-hi
Clic4	4.65736e-07	0.189651	0.323	0.205	0.00697068	Macrophages MHC-II-hi
Bola2	4.87215e-07	0.213328	0.558	0.432	0.00729215	Macrophages MHC-II-hi
Fut4	4.88202e-07	0.0907372	0.065	0.01	0.00730691	Macrophages MHC-II-hi
Filip1l	5.25717e-07	0.142465	0.268	0.154	0.0078684	Macrophages MHC-II-hi
Spi1	5.51356e-07	0.22674	0.671	0.567	0.00825215	Macrophages MHC-II-hi
Tmed10	5.85526e-07	0.213902	0.634	0.536	0.00876357	Macrophages MHC-II-hi
Rer1	5.97929e-07	0.190981	0.397	0.276	0.0089492	Macrophages MHC-II-hi
Commd4	6.03805e-07	0.158814	0.248	0.142	0.00903715	Macrophages MHC-II-hi
Ctsb	6.4956e-07	0.207555	0.963	0.919	0.00972196	Macrophages MHC-II-hi
Psma1	6.59534e-07	0.195643	0.412	0.289	0.00987124	Macrophages MHC-II-hi
Ppt1	6.60136e-07	0.194037	0.444	0.31	0.00988025	Macrophages MHC-II-hi
Psmb6	6.78871e-07	0.208394	0.416	0.296	0.0101607	Macrophages MHC-II-hi
Pilra	6.82331e-07	0.170747	0.345	0.224	0.0102125	Macrophages MHC-II-hi
Tmem273	7.08853e-07	0.133294	0.204	0.106	0.0106094	Macrophages MHC-II-hi
Ifngr2	7.68915e-07	0.16602	0.398	0.269	0.0115084	Macrophages MHC-II-hi
Mettl1	7.82687e-07	0.124728	0.14	0.059	0.0117145	Macrophages MHC-II-hi
Gpr141	7.91911e-07	0.170826	0.215	0.114	0.0118525	Macrophages MHC-II-hi
Gng5	8.07625e-07	0.20612	0.923	0.894	0.0120877	Macrophages MHC-II-hi
Cd300lf	8.83241e-07	0.137336	0.153	0.069	0.0132195	Macrophages MHC-II-hi
Cox17	9.46819e-07	0.215683	0.561	0.428	0.014171	Macrophages MHC-II-hi
Ms4a4c	1.00187e-06	0.155435	0.34	0.208	0.014995	Macrophages MHC-II-hi
P2ry14	1.02327e-06	0.134248	0.156	0.071	0.0153153	Macrophages MHC-II-hi
Slc29a3	1.0326e-06	0.174007	0.429	0.303	0.015455	Macrophages MHC-II-hi
H2-T23	1.05688e-06	0.212317	0.486	0.359	0.0158183	Macrophages MHC-II-hi
Mrpl23	1.07469e-06	0.20111	0.469	0.343	0.0160849	Macrophages MHC-II-hi
Cox6c	1.08043e-06	0.220267	0.876	0.837	0.0161708	Macrophages MHC-II-hi
Gnptab	1.08535e-06	0.105998	0.12	0.045	0.0162445	Macrophages MHC-II-hi
Trappc1	1.17804e-06	0.178182	0.316	0.205	0.0176318	Macrophages MHC-II-hi
Pak1	1.19998e-06	0.139791	0.235	0.132	0.0179601	Macrophages MHC-II-hi
Tma7	1.23421e-06	0.238376	0.693	0.593	0.0184725	Macrophages MHC-II-hi
Xaf1	1.28946e-06	0.172669	0.254	0.151	0.0192994	Macrophages MHC-II-hi
Abr	1.338e-06	0.130558	0.231	0.128	0.0200258	Macrophages MHC-II-hi
Dnajc19	1.47062e-06	0.148601	0.277	0.165	0.0220108	Macrophages MHC-II-hi
Ccdc107	1.4821e-06	0.126888	0.157	0.073	0.0221826	Macrophages MHC-II-hi
Ch25h	1.50759e-06	0.102038	0.147	0.064	0.022564	Macrophages MHC-II-hi
Atp5o	1.51521e-06	0.192779	0.445	0.322	0.0226782	Macrophages MHC-II-hi
Cklf	1.59027e-06	0.127464	0.213	0.114	0.0238015	Macrophages MHC-II-hi
Sec11a	1.60089e-06	0.16199	0.354	0.234	0.0239605	Macrophages MHC-II-hi
Arpc3	1.6409e-06	0.201684	0.732	0.648	0.0245594	Macrophages MHC-II-hi
Clec12a	1.70203e-06	0.24265	0.441	0.319	0.0254743	Macrophages MHC-II-hi
Hmgcl	1.76257e-06	0.124889	0.287	0.173	0.0263804	Macrophages MHC-II-hi
Stat1	1.8577e-06	0.178043	0.375	0.25	0.0278042	Macrophages MHC-II-hi
C3ar1	1.92519e-06	0.161879	0.679	0.518	0.0288144	Macrophages MHC-II-hi
Lcp1	1.95876e-06	0.238457	0.884	0.879	0.0293167	Macrophages MHC-II-hi
Snrpd1	2.00828e-06	0.200495	0.381	0.272	0.0300579	Macrophages MHC-II-hi
Rnasek	2.09835e-06	0.193409	0.633	0.504	0.031406	Macrophages MHC-II-hi
Fam234b	2.14164e-06	0.081902	0.073	0.017	0.0320539	Macrophages MHC-II-hi
Ssbp1	2.18632e-06	0.140311	0.238	0.137	0.0327227	Macrophages MHC-II-hi
Rbx1	2.33461e-06	0.226177	0.615	0.515	0.0349421	Macrophages MHC-II-hi
Ddt	2.47985e-06	0.139567	0.208	0.114	0.0371159	Macrophages MHC-II-hi
Fdx1	2.57618e-06	0.113411	0.169	0.083	0.0385576	Macrophages MHC-II-hi
Cox7c	2.5764e-06	0.200469	0.914	0.877	0.0385609	Macrophages MHC-II-hi
Hmgn1	2.65888e-06	0.176271	0.305	0.198	0.0397954	Macrophages MHC-II-hi
Tomm20	2.71201e-06	0.211174	0.435	0.319	0.0405906	Macrophages MHC-II-hi
Sh3bgrl3	2.75147e-06	0.207288	0.994	0.993	0.0411813	Macrophages MHC-II-hi
Abcc3	2.90652e-06	0.13647	0.279	0.17	0.0435018	Macrophages MHC-II-hi
Milr1	2.92184e-06	0.152378	0.278	0.173	0.0437312	Macrophages MHC-II-hi
Trpm2	2.97145e-06	0.11843	0.156	0.075	0.0444736	Macrophages MHC-II-hi
Tmem258	3.03109e-06	0.223957	0.484	0.369	0.0453663	Macrophages MHC-II-hi
Rtn1	3.24643e-06	0.113174	0.132	0.057	0.0485894	Macrophages MHC-II-hi
Tmem179b	3.36358e-06	0.154418	0.275	0.172	0.0503427	Macrophages MHC-II-hi
Adrb1	3.44074e-06	0.126511	0.228	0.13	0.0514975	Macrophages MHC-II-hi
Tcirg1	3.57047e-06	0.160002	0.317	0.21	0.0534392	Macrophages MHC-II-hi
Ost4	3.72803e-06	0.215871	0.616	0.522	0.0557975	Macrophages MHC-II-hi
Cenpx	3.94913e-06	0.180841	0.373	0.26	0.0591066	Macrophages MHC-II-hi
Clec1b	3.98384e-06	0.0907372	0.055	0.009	0.0596262	Macrophages MHC-II-hi
Skil	4.07089e-06	0.161184	0.362	0.243	0.0609291	Macrophages MHC-II-hi
Mmp14	4.16635e-06	0.103599	0.129	0.055	0.0623577	Macrophages MHC-II-hi
Nsa2	4.2422e-06	0.205018	0.581	0.464	0.063493	Macrophages MHC-II-hi
Nop56	4.26346e-06	0.125742	0.168	0.085	0.0638112	Macrophages MHC-II-hi
Nceh1	4.38647e-06	0.145257	0.203	0.113	0.0656523	Macrophages MHC-II-hi
Zfp691	4.41983e-06	0.115711	0.128	0.055	0.0661516	Macrophages MHC-II-hi
Adap2os	4.55103e-06	0.171199	0.22	0.13	0.0681152	Macrophages MHC-II-hi
Mrps18b	4.70844e-06	0.103531	0.155	0.075	0.0704712	Macrophages MHC-II-hi
Dynll1	4.8622e-06	0.228686	0.714	0.603	0.0727725	Macrophages MHC-II-hi
Tbc1d9	5.08964e-06	0.144108	0.19	0.104	0.0761767	Macrophages MHC-II-hi
Gna12	5.3466e-06	0.147785	0.34	0.225	0.0800226	Macrophages MHC-II-hi
Ciao2b	5.36215e-06	0.156706	0.25	0.154	0.0802553	Macrophages MHC-II-hi
Polr2j	5.60307e-06	0.155577	0.315	0.211	0.0838611	Macrophages MHC-II-hi
Rasgef1b	5.66331e-06	0.129626	0.132	0.059	0.0847628	Macrophages MHC-II-hi
Mt1	5.69049e-06	0.0775664	0.784	0.695	0.0851696	Macrophages MHC-II-hi
Nenf	6.00971e-06	0.148207	0.341	0.229	0.0899473	Macrophages MHC-II-hi
Dleu2	6.04882e-06	0.233175	0.397	0.293	0.0905327	Macrophages MHC-II-hi
B3gnt8	6.09063e-06	0.103697	0.165	0.083	0.0911585	Macrophages MHC-II-hi
Lamtor1	6.1183e-06	0.203629	0.43	0.324	0.0915726	Macrophages MHC-II-hi
Dus2	6.51011e-06	0.055129	0.043	0.003	0.0974369	Macrophages MHC-II-hi
Ctsa	6.84442e-06	0.181938	0.745	0.648	0.10244	Macrophages MHC-II-hi
Pou2f2	6.91666e-06	0.259152	0.375	0.274	0.103522	Macrophages MHC-II-hi
Exosc8	6.95013e-06	0.115338	0.191	0.104	0.104023	Macrophages MHC-II-hi
Ifnar1	7.37798e-06	0.155434	0.297	0.194	0.110426	Macrophages MHC-II-hi
Syne1	7.45459e-06	0.115525	0.128	0.057	0.111573	Macrophages MHC-II-hi
Ndufab1	7.46792e-06	0.163223	0.345	0.237	0.111772	Macrophages MHC-II-hi
Lage3	7.74527e-06	0.10918	0.148	0.071	0.115923	Macrophages MHC-II-hi
Hsd17b12	7.7499e-06	0.159464	0.301	0.201	0.115993	Macrophages MHC-II-hi
Selenow	8.09375e-06	0.194392	0.735	0.662	0.121139	Macrophages MHC-II-hi
Erh	8.20363e-06	0.111935	0.215	0.123	0.122784	Macrophages MHC-II-hi
Timm10b	8.94733e-06	0.182997	0.516	0.4	0.133915	Macrophages MHC-II-hi
Col14a1	9.07028e-06	0.0902164	0.294	0.184	0.135755	Macrophages MHC-II-hi
Psap	9.60868e-06	0.158432	0.999	0.997	0.143813	Macrophages MHC-II-hi
Col15a1	9.79071e-06	0.0865448	0.07	0.019	0.146538	Macrophages MHC-II-hi
Snhg6	9.80968e-06	0.128913	0.161	0.083	0.146821	Macrophages MHC-II-hi
Rps12	9.87685e-06	0.163413	0.999	0.995	0.147827	Macrophages MHC-II-hi
Mrps28	1.03003e-05	0.13464	0.181	0.099	0.154164	Macrophages MHC-II-hi
Atp5d	1.03687e-05	0.205099	0.552	0.442	0.155188	Macrophages MHC-II-hi
Selenoh	1.06656e-05	0.115957	0.157	0.08	0.159631	Macrophages MHC-II-hi
Adamdec1	1.19501e-05	0.0815247	0.041	0.003	0.178857	Macrophages MHC-II-hi
Tspan33	1.23146e-05	0.101276	0.117	0.05	0.184312	Macrophages MHC-II-hi
Trim14	1.24451e-05	0.0783757	0.078	0.024	0.186266	Macrophages MHC-II-hi
Malat1	1.24456e-05	0.636246	0.952	0.917	0.186274	Macrophages MHC-II-hi
Nr2c2ap	1.27238e-05	0.108735	0.179	0.097	0.190437	Macrophages MHC-II-hi
Creg1	1.32654e-05	0.228314	0.563	0.444	0.198544	Macrophages MHC-II-hi
Rap1gap2	1.34257e-05	0.0921779	0.104	0.042	0.200943	Macrophages MHC-II-hi
Emc4	1.34975e-05	0.109373	0.143	0.069	0.202017	Macrophages MHC-II-hi
Ubxn2a	1.36214e-05	0.0810673	0.075	0.023	0.203871	Macrophages MHC-II-hi
Ndufc1	1.3764e-05	0.202801	0.504	0.39	0.206006	Macrophages MHC-II-hi
Dnajc15	1.4021e-05	0.140292	0.262	0.166	0.209853	Macrophages MHC-II-hi
Mrto4	1.43215e-05	0.13049	0.195	0.111	0.21435	Macrophages MHC-II-hi
Sdc4	1.49988e-05	0.149882	0.374	0.255	0.224487	Macrophages MHC-II-hi
Sdf2l1	1.59307e-05	0.233789	0.489	0.38	0.238435	Macrophages MHC-II-hi
Tlr1	1.62132e-05	0.0941121	0.14	0.068	0.242663	Macrophages MHC-II-hi
Rpl41	1.64693e-05	0.150612	0.998	1	0.246496	Macrophages MHC-II-hi
Tgif1	1.70819e-05	0.12866	0.249	0.154	0.255664	Macrophages MHC-II-hi
Dock10	1.73913e-05	0.201524	0.438	0.334	0.260295	Macrophages MHC-II-hi
Lat2	1.79692e-05	0.134284	0.448	0.324	0.268945	Macrophages MHC-II-hi
Mbnl2	1.82374e-05	0.187658	0.406	0.305	0.272959	Macrophages MHC-II-hi
Grap2	1.89934e-05	0.0745793	0.098	0.038	0.284275	Macrophages MHC-II-hi
Ctsc	1.93194e-05	0.120486	0.957	0.877	0.289154	Macrophages MHC-II-hi
Igsf8	1.9516e-05	0.115674	0.233	0.14	0.292097	Macrophages MHC-II-hi
Ddit3	2.03597e-05	0.0888254	0.133	0.062	0.304723	Macrophages MHC-II-hi
Naa38	2.0693e-05	0.146163	0.27	0.173	0.309713	Macrophages MHC-II-hi
Bax	2.07217e-05	0.171975	0.459	0.343	0.310142	Macrophages MHC-II-hi
Tgfb1	2.07383e-05	0.170417	0.562	0.447	0.310391	Macrophages MHC-II-hi
Dgkh	2.1064e-05	0.0771985	0.103	0.042	0.315265	Macrophages MHC-II-hi
Fxyd5	2.18607e-05	0.151707	0.922	0.891	0.32719	Macrophages MHC-II-hi
Ccnd1	2.24431e-05	0.126989	0.412	0.296	0.335905	Macrophages MHC-II-hi
Rpl14	2.29803e-05	0.160765	0.972	0.96	0.343947	Macrophages MHC-II-hi
Syce2	2.30348e-05	0.0727124	0.076	0.024	0.344761	Macrophages MHC-II-hi
Ifi207	2.43092e-05	0.137308	0.45	0.324	0.363835	Macrophages MHC-II-hi
Prss30	2.47628e-05	0.0616258	0.049	0.009	0.370625	Macrophages MHC-II-hi
Slc40a1	2.48342e-05	0.252603	0.259	0.166	0.371693	Macrophages MHC-II-hi
Reep5	2.52954e-05	0.17011	0.658	0.553	0.378596	Macrophages MHC-II-hi
Rab43	2.55704e-05	0.129661	0.266	0.172	0.382713	Macrophages MHC-II-hi
4833411C07Rik	2.6303e-05	0.060537	0.052	0.01	0.393678	Macrophages MHC-II-hi
Tmem251	2.67817e-05	0.0836686	0.093	0.036	0.400841	Macrophages MHC-II-hi
Mtln	2.75657e-05	0.164035	0.296	0.201	0.412575	Macrophages MHC-II-hi
Psmb3	2.76434e-05	0.198824	0.542	0.438	0.413739	Macrophages MHC-II-hi
Tmem50b	2.77727e-05	0.124351	0.25	0.158	0.415674	Macrophages MHC-II-hi
Hpgd	2.78623e-05	0.1412	0.585	0.449	0.417015	Macrophages MHC-II-hi
Bola1	2.87467e-05	0.0954176	0.144	0.073	0.430252	Macrophages MHC-II-hi
Clec5a	3.03156e-05	0.115205	0.23	0.14	0.453733	Macrophages MHC-II-hi
Mgat4a	3.07077e-05	0.125908	0.216	0.13	0.459603	Macrophages MHC-II-hi
Nme2	3.12896e-05	0.18443	0.838	0.815	0.468312	Macrophages MHC-II-hi
Aig1	3.21339e-05	0.070243	0.066	0.019	0.480948	Macrophages MHC-II-hi
Fcrl1	3.32626e-05	0.0671693	0.048	0.009	0.497842	Macrophages MHC-II-hi
Prdx5	3.32903e-05	0.162637	0.629	0.518	0.498256	Macrophages MHC-II-hi
Gm47283	3.39154e-05	0.115441	0.195	0.113	0.507612	Macrophages MHC-II-hi
Rps17	3.44174e-05	0.167547	0.949	0.941	0.515125	Macrophages MHC-II-hi
Ranbp1	3.5165e-05	0.205196	0.496	0.395	0.526314	Macrophages MHC-II-hi
Gsg1	3.59238e-05	0.0666514	0.051	0.01	0.537671	Macrophages MHC-II-hi
Runx2	3.66633e-05	0.0569828	0.051	0.01	0.548739	Macrophages MHC-II-hi
Dppa3	3.6827e-05	0.153767	0.096	0.04	0.55119	Macrophages MHC-II-hi
Plgrkt	3.70358e-05	0.0989701	0.168	0.092	0.554315	Macrophages MHC-II-hi
Tbpl1	3.7068e-05	0.10832	0.153	0.081	0.554796	Macrophages MHC-II-hi
Coa3	3.71551e-05	0.14418	0.348	0.246	0.5561	Macrophages MHC-II-hi
Micos13	3.76611e-05	0.167544	0.369	0.269	0.563674	Macrophages MHC-II-hi
Ndufa13	3.87551e-05	0.153292	0.638	0.522	0.580048	Macrophages MHC-II-hi
Mrpl36	3.99049e-05	0.121594	0.255	0.161	0.597257	Macrophages MHC-II-hi
Cd86	4.01258e-05	0.111009	0.296	0.196	0.600563	Macrophages MHC-II-hi
Arl11	4.04253e-05	0.113162	0.217	0.132	0.605045	Macrophages MHC-II-hi
Ufc1	4.2326e-05	0.132412	0.243	0.156	0.633493	Macrophages MHC-II-hi
Xlr	4.28319e-05	0.110631	0.104	0.045	0.641066	Macrophages MHC-II-hi
Cst3	4.28693e-05	0.0703699	0.999	0.99	0.641626	Macrophages MHC-II-hi
Irf7	4.32865e-05	0.133273	0.198	0.116	0.64787	Macrophages MHC-II-hi
Gng10	4.33401e-05	0.162066	0.389	0.288	0.648671	Macrophages MHC-II-hi
Abhd12	4.43498e-05	0.145752	0.556	0.432	0.663784	Macrophages MHC-II-hi
Pin4	4.52866e-05	0.131565	0.224	0.139	0.677804	Macrophages MHC-II-hi
Slc8a1	4.53048e-05	0.11517	0.22	0.133	0.678077	Macrophages MHC-II-hi
Ddx24	4.55193e-05	0.164373	0.315	0.218	0.681287	Macrophages MHC-II-hi
Srp19	4.58543e-05	0.153113	0.273	0.182	0.686302	Macrophages MHC-II-hi
Hacd2	4.58601e-05	0.11081	0.15	0.08	0.686389	Macrophages MHC-II-hi
Entpd6	4.67041e-05	0.0737871	0.081	0.029	0.69902	Macrophages MHC-II-hi
2410004B18Rik	4.68065e-05	0.082014	0.096	0.04	0.700552	Macrophages MHC-II-hi
Lamtor5	4.68933e-05	0.16317	0.376	0.281	0.701852	Macrophages MHC-II-hi
Fmnl3	4.74086e-05	0.0987525	0.162	0.088	0.709565	Macrophages MHC-II-hi
Slamf8	4.85512e-05	0.0830223	0.126	0.061	0.726666	Macrophages MHC-II-hi
Nt5c	4.86352e-05	0.145652	0.331	0.234	0.727923	Macrophages MHC-II-hi
Sco2	4.89458e-05	0.0897992	0.11	0.05	0.732572	Macrophages MHC-II-hi
Ppa1	4.95042e-05	0.10235	0.12	0.057	0.740929	Macrophages MHC-II-hi
Mvb12b	5.00469e-05	0.0978734	0.128	0.062	0.749053	Macrophages MHC-II-hi
Txnl4a	5.05158e-05	0.103235	0.177	0.101	0.756069	Macrophages MHC-II-hi
Creg2	5.10503e-05	0.0540408	0.04	0.005	0.76407	Macrophages MHC-II-hi
Rfc2	5.57607e-05	0.103432	0.172	0.097	0.83457	Macrophages MHC-II-hi
mt-Cytb	5.64684e-05	0.0627532	0.998	0.981	0.845163	Macrophages MHC-II-hi
Gsto1	5.7014e-05	0.118606	0.201	0.121	0.853329	Macrophages MHC-II-hi
Galnt3	5.72741e-05	0.0967563	0.107	0.049	0.857221	Macrophages MHC-II-hi
Rasgrp1	6.07107e-05	0.11361	0.133	0.068	0.908658	Macrophages MHC-II-hi
Pfn1	6.14541e-05	0.133195	0.994	0.99	0.919783	Macrophages MHC-II-hi
Pdcd5	6.28446e-05	0.191405	0.376	0.281	0.940595	Macrophages MHC-II-hi
Snrpc	6.30369e-05	0.145266	0.302	0.213	0.943474	Macrophages MHC-II-hi
Eif4ebp1	6.7224e-05	0.139633	0.324	0.229	1	Macrophages MHC-II-hi
Pebp1	6.84227e-05	0.137514	0.394	0.286	1	Macrophages MHC-II-hi
Phf11d	6.84645e-05	0.124924	0.152	0.083	1	Macrophages MHC-II-hi
Pvt1	6.85777e-05	0.0982693	0.113	0.054	1	Macrophages MHC-II-hi
Camk1	7.31914e-05	0.10697	0.452	0.331	1	Macrophages MHC-II-hi
Hint2	7.33879e-05	0.117049	0.171	0.099	1	Macrophages MHC-II-hi
Itgav	7.43891e-05	0.147679	0.318	0.225	1	Macrophages MHC-II-hi
Jagn1	7.45664e-05	0.0866474	0.145	0.076	1	Macrophages MHC-II-hi
Tap1	7.4739e-05	0.110713	0.27	0.179	1	Macrophages MHC-II-hi
Rpl36al	7.6688e-05	0.140443	0.929	0.915	1	Macrophages MHC-II-hi
Pik3cb	7.72113e-05	0.0925554	0.128	0.064	1	Macrophages MHC-II-hi
Hspa5	8.02193e-05	0.221552	0.721	0.641	1	Macrophages MHC-II-hi
Fnip2	8.05748e-05	0.0938919	0.128	0.064	1	Macrophages MHC-II-hi
Tanc2	8.07302e-05	0.131207	0.26	0.172	1	Macrophages MHC-II-hi
Zfp810	8.14953e-05	0.0864643	0.096	0.042	1	Macrophages MHC-II-hi
Bcap29	8.16662e-05	0.13197	0.185	0.111	1	Macrophages MHC-II-hi
Slc30a5	8.17456e-05	0.09853	0.143	0.076	1	Macrophages MHC-II-hi
Hat1	8.37059e-05	0.0938919	0.139	0.073	1	Macrophages MHC-II-hi
Arap3	8.6669e-05	0.103912	0.199	0.12	1	Macrophages MHC-II-hi
Tagap	8.80978e-05	0.114022	0.214	0.132	1	Macrophages MHC-II-hi
Fblim1	8.98603e-05	0.09853	0.137	0.071	1	Macrophages MHC-II-hi
Snhg1	9.04189e-05	0.112399	0.186	0.111	1	Macrophages MHC-II-hi
Tmem176b	9.10738e-05	0.190017	0.806	0.716	1	Macrophages MHC-II-hi
Eloc	9.25867e-05	0.143847	0.332	0.239	1	Macrophages MHC-II-hi
Mybbp1a	9.26564e-05	0.109593	0.214	0.133	1	Macrophages MHC-II-hi
Parp1	9.26715e-05	0.136385	0.262	0.179	1	Macrophages MHC-II-hi
Igsf6	9.3565e-05	0.127656	0.26	0.172	1	Macrophages MHC-II-hi
Tufm	9.36939e-05	0.0891586	0.146	0.078	1	Macrophages MHC-II-hi
Tmem126a	9.41642e-05	0.111611	0.187	0.113	1	Macrophages MHC-II-hi
G530011O06Rik	9.51392e-05	0.0877988	0.18	0.104	1	Macrophages MHC-II-hi
Ggta1	9.88331e-05	0.0845399	0.13	0.066	1	Macrophages MHC-II-hi
Myl12b	9.92166e-05	0.155254	0.669	0.579	1	Macrophages MHC-II-hi
Dnase1l1	0.000100497	0.104953	0.229	0.146	1	Macrophages MHC-II-hi
Sowahc	0.0001052	0.10537	0.176	0.102	1	Macrophages MHC-II-hi
Rplp2	0.0001067	0.135134	0.996	0.991	1	Macrophages MHC-II-hi
Psma6	0.000107702	0.125031	0.381	0.279	1	Macrophages MHC-II-hi
Vdac2	0.000108162	0.136832	0.51	0.404	1	Macrophages MHC-II-hi
Rab20	0.000108914	0.0951558	0.129	0.066	1	Macrophages MHC-II-hi
Pdlim7	0.000109021	0.117359	0.134	0.071	1	Macrophages MHC-II-hi
Mrps14	0.000110162	0.147812	0.386	0.288	1	Macrophages MHC-II-hi
Timm8a1	0.000111094	0.0883713	0.109	0.052	1	Macrophages MHC-II-hi
Parp2	0.000113889	0.106142	0.121	0.061	1	Macrophages MHC-II-hi
Tmem208	0.000116676	0.123057	0.292	0.203	1	Macrophages MHC-II-hi
Rapsn	0.000116832	0.0677915	0.064	0.021	1	Macrophages MHC-II-hi
F630028O10Rik	0.000117664	0.150251	0.244	0.161	1	Macrophages MHC-II-hi
Nhp2	0.000120487	0.122202	0.255	0.172	1	Macrophages MHC-II-hi
Rps27	0.000120897	0.144444	0.354	0.262	1	Macrophages MHC-II-hi
Hes1	0.000122329	0.0694713	0.072	0.026	1	Macrophages MHC-II-hi
Mtdh	0.000123369	0.170577	0.496	0.406	1	Macrophages MHC-II-hi
Gm5150	0.000124441	0.0716086	0.061	0.019	1	Macrophages MHC-II-hi
Cdk4	0.000125983	0.120249	0.214	0.135	1	Macrophages MHC-II-hi
Rala	0.000127932	0.105966	0.222	0.14	1	Macrophages MHC-II-hi
Zfp593	0.000128518	0.0997838	0.15	0.083	1	Macrophages MHC-II-hi
Epb41l2	0.000128851	0.127318	0.455	0.345	1	Macrophages MHC-II-hi
Cisd2	0.000131515	0.14796	0.295	0.211	1	Macrophages MHC-II-hi
Cd48	0.000137131	0.185245	0.609	0.522	1	Macrophages MHC-II-hi
Magohb	0.00013876	0.106419	0.147	0.081	1	Macrophages MHC-II-hi
Rpl5	0.000139476	0.15111	0.941	0.929	1	Macrophages MHC-II-hi
Atp6v0e	0.000143951	0.163895	0.735	0.641	1	Macrophages MHC-II-hi
Timm8b	0.000144223	0.135258	0.259	0.175	1	Macrophages MHC-II-hi
Ndufb6	0.000148641	0.116708	0.256	0.175	1	Macrophages MHC-II-hi
Gbp8	0.000152265	0.0732505	0.079	0.031	1	Macrophages MHC-II-hi
Prkar1b	0.000158435	0.0569828	0.049	0.012	1	Macrophages MHC-II-hi
Cycs	0.000159201	0.130407	0.322	0.231	1	Macrophages MHC-II-hi
Gtf2f1	0.000161059	0.0930709	0.135	0.073	1	Macrophages MHC-II-hi
Gpr31b	0.000161106	0.0360873	0.024	0	1	Macrophages MHC-II-hi
Pparg	0.000161499	0.0756433	0.091	0.04	1	Macrophages MHC-II-hi
Tpd52	0.000162017	0.169289	0.638	0.539	1	Macrophages MHC-II-hi
Pigf	0.000162515	0.0724328	0.068	0.024	1	Macrophages MHC-II-hi
Kcnj2	0.000165222	0.071075	0.068	0.024	1	Macrophages MHC-II-hi
Kcnj9	0.000165271	0.0421174	0.028	0.002	1	Macrophages MHC-II-hi
Hps4	0.000166683	0.0761013	0.116	0.057	1	Macrophages MHC-II-hi
Mrps16	0.000170994	0.122506	0.228	0.149	1	Macrophages MHC-II-hi
Serpine1	0.000171637	0.0502373	0.052	0.014	1	Macrophages MHC-II-hi
Bex3	0.000172004	0.0979524	0.163	0.095	1	Macrophages MHC-II-hi
Dram2	0.000172251	0.114528	0.337	0.241	1	Macrophages MHC-II-hi
Snapc5	0.000172631	0.149224	0.293	0.21	1	Macrophages MHC-II-hi
Matn2	0.000173405	0.0659164	0.068	0.024	1	Macrophages MHC-II-hi
Txnrd1	0.000173617	0.107448	0.164	0.095	1	Macrophages MHC-II-hi
Paox	0.00017388	0.0760013	0.151	0.083	1	Macrophages MHC-II-hi
Atp5md	0.00018069	0.197675	0.615	0.541	1	Macrophages MHC-II-hi
Trappc2l	0.000180788	0.123305	0.285	0.201	1	Macrophages MHC-II-hi
Rpl10	0.0001828	0.110413	0.186	0.114	1	Macrophages MHC-II-hi
Apbb1ip	0.000185785	0.13871	0.448	0.348	1	Macrophages MHC-II-hi
Dut	0.000194324	0.0822642	0.083	0.035	1	Macrophages MHC-II-hi
Uqcr10	0.000195042	0.176941	0.631	0.542	1	Macrophages MHC-II-hi
Gns	0.000197075	0.130078	0.565	0.449	1	Macrophages MHC-II-hi
Fkbp3	0.000200308	0.144066	0.219	0.146	1	Macrophages MHC-II-hi
Fam129a	0.00020975	0.171247	0.368	0.284	1	Macrophages MHC-II-hi
Ssr2	0.000210794	0.118606	0.279	0.194	1	Macrophages MHC-II-hi
Phf11a	0.000212002	0.0933207	0.108	0.054	1	Macrophages MHC-II-hi
Rogdi	0.000214534	0.0815964	0.175	0.104	1	Macrophages MHC-II-hi
Sema4b	0.00021577	0.0740377	0.107	0.052	1	Macrophages MHC-II-hi
Commd1	0.000216364	0.121498	0.246	0.166	1	Macrophages MHC-II-hi
Cox7a2	0.000218528	0.188467	0.74	0.695	1	Macrophages MHC-II-hi
Map4k3	0.000218772	0.0776758	0.113	0.057	1	Macrophages MHC-II-hi
Mgat5	0.000224652	0.095503	0.162	0.095	1	Macrophages MHC-II-hi
Ebpl	0.000226627	0.104622	0.135	0.075	1	Macrophages MHC-II-hi
Psenen	0.000226852	0.153371	0.493	0.393	1	Macrophages MHC-II-hi
Ifi35	0.000230336	0.108021	0.228	0.149	1	Macrophages MHC-II-hi
Oasl2	0.000232422	0.0894401	0.335	0.236	1	Macrophages MHC-II-hi
Mien1	0.000235345	0.139106	0.345	0.253	1	Macrophages MHC-II-hi
H2-M3	0.000236151	0.094661	0.266	0.179	1	Macrophages MHC-II-hi
Igf2bp3	0.000242788	0.0686769	0.077	0.031	1	Macrophages MHC-II-hi
Exosc5	0.000243504	0.085206	0.156	0.09	1	Macrophages MHC-II-hi
Dok3	0.000244046	0.0972439	0.276	0.191	1	Macrophages MHC-II-hi
Timm10	0.000246283	0.117399	0.17	0.104	1	Macrophages MHC-II-hi
As3mt	0.000250483	0.0601835	0.117	0.059	1	Macrophages MHC-II-hi
2310009A05Rik	0.000251504	0.123801	0.186	0.116	1	Macrophages MHC-II-hi
Alas1	0.000254936	0.0908209	0.124	0.066	1	Macrophages MHC-II-hi
Mgarp	0.000259373	0.0575918	0.053	0.016	1	Macrophages MHC-II-hi
Gadd45gip1	0.000262793	0.0977861	0.185	0.114	1	Macrophages MHC-II-hi
Tmem219	0.000263344	0.119061	0.297	0.211	1	Macrophages MHC-II-hi
Ndufb4	0.000264055	0.137235	0.43	0.329	1	Macrophages MHC-II-hi
Glmp	0.000264928	0.110907	0.332	0.241	1	Macrophages MHC-II-hi
Traf3ip3	0.000267276	0.0821925	0.096	0.045	1	Macrophages MHC-II-hi
Il18bp	0.000281387	0.0678398	0.061	0.021	1	Macrophages MHC-II-hi
Atp8a1	0.000282849	0.122245	0.281	0.196	1	Macrophages MHC-II-hi
Timm23	0.000289502	0.103589	0.288	0.203	1	Macrophages MHC-II-hi
Spcs2	0.00029295	0.152311	0.487	0.393	1	Macrophages MHC-II-hi
Pdap1	0.00030039	0.131754	0.294	0.211	1	Macrophages MHC-II-hi
Nubp2	0.000308999	0.0825633	0.153	0.088	1	Macrophages MHC-II-hi
Nlrp1b	0.00030919	0.0603503	0.055	0.017	1	Macrophages MHC-II-hi
Pik3ap1	0.000310089	0.109096	0.325	0.234	1	Macrophages MHC-II-hi
Lap3	0.00031548	0.108786	0.207	0.133	1	Macrophages MHC-II-hi
Ndufa5	0.000323037	0.117133	0.383	0.288	1	Macrophages MHC-II-hi
Peli1	0.000327191	0.144618	0.355	0.265	1	Macrophages MHC-II-hi
Chrac1	0.000330082	0.118768	0.224	0.149	1	Macrophages MHC-II-hi
Mrps18c	0.00033121	0.128461	0.263	0.185	1	Macrophages MHC-II-hi
Psma5	0.00034501	0.126829	0.362	0.27	1	Macrophages MHC-II-hi
Rasa4	0.000351134	0.0867735	0.143	0.081	1	Macrophages MHC-II-hi
Rps19bp1	0.000351375	0.0907718	0.134	0.075	1	Macrophages MHC-II-hi
Gm47428	0.000360509	0.0589717	0.049	0.014	1	Macrophages MHC-II-hi
Ggct	0.000364128	0.0503551	0.049	0.014	1	Macrophages MHC-II-hi
Gnptg	0.000368935	0.0656774	0.107	0.054	1	Macrophages MHC-II-hi
Ndufb7	0.000378702	0.125887	0.555	0.463	1	Macrophages MHC-II-hi
Vps28	0.000379186	0.103702	0.292	0.208	1	Macrophages MHC-II-hi
Ncl	0.000386351	0.175148	0.45	0.369	1	Macrophages MHC-II-hi
Rpl36a-ps1	0.000429577	0.132144	0.273	0.196	1	Macrophages MHC-II-hi
Arhgap25	0.000432473	0.101982	0.179	0.113	1	Macrophages MHC-II-hi
Fam50a	0.00043439	0.105699	0.198	0.128	1	Macrophages MHC-II-hi
Eef1akmt4	0.000443597	0.0599843	0.072	0.029	1	Macrophages MHC-II-hi
Mrpl11	0.000446663	0.0993914	0.187	0.12	1	Macrophages MHC-II-hi
Dele1	0.000448375	0.0629904	0.072	0.029	1	Macrophages MHC-II-hi
Lpar6	0.000454314	0.0904663	0.196	0.125	1	Macrophages MHC-II-hi
Uvssa	0.000473969	0.0560539	0.059	0.021	1	Macrophages MHC-II-hi
Smco4	0.000474332	0.06923	0.079	0.035	1	Macrophages MHC-II-hi
Prdm1	0.000479823	0.0639664	0.108	0.055	1	Macrophages MHC-II-hi
Cyb5r1	0.000484727	0.0860218	0.169	0.104	1	Macrophages MHC-II-hi
Calr	0.000487917	0.182012	0.84	0.804	1	Macrophages MHC-II-hi
Cuta	0.000488783	0.12573	0.37	0.282	1	Macrophages MHC-II-hi
Pwp1	0.000495961	0.0547076	0.087	0.04	1	Macrophages MHC-II-hi
Dbndd2	0.000520468	0.0947986	0.185	0.118	1	Macrophages MHC-II-hi
Ifi211	0.000533762	0.086496	0.186	0.118	1	Macrophages MHC-II-hi
Gdpd1	0.000559955	0.0797704	0.095	0.047	1	Macrophages MHC-II-hi
Emc8	0.000571171	0.0796704	0.167	0.102	1	Macrophages MHC-II-hi
Tm2d3	0.000573049	0.101431	0.152	0.092	1	Macrophages MHC-II-hi
Mrps36	0.000579231	0.126775	0.268	0.194	1	Macrophages MHC-II-hi
Asph	0.000580557	0.100187	0.184	0.118	1	Macrophages MHC-II-hi
Rnf149	0.000584381	0.115753	0.2	0.133	1	Macrophages MHC-II-hi
Mrpl51	0.000592622	0.151309	0.283	0.21	1	Macrophages MHC-II-hi
Trim47	0.000595067	0.0543935	0.186	0.116	1	Macrophages MHC-II-hi
Nol7	0.000599544	0.101101	0.246	0.17	1	Macrophages MHC-II-hi
Ndufv3	0.00060343	0.157025	0.442	0.355	1	Macrophages MHC-II-hi
Psmd7	0.000606733	0.0822157	0.282	0.198	1	Macrophages MHC-II-hi
Tmem245	0.000607713	0.0781795	0.116	0.062	1	Macrophages MHC-II-hi
Iah1	0.000620853	0.0975818	0.181	0.116	1	Macrophages MHC-II-hi
Rpl9-ps6	0.000626095	0.152054	0.548	0.458	1	Macrophages MHC-II-hi
Tsen15	0.000627688	0.0632786	0.073	0.031	1	Macrophages MHC-II-hi
Psma2	0.000632162	0.120243	0.443	0.354	1	Macrophages MHC-II-hi
Eif2s1	0.000658144	0.117674	0.263	0.187	1	Macrophages MHC-II-hi
Tmbim4	0.00066674	0.105032	0.37	0.279	1	Macrophages MHC-II-hi
Adam17	0.000677551	0.113362	0.284	0.205	1	Macrophages MHC-II-hi
Tmem134	0.000680693	0.116745	0.258	0.184	1	Macrophages MHC-II-hi
Nampt	0.000682266	0.0771521	0.323	0.234	1	Macrophages MHC-II-hi
Iscu	0.000682899	0.12997	0.305	0.225	1	Macrophages MHC-II-hi
Speg	0.000687262	0.0413212	0.041	0.01	1	Macrophages MHC-II-hi
Lilr4b	0.000695295	0.146087	0.26	0.187	1	Macrophages MHC-II-hi
Gdpd3	0.00071039	0.09916	0.132	0.076	1	Macrophages MHC-II-hi
Slc35c2	0.000717221	0.0969929	0.182	0.118	1	Macrophages MHC-II-hi
Chchd10	0.000727007	0.0701091	0.094	0.047	1	Macrophages MHC-II-hi
1110002L01Rik	0.000730424	0.0339436	0.027	0.003	1	Macrophages MHC-II-hi
Tmem150b	0.000754761	0.0517443	0.049	0.016	1	Macrophages MHC-II-hi
Apoo	0.000769355	0.0534441	0.049	0.016	1	Macrophages MHC-II-hi
Lpin2	0.000775104	0.0640291	0.168	0.104	1	Macrophages MHC-II-hi
Cpd	0.000793083	0.1387	0.238	0.168	1	Macrophages MHC-II-hi
Aimp1	0.000794705	0.124592	0.253	0.182	1	Macrophages MHC-II-hi
Kdelr2	0.000804002	0.0795464	0.285	0.203	1	Macrophages MHC-II-hi
Lacc1	0.000817555	0.0774991	0.312	0.225	1	Macrophages MHC-II-hi
Tlk1	0.000818223	0.0898661	0.183	0.12	1	Macrophages MHC-II-hi
Sft2d1	0.000825838	0.0935559	0.275	0.196	1	Macrophages MHC-II-hi
Psmc2	0.000839363	0.0841015	0.194	0.127	1	Macrophages MHC-II-hi
Snx24	0.000847896	0.0762664	0.15	0.09	1	Macrophages MHC-II-hi
Stx16	0.000848617	0.0912698	0.249	0.173	1	Macrophages MHC-II-hi
Exosc4	0.000854851	0.0819842	0.125	0.071	1	Macrophages MHC-II-hi
Acp1	0.000854964	0.10233	0.206	0.139	1	Macrophages MHC-II-hi
Ebna1bp2	0.000855017	0.0713172	0.171	0.107	1	Macrophages MHC-II-hi
Klrb1b	0.000877938	0.0490745	0.033	0.007	1	Macrophages MHC-II-hi
Rpl35a	0.000882586	0.13068	1	1	1	Macrophages MHC-II-hi
Mta3	0.000883272	0.0485415	0.094	0.047	1	Macrophages MHC-II-hi
Timm9	0.000883965	0.0753505	0.106	0.057	1	Macrophages MHC-II-hi
Acvr2a	0.000896451	0.0560539	0.059	0.023	1	Macrophages MHC-II-hi
Slc7a7	0.000899908	0.0759634	0.17	0.107	1	Macrophages MHC-II-hi
Hirip3	0.000899938	0.054828	0.051	0.017	1	Macrophages MHC-II-hi
Ankrd49	0.000912232	0.0693005	0.095	0.049	1	Macrophages MHC-II-hi
Atp6v1g1	0.000922026	0.142067	0.614	0.532	1	Macrophages MHC-II-hi
Cd302	0.000940217	0.0996817	0.403	0.314	1	Macrophages MHC-II-hi
Cenpv	0.000946384	0.0526846	0.051	0.017	1	Macrophages MHC-II-hi
Lyn	0.000947501	0.1212	0.612	0.527	1	Macrophages MHC-II-hi
Ubxn4	0.000984848	0.103624	0.215	0.147	1	Macrophages MHC-II-hi
C130050O18Rik	0.000988731	0.0669335	0.097	0.05	1	Macrophages MHC-II-hi
Mrpl18	0.000988821	0.0797591	0.225	0.153	1	Macrophages MHC-II-hi
Cd207	0.000990341	0.0565303	0.026	0.003	1	Macrophages MHC-II-hi
Eci1	0.00099506	0.0774226	0.112	0.062	1	Macrophages MHC-II-hi
Gps2	0.00102227	0.0844657	0.2	0.133	1	Macrophages MHC-II-hi
Mrpl34	0.00102268	0.0943261	0.229	0.159	1	Macrophages MHC-II-hi
Hypk	0.00103062	0.107727	0.28	0.205	1	Macrophages MHC-II-hi
Sntb2	0.0010331	0.0599843	0.066	0.028	1	Macrophages MHC-II-hi
Spty2d1	0.0010468	0.0658409	0.158	0.097	1	Macrophages MHC-II-hi
Lsm7	0.00105164	0.114085	0.257	0.185	1	Macrophages MHC-II-hi
Mrps24	0.00108576	0.147467	0.334	0.262	1	Macrophages MHC-II-hi
Cyp11a1	0.00108765	0.0615765	0.129	0.075	1	Macrophages MHC-II-hi
Tmem87a	0.00109118	0.0771985	0.094	0.049	1	Macrophages MHC-II-hi
Pnkd	0.00109168	0.07766	0.164	0.102	1	Macrophages MHC-II-hi
Zbtb8os	0.00109703	0.0805914	0.139	0.083	1	Macrophages MHC-II-hi
Agpat5	0.0011034	0.0737682	0.148	0.09	1	Macrophages MHC-II-hi
Txnl1	0.00110972	0.0900685	0.247	0.173	1	Macrophages MHC-II-hi
Gpr137b	0.00111594	0.109028	0.17	0.111	1	Macrophages MHC-II-hi
Tmem223	0.00111661	0.0516644	0.143	0.085	1	Macrophages MHC-II-hi
Tmem33	0.00112791	0.0793274	0.256	0.18	1	Macrophages MHC-II-hi
Gm15523	0.00112853	0.0497171	0.042	0.012	1	Macrophages MHC-II-hi
March1	0.00113435	0.0929568	0.274	0.196	1	Macrophages MHC-II-hi
Mrpl13	0.00113891	0.086216	0.153	0.095	1	Macrophages MHC-II-hi
Wbp2	0.00114885	0.0788355	0.172	0.109	1	Macrophages MHC-II-hi
Mapkapk3	0.00115102	0.0811901	0.154	0.095	1	Macrophages MHC-II-hi
Il10rb	0.00116996	0.125812	0.449	0.364	1	Macrophages MHC-II-hi
Gm43305	0.00117188	0.0689454	0.129	0.075	1	Macrophages MHC-II-hi
Dnajc2	0.00117596	0.0877988	0.184	0.121	1	Macrophages MHC-II-hi
Prpf31	0.00117626	0.0758852	0.098	0.052	1	Macrophages MHC-II-hi
Cops9	0.00117997	0.150659	0.567	0.48	1	Macrophages MHC-II-hi
Ifi204	0.00118786	0.103716	0.41	0.314	1	Macrophages MHC-II-hi
Bcl2l1	0.00119242	0.0761051	0.204	0.135	1	Macrophages MHC-II-hi
Sirpb1a	0.00119626	0.0406459	0.035	0.009	1	Macrophages MHC-II-hi
Ndufa3	0.00120615	0.175746	0.621	0.556	1	Macrophages MHC-II-hi
Ahsa1	0.00120847	0.0855613	0.208	0.14	1	Macrophages MHC-II-hi
Ppt2	0.00122579	0.108575	0.181	0.121	1	Macrophages MHC-II-hi
Ndufb3	0.00123352	0.11133	0.382	0.298	1	Macrophages MHC-II-hi
Arhgap22	0.00125463	0.0873476	0.165	0.106	1	Macrophages MHC-II-hi
Bach2os	0.00125749	0.0559039	0.047	0.016	1	Macrophages MHC-II-hi
Lsm2	0.00127383	0.102761	0.186	0.125	1	Macrophages MHC-II-hi
Neurl3	0.00130545	0.0956838	0.276	0.201	1	Macrophages MHC-II-hi
Bloc1s1	0.00130971	0.076443	0.168	0.107	1	Macrophages MHC-II-hi
Ola1	0.00132703	0.0813047	0.169	0.109	1	Macrophages MHC-II-hi
Ncapg2	0.00134295	0.0663226	0.086	0.043	1	Macrophages MHC-II-hi
Extl3	0.00134545	0.0837139	0.243	0.17	1	Macrophages MHC-II-hi
Nudt1	0.0013544	0.0481136	0.06	0.024	1	Macrophages MHC-II-hi
Mthfs	0.00137855	0.0847773	0.124	0.073	1	Macrophages MHC-II-hi
Cfdp1	0.00139403	0.0855138	0.22	0.153	1	Macrophages MHC-II-hi
Zfp825	0.00139448	0.0500367	0.044	0.014	1	Macrophages MHC-II-hi
2410006H16Rik	0.00141547	0.132855	0.371	0.296	1	Macrophages MHC-II-hi
Resf1	0.00146623	0.0910528	0.265	0.189	1	Macrophages MHC-II-hi
Comtd1	0.00146669	0.0846003	0.145	0.09	1	Macrophages MHC-II-hi
Atr	0.00147414	0.0555962	0.077	0.036	1	Macrophages MHC-II-hi
Pdcd2l	0.00147788	0.0972716	0.205	0.14	1	Macrophages MHC-II-hi
Mpc2	0.00148158	0.113693	0.281	0.21	1	Macrophages MHC-II-hi
Tlr3	0.00151058	0.0623936	0.109	0.061	1	Macrophages MHC-II-hi
Pmpcb	0.00151993	0.0684835	0.088	0.045	1	Macrophages MHC-II-hi
Tor1a	0.00152794	0.0815964	0.17	0.111	1	Macrophages MHC-II-hi
Adap1	0.00153027	0.05719	0.105	0.057	1	Macrophages MHC-II-hi
Larp7	0.00153034	0.0737805	0.099	0.054	1	Macrophages MHC-II-hi
Utp3	0.00153129	0.0727689	0.15	0.094	1	Macrophages MHC-II-hi
Arhgap27	0.00155067	0.064919	0.104	0.057	1	Macrophages MHC-II-hi
Ndufb9	0.00156569	0.120891	0.459	0.371	1	Macrophages MHC-II-hi
Zfp609	0.0015697	0.0443001	0.057	0.023	1	Macrophages MHC-II-hi
Zfp512	0.0015992	0.0638101	0.097	0.052	1	Macrophages MHC-II-hi
Snu13	0.00160344	0.103507	0.431	0.338	1	Macrophages MHC-II-hi
Anapc16	0.00160897	0.0881163	0.277	0.203	1	Macrophages MHC-II-hi
Zcchc7	0.00161099	0.0714136	0.2	0.133	1	Macrophages MHC-II-hi
Pes1	0.00162132	0.0689814	0.138	0.083	1	Macrophages MHC-II-hi
Tsacc	0.00162511	0.0339363	0.031	0.007	1	Macrophages MHC-II-hi
Cox6a1	0.00162753	0.11312	0.544	0.456	1	Macrophages MHC-II-hi
BC003965	0.00167974	0.0854352	0.153	0.097	1	Macrophages MHC-II-hi
Smim8	0.0017194	0.0566443	0.076	0.036	1	Macrophages MHC-II-hi
Rnf213	0.0017325	0.0760791	0.344	0.26	1	Macrophages MHC-II-hi
Fdx2	0.0017493	0.0817216	0.155	0.099	1	Macrophages MHC-II-hi
Gm5617	0.00175247	0.0645547	0.061	0.026	1	Macrophages MHC-II-hi
Ccdc59	0.00176028	0.0838866	0.153	0.097	1	Macrophages MHC-II-hi
Amn1	0.00179016	0.0724597	0.087	0.045	1	Macrophages MHC-II-hi
Ifih1	0.00180151	0.0737625	0.163	0.104	1	Macrophages MHC-II-hi
Ly96	0.00182242	0.0992386	0.229	0.163	1	Macrophages MHC-II-hi
Gkap1	0.00184604	0.0799159	0.125	0.075	1	Macrophages MHC-II-hi
Tsta3	0.0018695	0.0499774	0.088	0.045	1	Macrophages MHC-II-hi
1190007I07Rik	0.0018882	0.0782561	0.091	0.049	1	Macrophages MHC-II-hi
Sdhb	0.0018963	0.0946378	0.321	0.244	1	Macrophages MHC-II-hi
Exosc1	0.00190721	0.0645133	0.114	0.066	1	Macrophages MHC-II-hi
Lpxn	0.00191106	0.0920678	0.3	0.222	1	Macrophages MHC-II-hi
Snhg3	0.00191531	0.0870513	0.187	0.127	1	Macrophages MHC-II-hi
Ocel1	0.00192923	0.0644963	0.089	0.047	1	Macrophages MHC-II-hi
Ndufb1-ps	0.00196117	0.169403	0.704	0.646	1	Macrophages MHC-II-hi
Bin2	0.00196421	0.0987129	0.264	0.196	1	Macrophages MHC-II-hi
Tbc1d5	0.0019779	0.0849402	0.177	0.118	1	Macrophages MHC-II-hi
1110065P20Rik	0.00198203	0.056047	0.073	0.035	1	Macrophages MHC-II-hi
Leo1	0.0020075	0.0566602	0.063	0.028	1	Macrophages MHC-II-hi
Llph	0.00201673	0.132764	0.363	0.289	1	Macrophages MHC-II-hi
Spryd7	0.00202266	0.0595688	0.096	0.052	1	Macrophages MHC-II-hi
Fzd7	0.00203268	0.0548396	0.063	0.028	1	Macrophages MHC-II-hi
Mroh1	0.00206051	0.0651258	0.1	0.055	1	Macrophages MHC-II-hi
Lncpint	0.00208287	0.0339291	0.04	0.012	1	Macrophages MHC-II-hi
Nucb2	0.00208691	0.0791532	0.169	0.111	1	Macrophages MHC-II-hi
Gbp9	0.00209568	0.048537	0.053	0.021	1	Macrophages MHC-II-hi
Adap2	0.00209808	0.108511	0.243	0.177	1	Macrophages MHC-II-hi
Ing5	0.00210822	0.0546943	0.075	0.036	1	Macrophages MHC-II-hi
Ctif	0.00212063	0.0260735	0.016	0	1	Macrophages MHC-II-hi
Rps27rt	0.00212709	0.176955	0.773	0.764	1	Macrophages MHC-II-hi
Arhgap19	0.00212869	0.0629267	0.126	0.075	1	Macrophages MHC-II-hi
Dock4	0.00216281	0.0589319	0.248	0.175	1	Macrophages MHC-II-hi
Eef1d	0.00218547	0.144396	0.533	0.471	1	Macrophages MHC-II-hi
Atp5c1	0.00218964	0.101821	0.462	0.378	1	Macrophages MHC-II-hi
Ctcf	0.00219384	0.0861808	0.194	0.133	1	Macrophages MHC-II-hi
Ddx39	0.00221006	0.0737722	0.135	0.083	1	Macrophages MHC-II-hi
4933434E20Rik	0.00221887	0.0751505	0.206	0.142	1	Macrophages MHC-II-hi
Hspd1	0.00224931	0.123341	0.365	0.291	1	Macrophages MHC-II-hi
Fuca2	0.00227972	0.1139	0.221	0.159	1	Macrophages MHC-II-hi
Dnase2a	0.00228675	0.0839574	0.309	0.231	1	Macrophages MHC-II-hi
Tomm40	0.00229547	0.0793771	0.13	0.08	1	Macrophages MHC-II-hi
Ppil3	0.00233548	0.06953	0.156	0.101	1	Macrophages MHC-II-hi
Htt	0.0023493	0.0777239	0.16	0.104	1	Macrophages MHC-II-hi
Cox20	0.00236741	0.114806	0.265	0.199	1	Macrophages MHC-II-hi
Vps29	0.00237148	0.091244	0.291	0.218	1	Macrophages MHC-II-hi
Mrpl30	0.00237219	0.0945009	0.308	0.234	1	Macrophages MHC-II-hi
Mysm1	0.00238233	0.0767807	0.139	0.087	1	Macrophages MHC-II-hi
Ptcd2	0.00239927	0.0585704	0.126	0.075	1	Macrophages MHC-II-hi
Ccdc12	0.00240658	0.135098	0.456	0.386	1	Macrophages MHC-II-hi
Nfkbil1	0.002438	0.0477941	0.055	0.023	1	Macrophages MHC-II-hi
Anapc13	0.00245574	0.134732	0.331	0.26	1	Macrophages MHC-II-hi
Tpst2	0.0024689	0.0818244	0.254	0.185	1	Macrophages MHC-II-hi
Skap2	0.00252969	0.144232	0.483	0.418	1	Macrophages MHC-II-hi
Usp12	0.00253997	0.0624726	0.144	0.09	1	Macrophages MHC-II-hi
Dok1	0.00254002	0.0670819	0.158	0.102	1	Macrophages MHC-II-hi
Med7	0.00256474	0.0669871	0.105	0.061	1	Macrophages MHC-II-hi
Ubl5	0.002575	0.143293	0.771	0.728	1	Macrophages MHC-II-hi
Ppp1r11	0.00259673	0.0968946	0.255	0.189	1	Macrophages MHC-II-hi
Eef1a1	0.00260094	0.0945486	1	0.998	1	Macrophages MHC-II-hi
Cacybp	0.0026062	0.10095	0.224	0.163	1	Macrophages MHC-II-hi
Gm49359	0.00260654	0.0451128	0.047	0.017	1	Macrophages MHC-II-hi
Cdkn2aipnl	0.00262349	0.0867946	0.164	0.109	1	Macrophages MHC-II-hi
Jtb	0.00266633	0.0701697	0.19	0.13	1	Macrophages MHC-II-hi
Nxt1	0.00270499	0.0928493	0.126	0.078	1	Macrophages MHC-II-hi
Cdca7	0.0027212	0.0429881	0.047	0.017	1	Macrophages MHC-II-hi
Ap3d1	0.00272634	0.0720354	0.158	0.102	1	Macrophages MHC-II-hi
C87436	0.00274061	0.0545662	0.086	0.045	1	Macrophages MHC-II-hi
Gsap	0.00278441	0.0783675	0.171	0.114	1	Macrophages MHC-II-hi
2700038G22Rik	0.00278721	0.0314541	0.026	0.005	1	Macrophages MHC-II-hi
U2af1l4	0.00279922	0.0664403	0.094	0.052	1	Macrophages MHC-II-hi
Pdcl3	0.00283249	0.0567822	0.205	0.14	1	Macrophages MHC-II-hi
Dad1	0.00284615	0.163647	0.559	0.49	1	Macrophages MHC-II-hi
Mrpl21	0.00284937	0.0954195	0.179	0.123	1	Macrophages MHC-II-hi
Nek6	0.0028504	0.072995	0.098	0.055	1	Macrophages MHC-II-hi
Zfp599	0.00285216	0.0374803	0.029	0.007	1	Macrophages MHC-II-hi
Ndufb8	0.00288147	0.121339	0.487	0.416	1	Macrophages MHC-II-hi
Ier3ip1	0.00288379	0.140961	0.456	0.383	1	Macrophages MHC-II-hi
B230307C23Rik	0.00290685	0.046372	0.081	0.042	1	Macrophages MHC-II-hi
H2-Oa	0.00291593	0.0349993	0.029	0.007	1	Macrophages MHC-II-hi
Mknk1	0.00291847	0.109048	0.186	0.13	1	Macrophages MHC-II-hi
Ddx1	0.0029228	0.0607395	0.124	0.075	1	Macrophages MHC-II-hi
2210016F16Rik	0.00292513	0.0753945	0.215	0.153	1	Macrophages MHC-II-hi
Zbp1	0.00295638	0.0915781	0.205	0.144	1	Macrophages MHC-II-hi
Mrpl4	0.00298959	0.0686152	0.167	0.111	1	Macrophages MHC-II-hi
Hspe1-rs1	0.00303374	0.0474988	0.076	0.038	1	Macrophages MHC-II-hi
Isca2	0.00305725	0.0806476	0.13	0.081	1	Macrophages MHC-II-hi
2810004N23Rik	0.00307615	0.0584494	0.169	0.111	1	Macrophages MHC-II-hi
Pa2g4	0.00308097	0.105744	0.274	0.208	1	Macrophages MHC-II-hi
Tbc1d16	0.00312974	0.0450304	0.054	0.023	1	Macrophages MHC-II-hi
2900005J15Rik	0.0031605	0.0402557	0.041	0.014	1	Macrophages MHC-II-hi
Limd2	0.00316972	0.120641	0.297	0.227	1	Macrophages MHC-II-hi
Msrb1	0.00319019	0.157389	0.39	0.326	1	Macrophages MHC-II-hi
Umps	0.00322074	0.0614585	0.1	0.057	1	Macrophages MHC-II-hi
Psmb10	0.00322873	0.106193	0.399	0.322	1	Macrophages MHC-II-hi
Psmg4	0.0032313	0.10813	0.253	0.187	1	Macrophages MHC-II-hi
Txndc17	0.00327446	0.0933725	0.421	0.341	1	Macrophages MHC-II-hi
Sap30	0.00327622	0.0719324	0.247	0.179	1	Macrophages MHC-II-hi
Nr1h3	0.00329792	0.056516	0.046	0.017	1	Macrophages MHC-II-hi
Aga	0.00333952	0.077964	0.099	0.057	1	Macrophages MHC-II-hi
Mphosph8	0.0033495	0.0691723	0.12	0.073	1	Macrophages MHC-II-hi
Rufy3	0.00336692	0.0717013	0.11	0.066	1	Macrophages MHC-II-hi
Gmppb	0.00338661	0.0508191	0.08	0.042	1	Macrophages MHC-II-hi
Hint3	0.00338874	0.080214	0.114	0.069	1	Macrophages MHC-II-hi
Thap7	0.00344901	0.0488471	0.094	0.052	1	Macrophages MHC-II-hi
Zup1	0.00347604	0.100795	0.163	0.111	1	Macrophages MHC-II-hi
Mitd1	0.00349702	0.0636915	0.108	0.064	1	Macrophages MHC-II-hi
Ndufb2	0.00351239	0.0972625	0.315	0.246	1	Macrophages MHC-II-hi
Slc13a3	0.00352311	0.0735181	0.136	0.087	1	Macrophages MHC-II-hi
Ptrhd1	0.00352515	0.0750416	0.13	0.081	1	Macrophages MHC-II-hi
Nckap1l	0.00355437	0.098298	0.404	0.324	1	Macrophages MHC-II-hi
Dtymk	0.00356165	0.0842818	0.138	0.088	1	Macrophages MHC-II-hi
Ipcef1	0.00359771	0.0581193	0.084	0.045	1	Macrophages MHC-II-hi
Ube2k	0.00360697	0.119212	0.273	0.211	1	Macrophages MHC-II-hi
Churc1	0.00362398	0.0774508	0.223	0.159	1	Macrophages MHC-II-hi
Slc3a2	0.00362755	0.10974	0.333	0.256	1	Macrophages MHC-II-hi
Prdx4	0.00366235	0.0744622	0.2	0.14	1	Macrophages MHC-II-hi
Nmi	0.00368097	0.0752925	0.128	0.08	1	Macrophages MHC-II-hi
Wdr43	0.0037098	0.0619322	0.135	0.085	1	Macrophages MHC-II-hi
Mrpl53	0.00373073	0.0696964	0.122	0.075	1	Macrophages MHC-II-hi
Exoc6	0.00373644	0.0610162	0.124	0.076	1	Macrophages MHC-II-hi
Derl1	0.00378837	0.074374	0.298	0.225	1	Macrophages MHC-II-hi
Denr	0.00379504	0.119342	0.302	0.237	1	Macrophages MHC-II-hi
Adal	0.00380454	0.0335842	0.031	0.009	1	Macrophages MHC-II-hi
Arhgap5	0.00380605	0.0840739	0.227	0.163	1	Macrophages MHC-II-hi
Rpl7l1	0.0038501	0.0909168	0.239	0.177	1	Macrophages MHC-II-hi
Itfg2	0.00386228	0.0318116	0.028	0.007	1	Macrophages MHC-II-hi
Zfp438	0.00387369	0.0303909	0.028	0.007	1	Macrophages MHC-II-hi
Hlx	0.00390979	0.0643664	0.101	0.059	1	Macrophages MHC-II-hi
Dpm2	0.00393361	0.0737535	0.203	0.144	1	Macrophages MHC-II-hi
Knop1	0.00393484	0.0707342	0.132	0.083	1	Macrophages MHC-II-hi
Haus8	0.00395001	0.0930917	0.185	0.13	1	Macrophages MHC-II-hi
P3h3	0.00396239	0.0300501	0.031	0.009	1	Macrophages MHC-II-hi
Ankhd1	0.00398667	0.0699852	0.132	0.083	1	Macrophages MHC-II-hi
mt-Co3	0.00401692	0.0268093	1	1	1	Macrophages MHC-II-hi
Sf3a2	0.00402613	0.0529803	0.108	0.064	1	Macrophages MHC-II-hi
Zc3h15	0.00402728	0.0902702	0.221	0.161	1	Macrophages MHC-II-hi
Hic1	0.00404673	0.0278755	0.018	0.002	1	Macrophages MHC-II-hi
Capn3	0.00405054	0.0264435	0.018	0.002	1	Macrophages MHC-II-hi
Gm43914	0.00407306	0.0217605	0.014	0	1	Macrophages MHC-II-hi
Hpf1	0.00409018	0.0793995	0.202	0.142	1	Macrophages MHC-II-hi
Srsf7	0.00412653	0.100489	0.322	0.253	1	Macrophages MHC-II-hi
Slc25a4	0.00414229	0.0952987	0.189	0.133	1	Macrophages MHC-II-hi
Ostc	0.00418477	0.0978167	0.333	0.263	1	Macrophages MHC-II-hi
Rad50	0.00421647	0.0625827	0.103	0.061	1	Macrophages MHC-II-hi
Icam1	0.00423343	0.0507552	0.143	0.092	1	Macrophages MHC-II-hi
Saraf	0.00426501	0.0939916	0.258	0.194	1	Macrophages MHC-II-hi
Nudt2	0.00429712	0.0737848	0.078	0.042	1	Macrophages MHC-II-hi
Pdcd2	0.00432271	0.0503963	0.083	0.045	1	Macrophages MHC-II-hi
Senp8	0.0043257	0.0339291	0.04	0.014	1	Macrophages MHC-II-hi
Nif3l1	0.00433023	0.0513681	0.067	0.033	1	Macrophages MHC-II-hi
Lsm3	0.00433801	0.0816264	0.219	0.159	1	Macrophages MHC-II-hi
Polr2i	0.00436719	0.109798	0.278	0.215	1	Macrophages MHC-II-hi
Rmnd1	0.0043724	0.0338944	0.07	0.035	1	Macrophages MHC-II-hi
Bphl	0.00438098	0.0387331	0.06	0.028	1	Macrophages MHC-II-hi
Arl1	0.00438634	0.0663226	0.185	0.128	1	Macrophages MHC-II-hi
Wdr83os	0.00439017	0.12183	0.432	0.359	1	Macrophages MHC-II-hi
Mrpl50	0.00440797	0.0557424	0.105	0.062	1	Macrophages MHC-II-hi
Tmed9	0.00443784	0.0850687	0.397	0.321	1	Macrophages MHC-II-hi
Rab3il1	0.00450057	0.0771294	0.339	0.262	1	Macrophages MHC-II-hi
Smad1	0.00451153	0.0720468	0.164	0.111	1	Macrophages MHC-II-hi
Ifi206	0.004512	0.0879074	0.153	0.102	1	Macrophages MHC-II-hi
Pacc1	0.00452905	0.0439739	0.05	0.021	1	Macrophages MHC-II-hi
Sh3bp2	0.00454104	0.0842445	0.187	0.132	1	Macrophages MHC-II-hi
Zfyve26	0.00454301	0.0484364	0.083	0.045	1	Macrophages MHC-II-hi
Sys1	0.00460177	0.100746	0.224	0.166	1	Macrophages MHC-II-hi
0610010K14Rik	0.00460753	0.105714	0.245	0.184	1	Macrophages MHC-II-hi
Tsen54	0.00462261	0.0318188	0.036	0.012	1	Macrophages MHC-II-hi
Casp1	0.00463232	0.0978061	0.181	0.128	1	Macrophages MHC-II-hi
2700062C07Rik	0.00463479	0.0515532	0.076	0.04	1	Macrophages MHC-II-hi
Ttyh2	0.00465816	0.051985	0.069	0.035	1	Macrophages MHC-II-hi
Ptpmt1	0.00467927	0.0793995	0.213	0.154	1	Macrophages MHC-II-hi
Ube2m	0.00473327	0.0922547	0.284	0.218	1	Macrophages MHC-II-hi
Gm44752	0.00479511	0.0353486	0.033	0.01	1	Macrophages MHC-II-hi
Slc23a2	0.0048121	0.0794871	0.187	0.132	1	Macrophages MHC-II-hi
Malsu1	0.00486742	0.056314	0.113	0.069	1	Macrophages MHC-II-hi
Plxna4os1	0.0048761	0.0776094	0.108	0.066	1	Macrophages MHC-II-hi
Snrnp27	0.00500771	0.100563	0.221	0.165	1	Macrophages MHC-II-hi
Ccnd2	0.0050258	0.10251	0.32	0.248	1	Macrophages MHC-II-hi
Eif3h	0.00503598	0.0958582	0.429	0.348	1	Macrophages MHC-II-hi
Gusb	0.00504091	0.0850807	0.518	0.433	1	Macrophages MHC-II-hi
Tmx4	0.005076	0.0619281	0.093	0.054	1	Macrophages MHC-II-hi
Amd1	0.00509133	0.0429881	0.047	0.019	1	Macrophages MHC-II-hi
Skp2	0.0051197	0.0383617	0.064	0.031	1	Macrophages MHC-II-hi
Eif4e2	0.00512616	0.0894597	0.231	0.172	1	Macrophages MHC-II-hi
Myo10	0.00516189	0.0318116	0.027	0.007	1	Macrophages MHC-II-hi
Gm2814	0.00518461	0.0279099	0.024	0.005	1	Macrophages MHC-II-hi
Npm1	0.00520933	0.137176	0.762	0.721	1	Macrophages MHC-II-hi
Gmpr2	0.00522415	0.0659577	0.173	0.12	1	Macrophages MHC-II-hi
Sfi1	0.00525465	0.0546805	0.054	0.024	1	Macrophages MHC-II-hi
Pin1	0.00528299	0.0658409	0.155	0.104	1	Macrophages MHC-II-hi
Mtx2	0.00530082	0.0651237	0.134	0.087	1	Macrophages MHC-II-hi
Atp6v1d	0.00530193	0.103925	0.229	0.172	1	Macrophages MHC-II-hi
Abcg2	0.00535357	0.0418093	0.057	0.026	1	Macrophages MHC-II-hi
Gfer	0.00540424	0.07004	0.15	0.101	1	Macrophages MHC-II-hi
Micos10	0.00540558	0.11895	0.49	0.407	1	Macrophages MHC-II-hi
Ndufb11	0.0054478	0.122522	0.383	0.314	1	Macrophages MHC-II-hi
Gins2	0.00545427	0.0483282	0.059	0.028	1	Macrophages MHC-II-hi
Tnfsf8	0.00546423	0.0511799	0.054	0.024	1	Macrophages MHC-II-hi
Gm5086	0.00550981	0.048125	0.073	0.038	1	Macrophages MHC-II-hi
4930503L19Rik	0.0055224	0.0437196	0.044	0.017	1	Macrophages MHC-II-hi
Trafd1	0.00558566	0.0892878	0.287	0.224	1	Macrophages MHC-II-hi
AU022793	0.00558659	0.0264435	0.017	0.002	1	Macrophages MHC-II-hi
Bfar	0.00559643	0.0784045	0.168	0.116	1	Macrophages MHC-II-hi
Gpr162	0.00560233	0.0221391	0.017	0.002	1	Macrophages MHC-II-hi
Ang	0.00564845	0.0702901	0.212	0.153	1	Macrophages MHC-II-hi
8430429K09Rik	0.00565676	0.02032	0.013	0	1	Macrophages MHC-II-hi
Myl12a	0.00577515	0.0970549	0.681	0.598	1	Macrophages MHC-II-hi
Rpl8	0.00578784	0.0932457	0.983	0.983	1	Macrophages MHC-II-hi
Isoc2a	0.00586479	0.0360219	0.044	0.017	1	Macrophages MHC-II-hi
Vipr1	0.00587277	0.0342587	0.054	0.024	1	Macrophages MHC-II-hi
Cdk18	0.00591138	0.0534766	0.063	0.031	1	Macrophages MHC-II-hi
Pfdn2	0.00591653	0.0796704	0.31	0.241	1	Macrophages MHC-II-hi
Nup50	0.00593329	0.0533736	0.086	0.049	1	Macrophages MHC-II-hi
Snrpg	0.00595329	0.115383	0.79	0.769	1	Macrophages MHC-II-hi
Abl1	0.00596124	0.0609401	0.134	0.087	1	Macrophages MHC-II-hi
Actn1	0.00599072	0.040465	0.098	0.057	1	Macrophages MHC-II-hi
Ociad1	0.00601699	0.0674351	0.241	0.179	1	Macrophages MHC-II-hi
Gm11361	0.00603376	0.0476944	0.063	0.031	1	Macrophages MHC-II-hi
Tnni2	0.00605425	0.0684835	0.081	0.045	1	Macrophages MHC-II-hi
Smn1	0.00605584	0.0611149	0.13	0.083	1	Macrophages MHC-II-hi
Iars2	0.00607329	0.0493643	0.086	0.049	1	Macrophages MHC-II-hi
Ppp1r14b	0.00610924	0.0856744	0.343	0.27	1	Macrophages MHC-II-hi
Itpripl1	0.00618185	0.056151	0.151	0.101	1	Macrophages MHC-II-hi
Hmgn5	0.0062246	0.0451128	0.041	0.016	1	Macrophages MHC-II-hi
Jkamp	0.00625021	0.0531803	0.13	0.083	1	Macrophages MHC-II-hi
Derl2	0.00626728	0.0849708	0.253	0.192	1	Macrophages MHC-II-hi
Ttc14	0.00628559	0.0859468	0.252	0.192	1	Macrophages MHC-II-hi
Rnf34	0.00632344	0.0570359	0.109	0.068	1	Macrophages MHC-II-hi
Psmd9	0.00634415	0.0447939	0.099	0.059	1	Macrophages MHC-II-hi
Plcb2	0.00636381	0.0623936	0.111	0.069	1	Macrophages MHC-II-hi
Naf1	0.0063861	0.0435032	0.063	0.031	1	Macrophages MHC-II-hi
Jrkl	0.00641708	0.0501211	0.058	0.028	1	Macrophages MHC-II-hi
Gm41611	0.00649444	0.0268122	0.02	0.003	1	Macrophages MHC-II-hi
Sri	0.00649659	0.101773	0.354	0.286	1	Macrophages MHC-II-hi
Trappc3	0.00649915	0.065444	0.166	0.114	1	Macrophages MHC-II-hi
Mtif2	0.00650431	0.0496714	0.092	0.054	1	Macrophages MHC-II-hi
Cyp11b1	0.00651498	0.0630543	0.085	0.049	1	Macrophages MHC-II-hi
Rpl13a	0.006594	0.0971185	0.995	0.995	1	Macrophages MHC-II-hi
Hgh1	0.00668888	0.0321677	0.029	0.009	1	Macrophages MHC-II-hi
Rxylt1	0.00674457	0.0685001	0.137	0.09	1	Macrophages MHC-II-hi
Rnh1	0.00676982	0.114453	0.315	0.25	1	Macrophages MHC-II-hi
Gpr107	0.0067781	0.0607942	0.168	0.116	1	Macrophages MHC-II-hi
Mrpl10	0.00679404	0.0675302	0.102	0.062	1	Macrophages MHC-II-hi
Mgmt	0.00680358	0.0481136	0.053	0.024	1	Macrophages MHC-II-hi
Gm43112	0.00688622	0.0286057	0.023	0.005	1	Macrophages MHC-II-hi
Sar1b	0.00689637	0.0908018	0.195	0.142	1	Macrophages MHC-II-hi
Pdzd11	0.0069322	0.0638889	0.108	0.068	1	Macrophages MHC-II-hi
Wfdc18	0.00695289	0.0412639	0.037	0.014	1	Macrophages MHC-II-hi
Plcl1	0.00699599	0.0275453	0.023	0.005	1	Macrophages MHC-II-hi
Iars	0.00702909	0.0563038	0.131	0.085	1	Macrophages MHC-II-hi
Slc37a2	0.00704162	0.0781324	0.17	0.12	1	Macrophages MHC-II-hi
Mvp	0.00704989	0.0662348	0.207	0.151	1	Macrophages MHC-II-hi
Mrpl43	0.00707615	0.0749298	0.195	0.14	1	Macrophages MHC-II-hi
Yars2	0.00709184	0.0398222	0.053	0.024	1	Macrophages MHC-II-hi
Fgd2	0.00710212	0.0529311	0.274	0.206	1	Macrophages MHC-II-hi
Pstk	0.0071363	0.0386942	0.065	0.033	1	Macrophages MHC-II-hi
Fkbp5	0.00715419	0.0676416	0.248	0.184	1	Macrophages MHC-II-hi
Vav1	0.00718131	0.0721609	0.235	0.177	1	Macrophages MHC-II-hi
Gm32036	0.00718362	0.0431787	0.067	0.035	1	Macrophages MHC-II-hi
Taf10	0.00720117	0.0998553	0.482	0.402	1	Macrophages MHC-II-hi
Mrpl24	0.00720525	0.066043	0.206	0.149	1	Macrophages MHC-II-hi
Zfp61	0.0072205	0.0176469	0.026	0.007	1	Macrophages MHC-II-hi
Dnlz	0.0072253	0.0611939	0.118	0.075	1	Macrophages MHC-II-hi
Phb2	0.00726782	0.0856278	0.268	0.206	1	Macrophages MHC-II-hi
Golga1	0.00727899	0.0373873	0.053	0.024	1	Macrophages MHC-II-hi
Fkbp2	0.00728642	0.0921458	0.401	0.329	1	Macrophages MHC-II-hi
Ydjc	0.0073369	0.0377584	0.048	0.021	1	Macrophages MHC-II-hi
Gzf1	0.00733712	0.0370761	0.043	0.017	1	Macrophages MHC-II-hi
Psmd14	0.0075209	0.0783279	0.264	0.201	1	Macrophages MHC-II-hi
Ndufv1	0.00756897	0.0547331	0.12	0.076	1	Macrophages MHC-II-hi
Snw1	0.00762457	0.0904713	0.24	0.182	1	Macrophages MHC-II-hi
Hs3st3a1	0.00765088	0.0356967	0.034	0.012	1	Macrophages MHC-II-hi
Nsmce3	0.00768904	0.056314	0.116	0.073	1	Macrophages MHC-II-hi
Kdr	0.00771254	0.0740642	0.04	0.016	1	Macrophages MHC-II-hi
Ebag9	0.00773163	0.0662252	0.103	0.064	1	Macrophages MHC-II-hi
Khk	0.0077488	0.0444828	0.094	0.055	1	Macrophages MHC-II-hi
Cd83	0.00774888	0.0854908	0.263	0.199	1	Macrophages MHC-II-hi
Dph5	0.00777942	0.052388	0.104	0.064	1	Macrophages MHC-II-hi
Smim4	0.00786899	0.0850771	0.171	0.121	1	Macrophages MHC-II-hi
Gm15964	0.00786989	0.018878	0.012	0	1	Macrophages MHC-II-hi
Zfp322a	0.00792075	0.0600312	0.084	0.049	1	Macrophages MHC-II-hi
Itga8	0.00798258	0.0293548	0.034	0.012	1	Macrophages MHC-II-hi
Bbip1	0.00804484	0.0911192	0.224	0.168	1	Macrophages MHC-II-hi
Tmem68	0.00808301	0.0580467	0.117	0.075	1	Macrophages MHC-II-hi
Tpp2	0.00810093	0.0843647	0.216	0.159	1	Macrophages MHC-II-hi
Cep350	0.00812921	0.0836562	0.156	0.109	1	Macrophages MHC-II-hi
Dpy30	0.00813512	0.0699515	0.186	0.133	1	Macrophages MHC-II-hi
Timm17a	0.00817887	0.050647	0.159	0.109	1	Macrophages MHC-II-hi
Unc93b1	0.00823954	0.10806	0.768	0.711	1	Macrophages MHC-II-hi
Ndufs6	0.00826723	0.0819716	0.344	0.274	1	Macrophages MHC-II-hi
5430416N02Rik	0.00827255	0.0339291	0.04	0.016	1	Macrophages MHC-II-hi
Ankrd52	0.00827255	0.0339291	0.04	0.016	1	Macrophages MHC-II-hi
Pop7	0.00828139	0.064585	0.123	0.08	1	Macrophages MHC-II-hi
Frmd4b	0.00835827	0.0577488	0.398	0.314	1	Macrophages MHC-II-hi
Chek2	0.00836999	0.0356967	0.031	0.01	1	Macrophages MHC-II-hi
Mpg	0.00847036	0.0392709	0.078	0.043	1	Macrophages MHC-II-hi
Epg5	0.00851083	0.0261668	0.031	0.01	1	Macrophages MHC-II-hi
Nit1	0.0085152	0.050702	0.084	0.049	1	Macrophages MHC-II-hi
Znrd2	0.00856533	0.0659845	0.139	0.094	1	Macrophages MHC-II-hi
Ndufs5	0.00870724	0.11415	0.395	0.333	1	Macrophages MHC-II-hi
Tmem60	0.00874904	0.0747699	0.14	0.095	1	Macrophages MHC-II-hi
Trmt112	0.00879165	0.129762	0.406	0.352	1	Macrophages MHC-II-hi
A930001M01Rik	0.00879771	0.044949	0.059	0.029	1	Macrophages MHC-II-hi
A630001G21Rik	0.00881719	0.0440268	0.108	0.068	1	Macrophages MHC-II-hi
Pdgfa	0.00883385	0.0569024	0.099	0.061	1	Macrophages MHC-II-hi
Ptgs1	0.00884581	0.0773778	0.384	0.31	1	Macrophages MHC-II-hi
Ppp2r2d	0.00885739	0.0393428	0.124	0.08	1	Macrophages MHC-II-hi
Pars2	0.00890204	0.0225163	0.019	0.003	1	Macrophages MHC-II-hi
Gm39469	0.00890204	0.0225163	0.019	0.003	1	Macrophages MHC-II-hi
Slc7a5	0.00891682	0.0360008	0.052	0.024	1	Macrophages MHC-II-hi
Ciao2a	0.00894847	0.0841214	0.254	0.196	1	Macrophages MHC-II-hi
Rab3gap2	0.00897029	0.0622111	0.094	0.057	1	Macrophages MHC-II-hi
Phpt1	0.00902061	0.0673593	0.116	0.075	1	Macrophages MHC-II-hi
Timp3	0.00903677	0.0766578	0.075	0.042	1	Macrophages MHC-II-hi
Il27	0.00904009	0.0189748	0.019	0.003	1	Macrophages MHC-II-hi
Ankrd39	0.00908641	0.0349565	0.052	0.024	1	Macrophages MHC-II-hi
Chd9	0.00910466	0.0646984	0.232	0.173	1	Macrophages MHC-II-hi
Med18	0.00912326	0.0395318	0.042	0.017	1	Macrophages MHC-II-hi
Dynlt1f	0.00913221	0.0485436	0.112	0.071	1	Macrophages MHC-II-hi
Esd	0.00915256	0.121738	0.362	0.298	1	Macrophages MHC-II-hi
Slamf6	0.00921812	0.0422613	0.047	0.021	1	Macrophages MHC-II-hi
Nom1	0.00925049	0.0486435	0.086	0.05	1	Macrophages MHC-II-hi
Prmt3	0.00926786	0.0459718	0.086	0.05	1	Macrophages MHC-II-hi
Cox16	0.00927856	0.091572	0.284	0.222	1	Macrophages MHC-II-hi
Nfkbie	0.00931962	0.0672592	0.1	0.062	1	Macrophages MHC-II-hi
Mtch2	0.00932518	0.072101	0.203	0.149	1	Macrophages MHC-II-hi
Nudt14	0.00933971	0.0447113	0.075	0.042	1	Macrophages MHC-II-hi
Snx20	0.00938726	0.082275	0.268	0.21	1	Macrophages MHC-II-hi
Zfp991	0.00941563	0.0603892	0.072	0.04	1	Macrophages MHC-II-hi
Scarb1	0.00948311	0.052311	0.127	0.083	1	Macrophages MHC-II-hi
mt-Co2	0.00955899	0.00465241	1	0.991	1	Macrophages MHC-II-hi
Slf1	0.00967772	0.0249141	0.052	0.024	1	Macrophages MHC-II-hi
Npc1	0.00977495	0.0669154	0.268	0.21	1	Macrophages MHC-II-hi
Ndufa1	0.00980529	0.0840763	0.467	0.392	1	Macrophages MHC-II-hi
Irf1	0.00982789	0.073292	0.22	0.165	1	Macrophages MHC-II-hi
St3gal6	0.00992918	0.0676014	0.249	0.189	1	Macrophages MHC-II-hi
Aatf	0.00999245	0.0418962	0.088	0.052	1	Macrophages MHC-II-hi
Pnpla7	0.0100922	0.0613077	0.147	0.101	1	Macrophages MHC-II-hi
Apobr	0.0101588	0.0767554	0.139	0.095	1	Macrophages MHC-II-hi
Tm2d1	0.0102076	0.0691037	0.211	0.156	1	Macrophages MHC-II-hi
2900026A02Rik	0.0102426	0.046233	0.063	0.033	1	Macrophages MHC-II-hi
Gpr183	0.010273	0.0344729	0.279	0.211	1	Macrophages MHC-II-hi
Dhx9	0.0102884	0.0627467	0.236	0.177	1	Macrophages MHC-II-hi
Nme6	0.0102949	0.0377916	0.039	0.016	1	Macrophages MHC-II-hi
Tlr2	0.0103467	0.0621819	0.225	0.166	1	Macrophages MHC-II-hi
Stat2	0.010349	0.0720798	0.178	0.128	1	Macrophages MHC-II-hi
Ebi3	0.0103561	0.0509295	0.156	0.107	1	Macrophages MHC-II-hi
Ndufs3	0.0103631	0.0541986	0.223	0.165	1	Macrophages MHC-II-hi
Rpf2	0.0103659	0.0496714	0.083	0.049	1	Macrophages MHC-II-hi
Cisd1	0.0103745	0.0555962	0.124	0.081	1	Macrophages MHC-II-hi
Sp3os	0.0103759	0.052311	0.109	0.069	1	Macrophages MHC-II-hi
Sf3b5	0.0103835	0.0729634	0.399	0.328	1	Macrophages MHC-II-hi
2310039H08Rik	0.0104078	0.0484364	0.072	0.04	1	Macrophages MHC-II-hi
Slc24a5	0.0105027	0.0377256	0.056	0.028	1	Macrophages MHC-II-hi
Adipor1	0.0105117	0.0993393	0.353	0.291	1	Macrophages MHC-II-hi
Klc4	0.0105467	0.0527285	0.067	0.036	1	Macrophages MHC-II-hi
Wdr20	0.0105659	0.0420751	0.072	0.04	1	Macrophages MHC-II-hi
Exosc7	0.0106487	0.0550134	0.106	0.068	1	Macrophages MHC-II-hi
Lrrc4c	0.0106848	0.0221391	0.015	0.002	1	Macrophages MHC-II-hi
Rbm15	0.01069	0.0557382	0.126	0.083	1	Macrophages MHC-II-hi
Krba1	0.0107048	0.0192623	0.015	0.002	1	Macrophages MHC-II-hi
Slc7a6os	0.0107351	0.0342775	0.039	0.016	1	Macrophages MHC-II-hi
Fam241a	0.010808	0.0429767	0.085	0.05	1	Macrophages MHC-II-hi
Wdr46	0.0108882	0.0421363	0.065	0.035	1	Macrophages MHC-II-hi
Cyp4v3	0.0109169	0.0675963	0.155	0.109	1	Macrophages MHC-II-hi
Eny2	0.0109525	0.082813	0.237	0.182	1	Macrophages MHC-II-hi
Trim62	0.0109713	0.0159897	0.011	0	1	Macrophages MHC-II-hi
Gm42937	0.0109714	0.0174346	0.011	0	1	Macrophages MHC-II-hi
Hist1h2bj	0.0109714	0.0174346	0.011	0	1	Macrophages MHC-II-hi
Gm20632	0.0109716	0.02032	0.011	0	1	Macrophages MHC-II-hi
BC031181	0.0109878	0.0982992	0.322	0.258	1	Macrophages MHC-II-hi
Ripk3	0.0110117	0.0398222	0.051	0.024	1	Macrophages MHC-II-hi
Pfdn6	0.0110123	0.0670561	0.243	0.185	1	Macrophages MHC-II-hi
H2-Q4	0.0110926	0.0462842	0.087	0.052	1	Macrophages MHC-II-hi
Mrpl27	0.0111041	0.0582917	0.126	0.083	1	Macrophages MHC-II-hi
Zbtb11	0.0112844	0.0524682	0.08	0.047	1	Macrophages MHC-II-hi
Rel	0.0113129	0.0915944	0.221	0.168	1	Macrophages MHC-II-hi
Shmt2	0.0113456	0.0416917	0.074	0.042	1	Macrophages MHC-II-hi
Ndufs4	0.0113943	0.095886	0.238	0.185	1	Macrophages MHC-II-hi
Abracl	0.0113997	0.102221	0.468	0.399	1	Macrophages MHC-II-hi
Pgap1	0.0114091	0.0570569	0.095	0.059	1	Macrophages MHC-II-hi
3110009E18Rik	0.0114798	0.0240717	0.03	0.01	1	Macrophages MHC-II-hi
Il13ra1	0.0114832	0.0553322	0.2	0.146	1	Macrophages MHC-II-hi
Ddx56	0.0114878	0.0505864	0.093	0.057	1	Macrophages MHC-II-hi
Atf6	0.011531	0.0675858	0.22	0.165	1	Macrophages MHC-II-hi
Lpcat4	0.011532	0.0517352	0.082	0.049	1	Macrophages MHC-II-hi
Nudc	0.0116889	0.0545884	0.237	0.177	1	Macrophages MHC-II-hi
Hps6	0.0117172	0.0293306	0.027	0.009	1	Macrophages MHC-II-hi
Cpe	0.0118351	0.0381332	0.035	0.014	1	Macrophages MHC-II-hi
Elof1	0.0118599	0.0790911	0.211	0.159	1	Macrophages MHC-II-hi
Foxn2	0.0118793	0.0576165	0.176	0.127	1	Macrophages MHC-II-hi
Kat8	0.0119331	0.033922	0.046	0.021	1	Macrophages MHC-II-hi
Aldoa	0.0120224	0.0806801	0.547	0.478	1	Macrophages MHC-II-hi
Tfeb	0.0120368	0.0578557	0.131	0.088	1	Macrophages MHC-II-hi
Zfp281	0.012051	0.0536733	0.084	0.05	1	Macrophages MHC-II-hi
Tma16	0.0120702	0.0474988	0.069	0.038	1	Macrophages MHC-II-hi
Tspan31	0.012071	0.0717531	0.267	0.208	1	Macrophages MHC-II-hi
Utp4	0.0120791	0.041424	0.069	0.038	1	Macrophages MHC-II-hi
Pfdn4	0.0121089	0.0696793	0.184	0.135	1	Macrophages MHC-II-hi
B3gnt7	0.0121183	0.0239497	0.018	0.003	1	Macrophages MHC-II-hi
Gm2245	0.0122929	0.0289688	0.024	0.007	1	Macrophages MHC-II-hi
Ctc1	0.0123497	0.0517188	0.148	0.102	1	Macrophages MHC-II-hi
Tha1	0.0123624	0.0261205	0.024	0.007	1	Macrophages MHC-II-hi
Zfp607a	0.0124525	0.0321677	0.024	0.007	1	Macrophages MHC-II-hi
Irak2	0.0124527	0.0684395	0.161	0.114	1	Macrophages MHC-II-hi
Rrn3	0.0124711	0.0444696	0.071	0.04	1	Macrophages MHC-II-hi
Setd6	0.0125192	0.0271794	0.021	0.005	1	Macrophages MHC-II-hi
Mak16	0.0125826	0.0550299	0.127	0.085	1	Macrophages MHC-II-hi
Idnk	0.0125917	0.0916511	0.223	0.172	1	Macrophages MHC-II-hi
Nup133	0.0126944	0.038028	0.062	0.033	1	Macrophages MHC-II-hi
Polr2k	0.0127062	0.0909791	0.342	0.281	1	Macrophages MHC-II-hi
Ndufaf8	0.0127343	0.0834351	0.263	0.205	1	Macrophages MHC-II-hi
Fam136a	0.0127514	0.0405139	0.091	0.055	1	Macrophages MHC-II-hi
Frmd4a	0.0127663	0.0500244	0.187	0.135	1	Macrophages MHC-II-hi
Nod1	0.0129387	0.0346129	0.048	0.023	1	Macrophages MHC-II-hi
Riox2	0.0129528	0.0359592	0.06	0.031	1	Macrophages MHC-II-hi
Cdpf1	0.012966	0.0434329	0.073	0.042	1	Macrophages MHC-II-hi
Gm43462	0.0130514	0.0460011	0.057	0.029	1	Macrophages MHC-II-hi
Ccnh	0.0131418	0.0510235	0.121	0.08	1	Macrophages MHC-II-hi
Prnp	0.0131789	0.0279439	0.032	0.012	1	Macrophages MHC-II-hi
Mcm5	0.013184	0.0328762	0.089	0.054	1	Macrophages MHC-II-hi
Ube2f	0.013232	0.0565201	0.193	0.14	1	Macrophages MHC-II-hi
Cbr3	0.0133143	0.0453551	0.05	0.024	1	Macrophages MHC-II-hi
0610012G03Rik	0.0133237	0.0748155	0.273	0.213	1	Macrophages MHC-II-hi
Ndufa11	0.0133729	0.100777	0.369	0.308	1	Macrophages MHC-II-hi
Akap9	0.0134123	0.0657812	0.138	0.095	1	Macrophages MHC-II-hi
Mfsd12	0.0134154	0.0527263	0.116	0.076	1	Macrophages MHC-II-hi
Ift43	0.0134593	0.0304412	0.048	0.023	1	Macrophages MHC-II-hi
Mapk7	0.0134821	0.0421984	0.057	0.029	1	Macrophages MHC-II-hi
2410131K14Rik	0.0136153	0.026895	0.032	0.012	1	Macrophages MHC-II-hi
Kcnq1ot1	0.0136433	0.037982	0.163	0.114	1	Macrophages MHC-II-hi
Nup43	0.0137607	0.0384357	0.05	0.024	1	Macrophages MHC-II-hi
Nubp1	0.0137691	0.0612918	0.12	0.08	1	Macrophages MHC-II-hi
Haus4	0.0138514	0.0370478	0.05	0.024	1	Macrophages MHC-II-hi
Eif2s2	0.0139839	0.107401	0.383	0.321	1	Macrophages MHC-II-hi
Ero1lb	0.0140198	0.0399656	0.075	0.043	1	Macrophages MHC-II-hi
Sec62	0.0140425	0.082824	0.35	0.286	1	Macrophages MHC-II-hi
Trim30a	0.0140799	0.0408893	0.438	0.354	1	Macrophages MHC-II-hi
Rpl7a	0.0140926	0.089722	0.931	0.924	1	Macrophages MHC-II-hi
Smim26	0.014094	0.0605654	0.12	0.08	1	Macrophages MHC-II-hi
Pnn	0.0141758	0.0742379	0.179	0.132	1	Macrophages MHC-II-hi
Trp53	0.0142385	0.0802284	0.24	0.187	1	Macrophages MHC-II-hi
Grpel1	0.0142618	0.0635228	0.214	0.161	1	Macrophages MHC-II-hi
Magoh	0.0142865	0.0787859	0.254	0.201	1	Macrophages MHC-II-hi
Ivns1abp	0.0142934	0.0869604	0.365	0.302	1	Macrophages MHC-II-hi
Sap18b	0.0142946	0.0438265	0.068	0.038	1	Macrophages MHC-II-hi
Snrpa1	0.0143573	0.0604285	0.156	0.111	1	Macrophages MHC-II-hi
Enpp4	0.0143966	0.0456583	0.077	0.045	1	Macrophages MHC-II-hi
Ccl12	0.0144272	0.100859	0.135	0.092	1	Macrophages MHC-II-hi
Alg8	0.0144399	0.0569024	0.106	0.069	1	Macrophages MHC-II-hi
Ndufaf4	0.0144457	0.0430952	0.099	0.062	1	Macrophages MHC-II-hi
Mrpl40	0.0144759	0.0611149	0.133	0.092	1	Macrophages MHC-II-hi
Anapc11	0.0144942	0.0846353	0.335	0.277	1	Macrophages MHC-II-hi
Pprc1	0.0146913	0.0400597	0.068	0.038	1	Macrophages MHC-II-hi
Crlf3	0.0147401	0.0726916	0.304	0.243	1	Macrophages MHC-II-hi
Trnt1	0.0147717	0.056175	0.11	0.073	1	Macrophages MHC-II-hi
Tspan7	0.0147792	0.0221391	0.014	0.002	1	Macrophages MHC-II-hi
Gm12708	0.0148068	0.0192623	0.014	0.002	1	Macrophages MHC-II-hi
Gm43113	0.0148068	0.0192623	0.014	0.002	1	Macrophages MHC-II-hi
A530040E14Rik	0.0148206	0.0178218	0.014	0.002	1	Macrophages MHC-II-hi
Gm26740	0.014867	0.0699515	0.173	0.127	1	Macrophages MHC-II-hi
Coq6	0.0148965	0.0219131	0.029	0.01	1	Macrophages MHC-II-hi
Gm15503	0.0149722	0.0359798	0.059	0.031	1	Macrophages MHC-II-hi
Haus3	0.0149853	0.0484319	0.054	0.028	1	Macrophages MHC-II-hi
Irgm1	0.0150062	0.0400445	0.222	0.166	1	Macrophages MHC-II-hi
Snhg4	0.0150187	0.0318188	0.034	0.014	1	Macrophages MHC-II-hi
Hgf	0.0150642	0.0356775	0.04	0.017	1	Macrophages MHC-II-hi
Herpud1	0.0150885	0.089498	0.333	0.277	1	Macrophages MHC-II-hi
Commd9	0.0151177	0.0468153	0.098	0.062	1	Macrophages MHC-II-hi
Irs2	0.0152367	0.0519675	0.104	0.068	1	Macrophages MHC-II-hi
Tgs1	0.0152381	0.0860014	0.239	0.185	1	Macrophages MHC-II-hi
A730063M14Rik	0.0153328	0.0145434	0.01	0	1	Macrophages MHC-II-hi
Mrgpre	0.0153332	0.0174346	0.01	0	1	Macrophages MHC-II-hi
Hist2h4	0.0153333	0.018878	0.01	0	1	Macrophages MHC-II-hi
Bace1	0.0153606	0.0321677	0.026	0.009	1	Macrophages MHC-II-hi
Hmgn2	0.0153722	0.0730233	0.143	0.101	1	Macrophages MHC-II-hi
Naca	0.0154393	0.07575	0.876	0.872	1	Macrophages MHC-II-hi
Cd22	0.0154931	0.0293787	0.04	0.017	1	Macrophages MHC-II-hi
Fbxw17	0.0156513	0.0583702	0.097	0.062	1	Macrophages MHC-II-hi
Ech1	0.0157424	0.0499737	0.232	0.177	1	Macrophages MHC-II-hi
Gm28417	0.0158797	0.0359798	0.054	0.028	1	Macrophages MHC-II-hi
Gm42031	0.015997	0.0353152	0.047	0.023	1	Macrophages MHC-II-hi
Smim3	0.0161619	0.0443353	0.106	0.069	1	Macrophages MHC-II-hi
Utp14a	0.016171	0.0429028	0.12	0.08	1	Macrophages MHC-II-hi
Ugcg	0.0161829	0.0926446	0.234	0.185	1	Macrophages MHC-II-hi
Cops7a	0.0162114	0.0561668	0.125	0.085	1	Macrophages MHC-II-hi
Abca14	0.0162428	0.0332308	0.023	0.007	1	Macrophages MHC-II-hi
Gbp4	0.0162865	0.0318331	0.047	0.023	1	Macrophages MHC-II-hi
Mpc1	0.0163331	0.103874	0.287	0.234	1	Macrophages MHC-II-hi
2310040G24Rik	0.0163937	0.056463	0.093	0.059	1	Macrophages MHC-II-hi
Zfp560	0.0163992	0.0482348	0.089	0.055	1	Macrophages MHC-II-hi
Rack1	0.0164591	0.0803818	0.982	0.986	1	Macrophages MHC-II-hi
Aldh9a1	0.0164676	0.0275497	0.153	0.107	1	Macrophages MHC-II-hi
Cpa3	0.0164747	0.0102673	0.005	0.017	1	Macrophages MHC-II-hi
Ehd2	0.0165483	0.0225163	0.017	0.003	1	Macrophages MHC-II-hi
Bend6	0.0165654	0.0383617	0.063	0.035	1	Macrophages MHC-II-hi
4933423P22Rik	0.0165756	0.0210815	0.017	0.003	1	Macrophages MHC-II-hi
Mtbp	0.0165756	0.0210815	0.017	0.003	1	Macrophages MHC-II-hi
Ndufa9	0.0167355	0.0730381	0.181	0.135	1	Macrophages MHC-II-hi
Ipo4	0.0167433	0.0394425	0.056	0.029	1	Macrophages MHC-II-hi
Mtus2	0.0168342	0.0300306	0.02	0.005	1	Macrophages MHC-II-hi
Nr5a1	0.0168402	0.0171557	0.017	0.003	1	Macrophages MHC-II-hi
Gm13657	0.0168402	0.0171557	0.017	0.003	1	Macrophages MHC-II-hi
Ran	0.0168536	0.10025	0.498	0.428	1	Macrophages MHC-II-hi
Gm19434	0.0169101	0.0243226	0.02	0.005	1	Macrophages MHC-II-hi
Gm47689	0.0169861	0.0214601	0.02	0.005	1	Macrophages MHC-II-hi
A930006K02Rik	0.0169861	0.0214601	0.02	0.005	1	Macrophages MHC-II-hi
Zeb2os	0.0170325	0.0709751	0.214	0.165	1	Macrophages MHC-II-hi
Pex11b	0.0171553	0.0335607	0.065	0.036	1	Macrophages MHC-II-hi
Tmco1	0.0171915	0.100888	0.419	0.355	1	Macrophages MHC-II-hi
Tipin	0.0172801	0.036809	0.102	0.066	1	Macrophages MHC-II-hi
Myef2	0.0173123	0.0494552	0.101	0.066	1	Macrophages MHC-II-hi
Spag7	0.0173623	0.0477528	0.125	0.085	1	Macrophages MHC-II-hi
Polr3h	0.0174063	0.0272571	0.036	0.016	1	Macrophages MHC-II-hi
Ptrh2	0.0174122	0.0582458	0.094	0.061	1	Macrophages MHC-II-hi
Wdr75	0.0174987	0.036631	0.065	0.036	1	Macrophages MHC-II-hi
Il21r	0.0175263	0.0513766	0.131	0.09	1	Macrophages MHC-II-hi
Gmnn	0.0175808	0.056463	0.103	0.068	1	Macrophages MHC-II-hi
B230118H07Rik	0.017682	0.0414811	0.058	0.031	1	Macrophages MHC-II-hi
Srfbp1	0.0176937	0.0332213	0.056	0.029	1	Macrophages MHC-II-hi
Creld2	0.0177372	0.053214	0.133	0.092	1	Macrophages MHC-II-hi
Mlx	0.0178	0.0531455	0.111	0.075	1	Macrophages MHC-II-hi
Nae1	0.0181469	0.0565993	0.12	0.081	1	Macrophages MHC-II-hi
Ebp	0.0181506	0.0649374	0.238	0.185	1	Macrophages MHC-II-hi
Trim65	0.0181957	0.057605	0.116	0.078	1	Macrophages MHC-II-hi
Myc	0.0183408	0.0539559	0.153	0.109	1	Macrophages MHC-II-hi
Smim11	0.0184067	0.0805088	0.255	0.203	1	Macrophages MHC-II-hi
Cenpo	0.0184501	0.0335746	0.044	0.021	1	Macrophages MHC-II-hi
Cmtm4	0.0186049	0.0423989	0.069	0.04	1	Macrophages MHC-II-hi
Ado	0.0186175	0.0476395	0.109	0.073	1	Macrophages MHC-II-hi
Alkbh7	0.0186383	0.0318401	0.058	0.031	1	Macrophages MHC-II-hi
Tbccd1	0.0186408	0.0363417	0.051	0.026	1	Macrophages MHC-II-hi
Eif1ax	0.0186766	0.0769247	0.234	0.184	1	Macrophages MHC-II-hi
Gpatch4	0.0187151	0.0372121	0.091	0.057	1	Macrophages MHC-II-hi
Ndufaf2	0.0187862	0.0382543	0.08	0.049	1	Macrophages MHC-II-hi
Arl5c	0.0188275	0.0383254	0.067	0.038	1	Macrophages MHC-II-hi
Atp6v0b	0.0188804	0.0895464	0.744	0.69	1	Macrophages MHC-II-hi
1600014C10Rik	0.0189287	0.0495436	0.113	0.076	1	Macrophages MHC-II-hi
Cks1b	0.0189632	0.0348888	0.082	0.05	1	Macrophages MHC-II-hi
Alad	0.0189836	0.0270924	0.069	0.04	1	Macrophages MHC-II-hi
Bud23	0.0190383	0.047927	0.09	0.057	1	Macrophages MHC-II-hi
Brat1	0.0191326	0.0300883	0.044	0.021	1	Macrophages MHC-II-hi
Pag1	0.0191964	0.0619341	0.154	0.111	1	Macrophages MHC-II-hi
3222401L13Rik	0.0192691	0.0233324	0.028	0.01	1	Macrophages MHC-II-hi
Ifit2	0.0193165	0.0365578	0.077	0.047	1	Macrophages MHC-II-hi
Them4	0.0194084	0.0300694	0.039	0.017	1	Macrophages MHC-II-hi
Zfp646	0.0194196	0.038985	0.069	0.04	1	Macrophages MHC-II-hi
Gm27010	0.0194218	0.0383254	0.071	0.042	1	Macrophages MHC-II-hi
Cluap1	0.0194527	0.0346247	0.039	0.017	1	Macrophages MHC-II-hi
Arid3b	0.0194645	0.0342404	0.069	0.04	1	Macrophages MHC-II-hi
Dusp6	0.0195262	0.078625	0.422	0.357	1	Macrophages MHC-II-hi
Ube2i	0.0196448	0.114166	0.345	0.296	1	Macrophages MHC-II-hi
Sra1	0.0196581	0.0518125	0.209	0.158	1	Macrophages MHC-II-hi
Ifi44	0.0196923	0.0521124	0.046	0.023	1	Macrophages MHC-II-hi
Rint1	0.0197545	0.0363417	0.053	0.028	1	Macrophages MHC-II-hi
4931406C07Rik	0.0197702	0.0554579	0.154	0.111	1	Macrophages MHC-II-hi
Aifm1	0.019808	0.0393988	0.062	0.035	1	Macrophages MHC-II-hi
Cox14	0.0198094	0.082374	0.331	0.276	1	Macrophages MHC-II-hi
Armc9	0.0198389	0.0251178	0.033	0.014	1	Macrophages MHC-II-hi
Plau	0.0200173	0.0425308	0.09	0.057	1	Macrophages MHC-II-hi
Nars	0.020023	0.0691065	0.368	0.305	1	Macrophages MHC-II-hi
Dtwd1	0.0201199	0.0240717	0.033	0.014	1	Macrophages MHC-II-hi
Chka	0.0201428	0.0548724	0.11	0.075	1	Macrophages MHC-II-hi
Pcnx4	0.0201612	0.0307499	0.025	0.009	1	Macrophages MHC-II-hi
Txndc9	0.0202232	0.049615	0.229	0.175	1	Macrophages MHC-II-hi
Ten1	0.0202306	0.0494747	0.184	0.137	1	Macrophages MHC-II-hi
Vps53	0.0202529	0.0571673	0.119	0.081	1	Macrophages MHC-II-hi
Mtmr6	0.0202591	0.0536347	0.213	0.163	1	Macrophages MHC-II-hi
Zfp704	0.0202703	0.0448709	0.092	0.059	1	Macrophages MHC-II-hi
Pip4k2c	0.0203787	0.0359388	0.073	0.043	1	Macrophages MHC-II-hi
Gde1	0.0204538	0.0595667	0.127	0.088	1	Macrophages MHC-II-hi
Tmem204	0.0204685	0.0221391	0.013	0.002	1	Macrophages MHC-II-hi
Hjurp	0.020519	0.0439563	0.111	0.075	1	Macrophages MHC-II-hi
Otud3	0.0205259	0.0178218	0.013	0.002	1	Macrophages MHC-II-hi
Gm2396	0.0205259	0.0178218	0.013	0.002	1	Macrophages MHC-II-hi
Acbd5	0.0205274	0.0518027	0.234	0.179	1	Macrophages MHC-II-hi
Gm13391	0.020545	0.0163798	0.013	0.002	1	Macrophages MHC-II-hi
Rerg	0.020545	0.0163798	0.013	0.002	1	Macrophages MHC-II-hi
C230037L18Rik	0.020545	0.0163798	0.013	0.002	1	Macrophages MHC-II-hi
Olfr111	0.020545	0.0163798	0.013	0.002	1	Macrophages MHC-II-hi
Dctn3	0.0206253	0.0718231	0.294	0.239	1	Macrophages MHC-II-hi
Psmc4	0.0206482	0.058759	0.157	0.114	1	Macrophages MHC-II-hi
Mrpl35	0.020651	0.065876	0.181	0.135	1	Macrophages MHC-II-hi
Prag1	0.0206856	0.0301071	0.053	0.028	1	Macrophages MHC-II-hi
Itga6	0.020863	0.0308958	0.226	0.172	1	Macrophages MHC-II-hi
Med29	0.0209736	0.0444365	0.155	0.111	1	Macrophages MHC-II-hi
Cmss1	0.0209821	0.0380976	0.048	0.024	1	Macrophages MHC-II-hi
Gm7072	0.0210213	0.041424	0.066	0.038	1	Macrophages MHC-II-hi
Bri3	0.0211104	0.117755	0.615	0.544	1	Macrophages MHC-II-hi
Ptpn18	0.021114	0.0966662	0.834	0.799	1	Macrophages MHC-II-hi
Cfl2	0.0211163	0.0396974	0.113	0.076	1	Macrophages MHC-II-hi
Rnaseh1	0.0211782	0.0325297	0.055	0.029	1	Macrophages MHC-II-hi
Txndc15	0.0211933	0.0514918	0.167	0.123	1	Macrophages MHC-II-hi
Ppil1	0.0212689	0.0394425	0.057	0.031	1	Macrophages MHC-II-hi
Gm12940	0.0213268	0.0363889	0.035	0.016	1	Macrophages MHC-II-hi
Dcakd	0.0213419	0.0627414	0.137	0.097	1	Macrophages MHC-II-hi
Ints8	0.0213647	0.0328762	0.055	0.029	1	Macrophages MHC-II-hi
Ifi213	0.0214778	0.0627917	0.176	0.13	1	Macrophages MHC-II-hi
Efhd1	0.0214922	0.0130957	0.009	0	1	Macrophages MHC-II-hi
Lockd	0.0214925	0.0145434	0.009	0	1	Macrophages MHC-II-hi
Flt4	0.0214925	0.0145434	0.009	0	1	Macrophages MHC-II-hi
Hk2	0.0215373	0.0574219	0.207	0.158	1	Macrophages MHC-II-hi
Swt1	0.02155	0.044949	0.11	0.075	1	Macrophages MHC-II-hi
Btaf1	0.0216169	0.0528915	0.129	0.09	1	Macrophages MHC-II-hi
Ndufaf6	0.0216333	0.0300501	0.03	0.012	1	Macrophages MHC-II-hi
Nt5dc3	0.0217069	0.0269355	0.041	0.019	1	Macrophages MHC-II-hi
Fbxo45	0.0217087	0.0373873	0.048	0.024	1	Macrophages MHC-II-hi
Wrb	0.021926	0.0289956	0.03	0.012	1	Macrophages MHC-II-hi
Alg3	0.0219607	0.0458274	0.07	0.042	1	Macrophages MHC-II-hi
Pot1b	0.0220281	0.0411495	0.096	0.062	1	Macrophages MHC-II-hi
Rbfa	0.0220962	0.0445879	0.169	0.125	1	Macrophages MHC-II-hi
Mtmr2	0.0222089	0.044558	0.087	0.055	1	Macrophages MHC-II-hi
Fzd5	0.0222381	0.0207855	0.022	0.007	1	Macrophages MHC-II-hi
Suclg1	0.0223548	0.062463	0.158	0.116	1	Macrophages MHC-II-hi
Fermt3	0.0224043	0.0820296	0.523	0.451	1	Macrophages MHC-II-hi
Chordc1	0.0224138	0.0585234	0.184	0.139	1	Macrophages MHC-II-hi
Galnt7	0.0225594	0.0466341	0.15	0.107	1	Macrophages MHC-II-hi
Slc12a9	0.0225675	0.0617532	0.142	0.102	1	Macrophages MHC-II-hi
Bzw2	0.0226206	0.047927	0.085	0.054	1	Macrophages MHC-II-hi
Zfyve19	0.0226354	0.034268	0.05	0.026	1	Macrophages MHC-II-hi
Zscan12	0.0226596	0.0257517	0.019	0.005	1	Macrophages MHC-II-hi
Gm26947	0.0226656	0.0182076	0.016	0.003	1	Macrophages MHC-II-hi
Swi5	0.0227342	0.0962649	0.378	0.317	1	Macrophages MHC-II-hi
Dennd1b	0.0227355	0.108098	0.28	0.232	1	Macrophages MHC-II-hi
Psmc6	0.0227423	0.0607843	0.275	0.217	1	Macrophages MHC-II-hi
Zdhhc24	0.0227604	0.0228921	0.019	0.005	1	Macrophages MHC-II-hi
Tbrg1	0.0227675	0.076443	0.166	0.125	1	Macrophages MHC-II-hi
Supt4a	0.0227864	0.107295	0.316	0.262	1	Macrophages MHC-II-hi
Trmt13	0.0228219	0.0360008	0.05	0.026	1	Macrophages MHC-II-hi
Ganc	0.022962	0.0466381	0.098	0.064	1	Macrophages MHC-II-hi
Acot13	0.0229701	0.0417	0.14	0.099	1	Macrophages MHC-II-hi
Tti1	0.0229898	0.0233974	0.035	0.016	1	Macrophages MHC-II-hi
Ap5b1	0.0229898	0.0233974	0.035	0.016	1	Macrophages MHC-II-hi
Commd6	0.0231217	0.0818454	0.206	0.159	1	Macrophages MHC-II-hi
Gm47664	0.0231265	0.0363185	0.059	0.033	1	Macrophages MHC-II-hi
Smim14	0.0231626	0.0870014	0.385	0.329	1	Macrophages MHC-II-hi
Ly9	0.0231646	0.0554579	0.151	0.109	1	Macrophages MHC-II-hi
Ung	0.0231875	0.0175415	0.019	0.005	1	Macrophages MHC-II-hi
Mrpl17	0.0232018	0.0622555	0.268	0.213	1	Macrophages MHC-II-hi
Mcm9	0.0232088	0.0356215	0.059	0.033	1	Macrophages MHC-II-hi
Gpn2	0.0232353	0.0307787	0.043	0.021	1	Macrophages MHC-II-hi
Selenok	0.0232372	0.0735181	0.557	0.485	1	Macrophages MHC-II-hi
Chchd7	0.0232752	0.0624726	0.132	0.094	1	Macrophages MHC-II-hi
Abcg3	0.0233894	0.0629682	0.169	0.125	1	Macrophages MHC-II-hi
Mrpl20	0.02348	0.075334	0.334	0.276	1	Macrophages MHC-II-hi
Leprotl1	0.0238877	0.0644002	0.308	0.25	1	Macrophages MHC-II-hi
Pfkfb4	0.023903	0.0630682	0.167	0.125	1	Macrophages MHC-II-hi
Ifi27	0.0239691	0.0651149	0.245	0.192	1	Macrophages MHC-II-hi
Pcna	0.023977	0.094153	0.358	0.303	1	Macrophages MHC-II-hi
Olfr77	0.024066	0.029691	0.027	0.01	1	Macrophages MHC-II-hi
Itpr3	0.0240882	0.0248602	0.043	0.021	1	Macrophages MHC-II-hi
Cdh11	0.0243275	0.0254332	0.027	0.01	1	Macrophages MHC-II-hi
Phf5a	0.0243594	0.0574893	0.232	0.182	1	Macrophages MHC-II-hi
Mrps15	0.0243793	0.0805397	0.228	0.18	1	Macrophages MHC-II-hi
H2afx	0.0247431	0.0423365	0.074	0.045	1	Macrophages MHC-II-hi
Renbp	0.0248319	0.0357139	0.142	0.101	1	Macrophages MHC-II-hi
Rbak	0.0248442	0.0275819	0.032	0.014	1	Macrophages MHC-II-hi
Fen1	0.0248671	0.0409888	0.076	0.047	1	Macrophages MHC-II-hi
Pde7b	0.0249525	0.0261668	0.032	0.014	1	Macrophages MHC-II-hi
Tubg1	0.0250226	0.0311315	0.045	0.023	1	Macrophages MHC-II-hi
Elovl1	0.0251109	0.0637023	0.26	0.21	1	Macrophages MHC-II-hi
Slc25a40	0.0252037	0.0240717	0.032	0.014	1	Macrophages MHC-II-hi
4833420G17Rik	0.0253283	0.0528915	0.124	0.087	1	Macrophages MHC-II-hi
Pik3r1	0.0253364	0.0643902	0.344	0.284	1	Macrophages MHC-II-hi
Mea1	0.0254041	0.0420563	0.141	0.101	1	Macrophages MHC-II-hi
Srpk2	0.0255358	0.0555962	0.142	0.102	1	Macrophages MHC-II-hi
Fam104a	0.0257823	0.0663712	0.266	0.215	1	Macrophages MHC-II-hi
1700017B05Rik	0.0257876	0.0454993	0.211	0.161	1	Macrophages MHC-II-hi
Surf1	0.0259065	0.0408322	0.099	0.066	1	Macrophages MHC-II-hi
Trit1	0.0259246	0.0287756	0.061	0.035	1	Macrophages MHC-II-hi
Eif3i	0.0260056	0.052421	0.323	0.262	1	Macrophages MHC-II-hi
Zfp658	0.0260277	0.0412074	0.047	0.024	1	Macrophages MHC-II-hi
Gar1	0.0260448	0.0456391	0.109	0.075	1	Macrophages MHC-II-hi
Commd8	0.0260885	0.056187	0.295	0.237	1	Macrophages MHC-II-hi
Spg21	0.0261054	0.0575288	0.274	0.218	1	Macrophages MHC-II-hi
Mars	0.0263238	0.0461448	0.069	0.042	1	Macrophages MHC-II-hi
Dhps	0.0265918	0.0524787	0.126	0.088	1	Macrophages MHC-II-hi
0610030E20Rik	0.0266592	0.0609633	0.155	0.114	1	Macrophages MHC-II-hi
1810009A15Rik	0.0267379	0.0264878	0.024	0.009	1	Macrophages MHC-II-hi
Clec4a3	0.0270981	0.129619	0.492	0.454	1	Macrophages MHC-II-hi
Banf1	0.0271248	0.0876671	0.354	0.298	1	Macrophages MHC-II-hi
Tmem126b	0.0272625	0.0396845	0.069	0.042	1	Macrophages MHC-II-hi
Cmip	0.0273181	0.0522635	0.108	0.075	1	Macrophages MHC-II-hi
Thumpd3	0.0273644	0.0632765	0.144	0.106	1	Macrophages MHC-II-hi
Rexo2	0.0274914	0.0937314	0.288	0.241	1	Macrophages MHC-II-hi
Gadd45g	0.0275253	0.032541	0.076	0.047	1	Macrophages MHC-II-hi
Ap4s1	0.0275726	0.046081	0.12	0.083	1	Macrophages MHC-II-hi
Sirpb1b	0.0276559	0.0460577	0.075	0.047	1	Macrophages MHC-II-hi
Hilpda	0.0278663	0.0241904	0.047	0.024	1	Macrophages MHC-II-hi
Mrpl54	0.0278683	0.0735181	0.289	0.236	1	Macrophages MHC-II-hi
Mydgf	0.027974	0.0615797	0.314	0.256	1	Macrophages MHC-II-hi
Apip	0.0280207	0.0468153	0.094	0.062	1	Macrophages MHC-II-hi
Tex264	0.0280487	0.0417	0.148	0.107	1	Macrophages MHC-II-hi
Fam3c	0.0281518	0.0467557	0.161	0.12	1	Macrophages MHC-II-hi
Tmem128	0.0283321	0.0659391	0.25	0.199	1	Macrophages MHC-II-hi
Gm29488	0.0283891	0.0240717	0.034	0.016	1	Macrophages MHC-II-hi
mt-Nd1	0.0284138	0.0153063	0.992	0.967	1	Macrophages MHC-II-hi
Lrfn1	0.0284696	0.0178218	0.012	0.002	1	Macrophages MHC-II-hi
Abca5	0.0284696	0.0192623	0.012	0.002	1	Macrophages MHC-II-hi
Taf7	0.0285416	0.0368855	0.086	0.055	1	Macrophages MHC-II-hi
Znhit6	0.0285438	0.0297762	0.058	0.033	1	Macrophages MHC-II-hi
Alkbh1	0.028559	0.066043	0.138	0.101	1	Macrophages MHC-II-hi
Nlrp3	0.0288126	0.0563038	0.123	0.087	1	Macrophages MHC-II-hi
Hrh2	0.0290742	0.0184085	0.029	0.012	1	Macrophages MHC-II-hi
Radx	0.0291449	0.0204068	0.021	0.007	1	Macrophages MHC-II-hi
Jade2	0.0292108	0.0580987	0.148	0.109	1	Macrophages MHC-II-hi
Mrpl15	0.0293366	0.0699249	0.182	0.14	1	Macrophages MHC-II-hi
Rnaset2b	0.0293753	0.0751271	0.225	0.179	1	Macrophages MHC-II-hi
Triap1	0.029387	0.0689378	0.181	0.14	1	Macrophages MHC-II-hi
Mcm3	0.0297003	0.0554579	0.144	0.106	1	Macrophages MHC-II-hi
Ndufaf3	0.0297261	0.0466381	0.106	0.073	1	Macrophages MHC-II-hi
Nav2	0.0299909	0.0332237	0.042	0.021	1	Macrophages MHC-II-hi
Vegfb	0.0301086	0.0373273	0.062	0.036	1	Macrophages MHC-II-hi
Gm34121	0.0302364	0.0116464	0.008	0	1	Macrophages MHC-II-hi
1700008J07Rik	0.0302364	0.0116464	0.008	0	1	Macrophages MHC-II-hi
Gm15991	0.0302364	0.0116464	0.008	0	1	Macrophages MHC-II-hi
Fbxw10	0.0302364	0.0116464	0.008	0	1	Macrophages MHC-II-hi
Samd15	0.0302364	0.0116464	0.008	0	1	Macrophages MHC-II-hi
Srd5a1	0.0302364	0.0116464	0.008	0	1	Macrophages MHC-II-hi
1700120C14Rik	0.0302364	0.0116464	0.008	0	1	Macrophages MHC-II-hi
Gm44699	0.0302366	0.0130957	0.008	0	1	Macrophages MHC-II-hi
AU021092	0.0302366	0.0130957	0.008	0	1	Macrophages MHC-II-hi
Rcor3	0.0303815	0.0349288	0.062	0.036	1	Macrophages MHC-II-hi
Eya4	0.0303916	0.0257517	0.018	0.005	1	Macrophages MHC-II-hi
Washc2	0.0304942	0.0565324	0.18	0.137	1	Macrophages MHC-II-hi
Dnmt3b	0.030658	0.0200267	0.018	0.005	1	Macrophages MHC-II-hi
Mmachc	0.0308827	0.0182076	0.015	0.003	1	Macrophages MHC-II-hi
Xylb	0.0308827	0.0182076	0.015	0.003	1	Macrophages MHC-II-hi
Tpd52l2	0.0308973	0.040852	0.171	0.128	1	Macrophages MHC-II-hi
Dhx58	0.0312486	0.0312626	0.12	0.083	1	Macrophages MHC-II-hi
Dph6	0.03128	0.036631	0.064	0.038	1	Macrophages MHC-II-hi
Arhgap27os1	0.0313116	0.0142789	0.015	0.003	1	Macrophages MHC-II-hi
Arl4c	0.0314242	0.0706685	0.245	0.198	1	Macrophages MHC-II-hi
Eogt	0.0314351	0.0345562	0.079	0.05	1	Macrophages MHC-II-hi
Zgpat	0.0314672	0.0289956	0.031	0.014	1	Macrophages MHC-II-hi
Sfmbt1	0.0315485	0.0297968	0.062	0.036	1	Macrophages MHC-II-hi
Cdt1	0.031572	0.0393556	0.066	0.04	1	Macrophages MHC-II-hi
Rrp7a	0.0316387	0.0400554	0.117	0.081	1	Macrophages MHC-II-hi
Parp12	0.0316881	0.0467107	0.19	0.146	1	Macrophages MHC-II-hi
Tcp1	0.0318857	0.0901848	0.298	0.25	1	Macrophages MHC-II-hi
Prpf6	0.0319422	0.0341967	0.1	0.068	1	Macrophages MHC-II-hi
Mcat	0.0324644	0.0204924	0.026	0.01	1	Macrophages MHC-II-hi
Dlc1	0.032553	0.0230284	0.031	0.014	1	Macrophages MHC-II-hi
Thumpd1	0.0326458	0.0441706	0.095	0.064	1	Macrophages MHC-II-hi
Zfas1	0.0327612	0.0530709	0.174	0.132	1	Macrophages MHC-II-hi
Tbc1d31	0.0327907	0.0414811	0.057	0.033	1	Macrophages MHC-II-hi
Zfp385a	0.0330265	0.0525699	0.203	0.158	1	Macrophages MHC-II-hi
Eef1b2	0.033256	0.0898075	0.85	0.835	1	Macrophages MHC-II-hi
Rtraf	0.0333043	0.0408108	0.329	0.267	1	Macrophages MHC-II-hi
C1qbp	0.0335234	0.0518499	0.244	0.194	1	Macrophages MHC-II-hi
Gtf2h5	0.033579	0.0780459	0.345	0.295	1	Macrophages MHC-II-hi
Lyrm2	0.0336333	0.0415584	0.113	0.08	1	Macrophages MHC-II-hi
Usp18	0.0336616	0.0348757	0.087	0.057	1	Macrophages MHC-II-hi
Rapgef5	0.0336736	0.0293787	0.039	0.019	1	Macrophages MHC-II-hi
Afdn	0.0336816	0.0513102	0.086	0.057	1	Macrophages MHC-II-hi
Icosl	0.0336845	0.0451649	0.164	0.123	1	Macrophages MHC-II-hi
Snhg12	0.0337283	0.0502484	0.105	0.073	1	Macrophages MHC-II-hi
Nfkbib	0.033844	0.0463333	0.105	0.073	1	Macrophages MHC-II-hi
Ston2	0.0338869	0.0311315	0.039	0.019	1	Macrophages MHC-II-hi
Zfp639	0.0338928	0.0459441	0.111	0.078	1	Macrophages MHC-II-hi
Gtf2h2	0.0341222	0.0408322	0.097	0.066	1	Macrophages MHC-II-hi
Oas1g	0.0341351	0.048335	0.084	0.055	1	Macrophages MHC-II-hi
Clip1	0.0341628	0.0614831	0.137	0.101	1	Macrophages MHC-II-hi
Soga1	0.0341955	0.0372121	0.089	0.059	1	Macrophages MHC-II-hi
Ppm1g	0.0342217	0.0773948	0.23	0.187	1	Macrophages MHC-II-hi
Chmp2a	0.0343125	0.0756918	0.461	0.397	1	Macrophages MHC-II-hi
Nudt13	0.034426	0.0335562	0.068	0.042	1	Macrophages MHC-II-hi
Tbcc	0.0344812	0.0371842	0.099	0.068	1	Macrophages MHC-II-hi
Selenon	0.034648	0.0574238	0.131	0.095	1	Macrophages MHC-II-hi
Rbmx2	0.0346646	0.0238874	0.046	0.024	1	Macrophages MHC-II-hi
Mrpl14	0.0346882	0.0715958	0.282	0.232	1	Macrophages MHC-II-hi
E130102H24Rik	0.0346884	0.0307644	0.033	0.016	1	Macrophages MHC-II-hi
Med19	0.0347127	0.0453438	0.08	0.052	1	Macrophages MHC-II-hi
Tle4	0.0347685	0.0633485	0.214	0.17	1	Macrophages MHC-II-hi
Phb	0.0349294	0.0573209	0.114	0.081	1	Macrophages MHC-II-hi
Parp14	0.0349817	0.0949968	0.283	0.236	1	Macrophages MHC-II-hi
Ptchd1	0.035027	0.0236395	0.023	0.009	1	Macrophages MHC-II-hi
Mrpl12	0.0350455	0.058728	0.244	0.196	1	Macrophages MHC-II-hi
Paqr4	0.0350569	0.0391503	0.041	0.021	1	Macrophages MHC-II-hi
Fam122a	0.0350606	0.0250196	0.066	0.04	1	Macrophages MHC-II-hi
Rab32	0.0350696	0.0714136	0.198	0.156	1	Macrophages MHC-II-hi
Prr12	0.0355529	0.0277231	0.057	0.033	1	Macrophages MHC-II-hi
Lamtor2	0.0357028	0.0917227	0.41	0.364	1	Macrophages MHC-II-hi
Lrp10	0.0357378	0.0788963	0.238	0.196	1	Macrophages MHC-II-hi
Coa6	0.0357408	0.0507734	0.09	0.061	1	Macrophages MHC-II-hi
Inpp4b	0.0357965	0.0417501	0.061	0.036	1	Macrophages MHC-II-hi
Rheb	0.035819	0.0587382	0.31	0.256	1	Macrophages MHC-II-hi
Mad1l1	0.0361199	0.0311315	0.041	0.021	1	Macrophages MHC-II-hi
Eif1a	0.0362393	0.0485562	0.236	0.189	1	Macrophages MHC-II-hi
Spic	0.0362575	0.0275819	0.028	0.012	1	Macrophages MHC-II-hi
Mllt10	0.0363611	0.0447239	0.13	0.094	1	Macrophages MHC-II-hi
Map2k2	0.0364286	0.0417135	0.262	0.208	1	Macrophages MHC-II-hi
Zfp865	0.0364774	0.0458274	0.067	0.042	1	Macrophages MHC-II-hi
Tomm6	0.036817	0.112133	0.723	0.693	1	Macrophages MHC-II-hi
Lrrfip1	0.0374607	0.0871107	0.235	0.192	1	Macrophages MHC-II-hi
Golim4	0.0377272	0.0425308	0.09	0.061	1	Macrophages MHC-II-hi
Eif4a1	0.038153	0.0853998	0.77	0.735	1	Macrophages MHC-II-hi
Stard3	0.0381624	0.0460236	0.176	0.135	1	Macrophages MHC-II-hi
Spryd4	0.0382185	0.0202023	0.028	0.012	1	Macrophages MHC-II-hi
Gm4890	0.0383858	0.0218373	0.02	0.007	1	Macrophages MHC-II-hi
Snhg16	0.038389	0.0283045	0.035	0.017	1	Macrophages MHC-II-hi
Gfm2	0.0384138	0.028426	0.063	0.038	1	Macrophages MHC-II-hi
Lrrk1	0.0385165	0.0541733	0.128	0.094	1	Macrophages MHC-II-hi
Mrps10	0.0385361	0.043161	0.096	0.066	1	Macrophages MHC-II-hi
Gstp1	0.0385662	0.0452717	0.056	0.033	1	Macrophages MHC-II-hi
Ngdn	0.038572	0.032234	0.126	0.09	1	Macrophages MHC-II-hi
Ints10	0.0385749	0.0318401	0.052	0.029	1	Macrophages MHC-II-hi
Rrp1	0.0385817	0.0585944	0.202	0.159	1	Macrophages MHC-II-hi
Tesc	0.0385883	0.0189748	0.02	0.007	1	Macrophages MHC-II-hi
Cbr1	0.0386155	0.0404385	0.054	0.031	1	Macrophages MHC-II-hi
Ccr5	0.0386655	0.0750587	0.486	0.419	1	Macrophages MHC-II-hi
2510009E07Rik	0.0387472	0.0526438	0.129	0.094	1	Macrophages MHC-II-hi
Bcas2	0.0387632	0.0426572	0.253	0.203	1	Macrophages MHC-II-hi
Zfp90	0.0387732	0.050546	0.1	0.069	1	Macrophages MHC-II-hi
U2af1	0.0388435	0.0719969	0.273	0.224	1	Macrophages MHC-II-hi
Blm	0.0388733	0.0207855	0.02	0.007	1	Macrophages MHC-II-hi
Borcs8	0.0388797	0.0469418	0.106	0.075	1	Macrophages MHC-II-hi
Alkbh4	0.0388991	0.0193564	0.02	0.007	1	Macrophages MHC-II-hi
Fbxo34	0.0389392	0.0359798	0.054	0.031	1	Macrophages MHC-II-hi
Mocs3	0.0392289	0.0237651	0.035	0.017	1	Macrophages MHC-II-hi
Sla	0.0393024	0.0903033	0.402	0.345	1	Macrophages MHC-II-hi
Zwint	0.0393421	0.0513766	0.132	0.097	1	Macrophages MHC-II-hi
Ndufb10	0.0393457	0.0791487	0.354	0.302	1	Macrophages MHC-II-hi
Nfu1	0.0394309	0.060462	0.171	0.132	1	Macrophages MHC-II-hi
Pafah2	0.0395923	0.0163798	0.011	0.002	1	Macrophages MHC-II-hi
Zfp442	0.0396288	0.0149364	0.011	0.002	1	Macrophages MHC-II-hi
Gm12258	0.0396288	0.0149364	0.011	0.002	1	Macrophages MHC-II-hi
Trim68	0.0396653	0.0134916	0.011	0.002	1	Macrophages MHC-II-hi
Crym	0.0396653	0.0134916	0.011	0.002	1	Macrophages MHC-II-hi
Epop	0.0396653	0.0134916	0.011	0.002	1	Macrophages MHC-II-hi
B230217C12Rik	0.0396653	0.0134916	0.011	0.002	1	Macrophages MHC-II-hi
Gm22146	0.0398703	0.0268607	0.084	0.055	1	Macrophages MHC-II-hi
Rnf180	0.0399196	0.0561835	0.089	0.061	1	Macrophages MHC-II-hi
Larp1	0.0399931	0.0557238	0.223	0.177	1	Macrophages MHC-II-hi
Telo2	0.0400332	0.0321867	0.054	0.031	1	Macrophages MHC-II-hi
Gm47601	0.0400739	0.00995301	0.011	0.002	1	Macrophages MHC-II-hi
Rgmb	0.0400895	0.0273128	0.103	0.071	1	Macrophages MHC-II-hi
Tespa1	0.0402406	0.0275819	0.03	0.014	1	Macrophages MHC-II-hi
Wdr76	0.0403225	0.0314829	0.045	0.024	1	Macrophages MHC-II-hi
Negr1	0.0404738	0.0268538	0.025	0.01	1	Macrophages MHC-II-hi
Atp5k	0.0404931	0.0941956	0.631	0.582	1	Macrophages MHC-II-hi
Gm4070	0.0405199	0.0349426	0.056	0.033	1	Macrophages MHC-II-hi
Ftsj3	0.0406283	0.0361439	0.11	0.078	1	Macrophages MHC-II-hi
Col27a1	0.0407114	0.0251178	0.03	0.014	1	Macrophages MHC-II-hi
Gm35154	0.0407196	0.037269	0.069	0.043	1	Macrophages MHC-II-hi
Uqcc2	0.0407634	0.0830096	0.429	0.374	1	Macrophages MHC-II-hi
Ate1	0.0408855	0.0328762	0.088	0.059	1	Macrophages MHC-II-hi
Atg14	0.0411114	0.028043	0.054	0.031	1	Macrophages MHC-II-hi
Frrs1	0.0411541	0.0695911	0.152	0.116	1	Macrophages MHC-II-hi
D130040H23Rik	0.0412267	0.0171557	0.017	0.005	1	Macrophages MHC-II-hi
Suv39h1	0.0414623	0.0304247	0.037	0.019	1	Macrophages MHC-II-hi
Il1r2	0.0417336	0.0146704	0.017	0.005	1	Macrophages MHC-II-hi
Thoc3	0.0417613	0.0382897	0.073	0.047	1	Macrophages MHC-II-hi
Immp1l	0.0418243	0.0492323	0.128	0.094	1	Macrophages MHC-II-hi
Erg28	0.041825	0.0512628	0.138	0.102	1	Macrophages MHC-II-hi
Ndufs7	0.041917	0.0680475	0.356	0.305	1	Macrophages MHC-II-hi
Rdh10	0.0419535	0.0190704	0.025	0.01	1	Macrophages MHC-II-hi
Atad3a	0.0420514	0.0399656	0.079	0.052	1	Macrophages MHC-II-hi
Tmem51os1	0.0420641	0.0182076	0.014	0.003	1	Macrophages MHC-II-hi
Il2ra	0.0420641	0.0225163	0.014	0.003	1	Macrophages MHC-II-hi
Gm34280	0.0421309	0.0167685	0.014	0.003	1	Macrophages MHC-II-hi
Rab7b	0.0421521	0.0815611	0.321	0.27	1	Macrophages MHC-II-hi
Tgm2	0.0421725	0.0325274	0.037	0.019	1	Macrophages MHC-II-hi
Kctd21	0.0421976	0.015328	0.014	0.003	1	Macrophages MHC-II-hi
Gm20429	0.0421976	0.015328	0.014	0.003	1	Macrophages MHC-II-hi
Lekr1	0.0424364	0.0200267	0.014	0.003	1	Macrophages MHC-II-hi
Acot1	0.0425377	0.015718	0.014	0.003	1	Macrophages MHC-II-hi
Casp7	0.042561	0.0342314	0.075	0.049	1	Macrophages MHC-II-hi
Rexo4	0.0425619	0.0342314	0.073	0.047	1	Macrophages MHC-II-hi
Dglucy	0.0425619	0.0342314	0.073	0.047	1	Macrophages MHC-II-hi
Ppcs	0.0425926	0.029048	0.047	0.026	1	Macrophages MHC-II-hi
Zkscan4	0.0426727	0.0128384	0.014	0.003	1	Macrophages MHC-II-hi
Tmem156	0.0426774	0.0188829	0.037	0.019	1	Macrophages MHC-II-hi
A930024E05Rik	0.042733	0.0101958	0.007	0	1	Macrophages MHC-II-hi
Ctxn3	0.042733	0.0101958	0.007	0	1	Macrophages MHC-II-hi
4930430E12Rik	0.042733	0.0101958	0.007	0	1	Macrophages MHC-II-hi
9530062K07Rik	0.042733	0.0101958	0.007	0	1	Macrophages MHC-II-hi
Samd11	0.0427332	0.0116464	0.007	0	1	Macrophages MHC-II-hi
Steap2	0.0427332	0.0116464	0.007	0	1	Macrophages MHC-II-hi
Meox2	0.0427332	0.0116464	0.007	0	1	Macrophages MHC-II-hi
Dbn1	0.0427332	0.0116464	0.007	0	1	Macrophages MHC-II-hi
BC051142	0.0427332	0.0116464	0.007	0	1	Macrophages MHC-II-hi
Zmat5	0.0427578	0.048835	0.152	0.114	1	Macrophages MHC-II-hi
Tmem175	0.0427911	0.0383617	0.06	0.036	1	Macrophages MHC-II-hi
Tbkbp1	0.0428489	0.0412571	0.087	0.059	1	Macrophages MHC-II-hi
Rasal3	0.0429276	0.0432952	0.077	0.05	1	Macrophages MHC-II-hi
Actr1b	0.0429386	0.0328762	0.073	0.047	1	Macrophages MHC-II-hi
Ilf2	0.0430678	0.0409422	0.114	0.081	1	Macrophages MHC-II-hi
Romo1	0.043142	0.098286	0.485	0.432	1	Macrophages MHC-II-hi
Tatdn1	0.043148	0.0342495	0.06	0.036	1	Macrophages MHC-II-hi
Smad7	0.0432861	0.0234616	0.037	0.019	1	Macrophages MHC-II-hi
Mrps7	0.0433126	0.046509	0.132	0.097	1	Macrophages MHC-II-hi
Cpq	0.0434662	0.0439658	0.196	0.153	1	Macrophages MHC-II-hi
Sdad1	0.0435721	0.0318605	0.073	0.047	1	Macrophages MHC-II-hi
Klhl22	0.0436134	0.0321726	0.032	0.016	1	Macrophages MHC-II-hi
Anapc15	0.0437235	0.0616525	0.106	0.076	1	Macrophages MHC-II-hi
Hcls1	0.0438448	0.0878135	0.551	0.508	1	Macrophages MHC-II-hi
Sympk	0.0439625	0.0430952	0.105	0.075	1	Macrophages MHC-II-hi
Micu3	0.0441693	0.0307928	0.049	0.028	1	Macrophages MHC-II-hi
Rpp38	0.0442053	0.0367071	0.04	0.021	1	Macrophages MHC-II-hi
Zfp276	0.0443995	0.0251178	0.032	0.016	1	Macrophages MHC-II-hi
Rfc1	0.0445015	0.0580467	0.106	0.076	1	Macrophages MHC-II-hi
Rabac1	0.0445478	0.0746432	0.489	0.43	1	Macrophages MHC-II-hi
2300009A05Rik	0.0445911	0.046461	0.066	0.042	1	Macrophages MHC-II-hi
Nudt18	0.0446793	0.0225687	0.056	0.033	1	Macrophages MHC-II-hi
Zfp330	0.0446945	0.03705	0.121	0.087	1	Macrophages MHC-II-hi
Pqlc3	0.0447262	0.0392626	0.132	0.097	1	Macrophages MHC-II-hi
Eef2kmt	0.0448585	0.0408837	0.085	0.057	1	Macrophages MHC-II-hi
Slc25a5	0.0448929	0.0605608	0.56	0.487	1	Macrophages MHC-II-hi
Tmem109	0.0449006	0.0585559	0.224	0.18	1	Macrophages MHC-II-hi
Cyfip2	0.0449063	0.027054	0.062	0.038	1	Macrophages MHC-II-hi
Csf3r	0.0451131	0.0322175	0.093	0.064	1	Macrophages MHC-II-hi
Ndufs8	0.0451972	0.0769293	0.276	0.231	1	Macrophages MHC-II-hi
Trmo	0.0453503	0.0272951	0.04	0.021	1	Macrophages MHC-II-hi
Slc25a11	0.0454807	0.0438649	0.225	0.18	1	Macrophages MHC-II-hi
Gsn	0.0457902	0.0496714	0.307	0.251	1	Macrophages MHC-II-hi
Fuom	0.0460575	0.0427216	0.064	0.04	1	Macrophages MHC-II-hi
A330040F15Rik	0.0461086	0.0243814	0.027	0.012	1	Macrophages MHC-II-hi
Naxe	0.0461109	0.0422994	0.153	0.116	1	Macrophages MHC-II-hi
Wdr83	0.0461656	0.0297553	0.051	0.029	1	Macrophages MHC-II-hi
Adsl	0.0463232	0.0305207	0.083	0.055	1	Macrophages MHC-II-hi
B4galt4	0.0463709	0.0191646	0.032	0.016	1	Macrophages MHC-II-hi
Nop58	0.0464394	0.0414382	0.166	0.127	1	Macrophages MHC-II-hi
Fubp1	0.046681	0.060462	0.339	0.284	1	Macrophages MHC-II-hi
Mrps33	0.0467326	0.0690921	0.323	0.274	1	Macrophages MHC-II-hi
Dcp2	0.0467488	0.0363977	0.128	0.094	1	Macrophages MHC-II-hi
Tada2a	0.0468421	0.0169892	0.027	0.012	1	Macrophages MHC-II-hi
9630028I04Rik	0.0468421	0.0194491	0.027	0.012	1	Macrophages MHC-II-hi
Glrx	0.0468546	0.0660939	0.259	0.217	1	Macrophages MHC-II-hi
Serpinf1	0.0469266	0.0398289	0.087	0.059	1	Macrophages MHC-II-hi
Srsf11	0.0469342	0.0835022	0.318	0.274	1	Macrophages MHC-II-hi
Golga4	0.0473912	0.0516644	0.127	0.094	1	Macrophages MHC-II-hi
Tprkb	0.0474116	0.0304896	0.064	0.04	1	Macrophages MHC-II-hi
Acbd6	0.0475441	0.0363977	0.128	0.094	1	Macrophages MHC-II-hi
Pdcd11	0.0479412	0.0377672	0.105	0.075	1	Macrophages MHC-II-hi
Arl6ip5	0.0479857	0.0396776	0.308	0.255	1	Macrophages MHC-II-hi
Galnt11	0.0480406	0.0365106	0.095	0.066	1	Macrophages MHC-II-hi
P4ha1	0.0481276	0.048074	0.16	0.123	1	Macrophages MHC-II-hi
Mef2a	0.0481719	0.0285678	0.485	0.412	1	Macrophages MHC-II-hi
Tradd	0.0482521	0.0308738	0.089	0.061	1	Macrophages MHC-II-hi
Idh3a	0.048257	0.0303136	0.126	0.092	1	Macrophages MHC-II-hi
Neurl1b	0.0482885	0.0252226	0.042	0.023	1	Macrophages MHC-II-hi
Uckl1	0.0483233	0.0291971	0.083	0.055	1	Macrophages MHC-II-hi
Dohh	0.0486079	0.0403219	0.116	0.083	1	Macrophages MHC-II-hi
Eftud2	0.0486193	0.0354992	0.107	0.076	1	Macrophages MHC-II-hi
Cln8	0.0489261	0.0320504	0.263	0.211	1	Macrophages MHC-II-hi
Zdhhc4	0.0491056	0.0273697	0.053	0.031	1	Macrophages MHC-II-hi
Zdhhc13	0.0491759	0.0369382	0.074	0.049	1	Macrophages MHC-II-hi
Dld	0.049176	0.0441209	0.127	0.094	1	Macrophages MHC-II-hi
Ptp4a3	0.0492183	0.0456623	0.17	0.132	1	Macrophages MHC-II-hi
Plek	0.0492354	0.0626918	0.375	0.321	1	Macrophages MHC-II-hi
Tirap	0.0493708	0.0369382	0.07	0.045	1	Macrophages MHC-II-hi
Psmd4	0.0493745	0.0483978	0.284	0.232	1	Macrophages MHC-II-hi
Rtn4	0.0495884	0.0323713	0.612	0.542	1	Macrophages MHC-II-hi
Tmem214	0.0496326	0.0431445	0.127	0.094	1	Macrophages MHC-II-hi
Lars	0.0497831	0.0482592	0.146	0.111	1	Macrophages MHC-II-hi
Cd79b	0.0498396	0.0403219	0.085	0.057	1	Macrophages MHC-II-hi
Cnpy2	0.0498649	0.065538	0.232	0.191	1	Macrophages MHC-II-hi
Nol12	0.0501143	0.0536255	0.136	0.102	1	Macrophages MHC-II-hi
Mcm6	0.0502938	0.029601	0.095	0.066	1	Macrophages MHC-II-hi
Cdc26	0.0502946	0.0390023	0.217	0.172	1	Macrophages MHC-II-hi
Lrrc14	0.0503697	0.0345673	0.072	0.047	1	Macrophages MHC-II-hi
Cyyr1	0.05044	0.0261205	0.019	0.007	1	Macrophages MHC-II-hi
Son	0.0504547	0.0798216	0.494	0.449	1	Macrophages MHC-II-hi
Zc3h12d	0.0505607	0.0259898	0.055	0.033	1	Macrophages MHC-II-hi
Hoxb9	0.0505705	0.0218373	0.019	0.007	1	Macrophages MHC-II-hi
Hacd3	0.0505753	0.0418649	0.12	0.087	1	Macrophages MHC-II-hi
Rpgrip1	0.0505754	0.0547331	0.113	0.083	1	Macrophages MHC-II-hi
Pik3c2a	0.0506408	0.0439144	0.152	0.116	1	Macrophages MHC-II-hi
Aste1	0.0509629	0.0175415	0.019	0.007	1	Macrophages MHC-II-hi
Hsp90ab1	0.0510681	0.0911	0.942	0.951	1	Macrophages MHC-II-hi
Prim1	0.0512511	0.0272571	0.036	0.019	1	Macrophages MHC-II-hi
Dtx3	0.0513464	0.0304412	0.046	0.026	1	Macrophages MHC-II-hi
Cep192	0.0514256	0.0368855	0.088	0.061	1	Macrophages MHC-II-hi
Emc7	0.051571	0.0713934	0.28	0.234	1	Macrophages MHC-II-hi
Tmem209	0.0516151	0.0427825	0.096	0.068	1	Macrophages MHC-II-hi
Rrad	0.0516573	0.029048	0.046	0.026	1	Macrophages MHC-II-hi
Fbxl14	0.0517242	0.0385072	0.094	0.066	1	Macrophages MHC-II-hi
Fbrsl1	0.0521142	0.0381511	0.1	0.071	1	Macrophages MHC-II-hi
Idh3b	0.0521571	0.0263726	0.158	0.12	1	Macrophages MHC-II-hi
Nf1	0.0521607	0.0302649	0.107	0.076	1	Macrophages MHC-II-hi
Gcc2	0.0522048	0.03418	0.101	0.071	1	Macrophages MHC-II-hi
Gga2	0.0523448	0.0431105	0.063	0.04	1	Macrophages MHC-II-hi
Srbd1	0.0524335	0.0352988	0.048	0.028	1	Macrophages MHC-II-hi
Ssna1	0.0525274	0.0257104	0.193	0.149	1	Macrophages MHC-II-hi
Gm12216	0.0525921	0.0225876	0.024	0.01	1	Macrophages MHC-II-hi
Mettl3	0.0526206	0.0253246	0.057	0.035	1	Macrophages MHC-II-hi
H2-T22	0.052728	0.0609855	0.172	0.135	1	Macrophages MHC-II-hi
Taf1a	0.0527697	0.0211627	0.024	0.01	1	Macrophages MHC-II-hi
Fcf1	0.0529417	0.0483647	0.175	0.137	1	Macrophages MHC-II-hi
Cd276	0.0529594	0.0202023	0.029	0.014	1	Macrophages MHC-II-hi
Nop14	0.0529735	0.0355503	0.084	0.057	1	Macrophages MHC-II-hi
Rrp9	0.0531	0.0311662	0.061	0.038	1	Macrophages MHC-II-hi
Ybey	0.0531328	0.0215386	0.024	0.01	1	Macrophages MHC-II-hi
A930005H10Rik	0.0531496	0.0189773	0.044	0.024	1	Macrophages MHC-II-hi
Atp5mpl	0.0532585	0.111446	0.637	0.612	1	Macrophages MHC-II-hi
Slc35b1	0.0534258	0.053402	0.153	0.118	1	Macrophages MHC-II-hi
Eif2b2	0.0536795	0.0447113	0.075	0.05	1	Macrophages MHC-II-hi
LTO1	0.053734	0.031847	0.063	0.04	1	Macrophages MHC-II-hi
Zfp931	0.0538385	0.0199151	0.036	0.019	1	Macrophages MHC-II-hi
Rbmx	0.0540032	0.0349288	0.063	0.04	1	Macrophages MHC-II-hi
Atp6v1f	0.0540411	0.0653489	0.591	0.537	1	Macrophages MHC-II-hi
Adh5	0.0540814	0.0434227	0.163	0.127	1	Macrophages MHC-II-hi
Tmem135	0.0541123	0.0489325	0.145	0.111	1	Macrophages MHC-II-hi
Atp5f1	0.0541941	0.0813931	0.513	0.452	1	Macrophages MHC-II-hi
Cdk1	0.0542221	0.016222	0.024	0.01	1	Macrophages MHC-II-hi
B3galt4	0.0544067	0.0293787	0.039	0.021	1	Macrophages MHC-II-hi
Cplane1	0.0546607	0.0269756	0.048	0.028	1	Macrophages MHC-II-hi
Ascc3	0.0547405	0.0476796	0.144	0.109	1	Macrophages MHC-II-hi
Tax1bp3	0.0549524	0.046509	0.138	0.104	1	Macrophages MHC-II-hi
H2-Q6	0.0550286	0.0513102	0.077	0.052	1	Macrophages MHC-II-hi
Rfc3	0.0550643	0.038985	0.071	0.047	1	Macrophages MHC-II-hi
Gm3604	0.055121	0.0163798	0.01	0.002	1	Macrophages MHC-II-hi
Themis2	0.0551461	0.0491499	0.259	0.215	1	Macrophages MHC-II-hi
Gm24362	0.0551716	0.0149364	0.01	0.002	1	Macrophages MHC-II-hi
Zfp273	0.055217	0.015718	0.016	0.005	1	Macrophages MHC-II-hi
Scnn1a	0.0552221	0.0163798	0.01	0.002	1	Macrophages MHC-II-hi
Cd151	0.0552388	0.0422875	0.12	0.088	1	Macrophages MHC-II-hi
Gm13710	0.0552725	0.0120452	0.01	0.002	1	Macrophages MHC-II-hi
Pvrig	0.0552725	0.0120452	0.01	0.002	1	Macrophages MHC-II-hi
4930479D17Rik	0.0552725	0.0120452	0.01	0.002	1	Macrophages MHC-II-hi
Plxdc1	0.0552725	0.0120452	0.01	0.002	1	Macrophages MHC-II-hi
Ifit3	0.0553386	0.0649883	0.089	0.062	1	Macrophages MHC-II-hi
Dhdh	0.0554647	0.0308341	0.063	0.04	1	Macrophages MHC-II-hi
Stra6l	0.0557335	0.0109977	0.01	0.002	1	Macrophages MHC-II-hi
St5	0.0557335	0.0109977	0.01	0.002	1	Macrophages MHC-II-hi
Art2b	0.0557844	0.00955139	0.01	0.002	1	Macrophages MHC-II-hi
Wbp11	0.0558001	0.041758	0.206	0.163	1	Macrophages MHC-II-hi
Ftl1-ps1	0.0558464	0.0518111	0.339	0.288	1	Macrophages MHC-II-hi
Nfib	0.0560841	0.0304247	0.031	0.016	1	Macrophages MHC-II-hi
Dxo	0.0561784	0.0283661	0.05	0.029	1	Macrophages MHC-II-hi
Dusp19	0.0561941	0.0227274	0.039	0.021	1	Macrophages MHC-II-hi
Polr3d	0.0562697	0.0277572	0.061	0.038	1	Macrophages MHC-II-hi
Wdr47	0.0564584	0.022658	0.031	0.016	1	Macrophages MHC-II-hi
Pcbd2	0.0564621	0.0457002	0.212	0.17	1	Macrophages MHC-II-hi
Pafah1b1	0.0565498	0.0693767	0.345	0.3	1	Macrophages MHC-II-hi
Nufip1	0.0568368	0.0372403	0.081	0.055	1	Macrophages MHC-II-hi
Nhlrc3	0.0568519	0.0447939	0.097	0.069	1	Macrophages MHC-II-hi
Rufy2	0.0568968	0.0259434	0.05	0.029	1	Macrophages MHC-II-hi
Srrm1	0.0569527	0.0747259	0.317	0.269	1	Macrophages MHC-II-hi
Gdf15	0.0572685	0.0268122	0.013	0.003	1	Macrophages MHC-II-hi
Yae1d1	0.0573169	0.0304896	0.069	0.045	1	Macrophages MHC-II-hi
Mettl23	0.0574112	0.0420751	0.16	0.123	1	Macrophages MHC-II-hi
Sept4	0.0574476	0.015328	0.013	0.003	1	Macrophages MHC-II-hi
Cd300ld3	0.0574476	0.015328	0.013	0.003	1	Macrophages MHC-II-hi
Zcchc10	0.0575319	0.0291487	0.069	0.045	1	Macrophages MHC-II-hi
Zbtb10	0.0575371	0.013886	0.013	0.003	1	Macrophages MHC-II-hi
2310058D17Rik	0.0575371	0.013886	0.013	0.003	1	Macrophages MHC-II-hi
Hoxb3	0.0575371	0.013886	0.013	0.003	1	Macrophages MHC-II-hi
Gm26549	0.0575371	0.013886	0.013	0.003	1	Macrophages MHC-II-hi
Emcn	0.0576921	0.0514286	0.026	0.012	1	Macrophages MHC-II-hi
Cln5	0.0577488	0.029357	0.125	0.092	1	Macrophages MHC-II-hi
Nolc1	0.0579008	0.0450239	0.124	0.092	1	Macrophages MHC-II-hi
Esf1	0.0580873	0.0344829	0.114	0.083	1	Macrophages MHC-II-hi
Rtl8b	0.0581257	0.0311548	0.052	0.031	1	Macrophages MHC-II-hi
Afg1l	0.0581276	0.0113964	0.013	0.003	1	Macrophages MHC-II-hi
Gpatch11	0.0582872	0.0359187	0.071	0.047	1	Macrophages MHC-II-hi
Usb1	0.0583272	0.0240064	0.067	0.043	1	Macrophages MHC-II-hi
Cox19	0.0583543	0.0302483	0.1	0.071	1	Macrophages MHC-II-hi
Emg1	0.058422	0.0361788	0.265	0.218	1	Macrophages MHC-II-hi
Zfp622	0.0584991	0.0409931	0.113	0.083	1	Macrophages MHC-II-hi
Gabpb2	0.0585293	0.0257962	0.121	0.088	1	Macrophages MHC-II-hi
Pus1	0.0585705	0.0362509	0.077	0.052	1	Macrophages MHC-II-hi
Zfp58	0.0588583	0.0229607	0.026	0.012	1	Macrophages MHC-II-hi
Srpr	0.0588904	0.0601376	0.178	0.142	1	Macrophages MHC-II-hi
Rsl1d1	0.058964	0.0511255	0.221	0.179	1	Macrophages MHC-II-hi
Fastkd1	0.0590756	0.0215386	0.026	0.012	1	Macrophages MHC-II-hi
Atic	0.0592835	0.0464691	0.163	0.127	1	Macrophages MHC-II-hi
Idh2	0.0595211	0.0425425	0.181	0.142	1	Macrophages MHC-II-hi
Nostrin	0.0596571	0.0345562	0.075	0.05	1	Macrophages MHC-II-hi
Apex1	0.0598009	0.0498974	0.144	0.111	1	Macrophages MHC-II-hi
Cxcl9	0.0599098	0.121976	0.021	0.009	1	Macrophages MHC-II-hi
Kbtbd8	0.059934	0.0179258	0.021	0.009	1	Macrophages MHC-II-hi
Relch	0.0599929	0.0325779	0.187	0.147	1	Macrophages MHC-II-hi
Nop2	0.0601111	0.0283963	0.054	0.033	1	Macrophages MHC-II-hi
Gm48065	0.0601164	0.0176469	0.026	0.012	1	Macrophages MHC-II-hi
E2f2	0.0601552	0.0206602	0.041	0.023	1	Macrophages MHC-II-hi
Hecw2	0.0607488	0.00874363	0.006	0	1	Macrophages MHC-II-hi
Gm37787	0.0607488	0.00874363	0.006	0	1	Macrophages MHC-II-hi
Cr2	0.0607488	0.00874363	0.006	0	1	Macrophages MHC-II-hi
Olfr1238	0.0607488	0.00874363	0.006	0	1	Macrophages MHC-II-hi
Olfr1260	0.0607488	0.00874363	0.006	0	1	Macrophages MHC-II-hi
Dll4	0.0607488	0.00874363	0.006	0	1	Macrophages MHC-II-hi
Gm42717	0.0607488	0.00874363	0.006	0	1	Macrophages MHC-II-hi
Hrct1	0.0607488	0.00874363	0.006	0	1	Macrophages MHC-II-hi
Gm12802	0.0607488	0.00874363	0.006	0	1	Macrophages MHC-II-hi
Foxd2	0.0607488	0.00874363	0.006	0	1	Macrophages MHC-II-hi
Gm13166	0.0607488	0.00874363	0.006	0	1	Macrophages MHC-II-hi
B230303O12Rik	0.0607488	0.00874363	0.006	0	1	Macrophages MHC-II-hi
Lmcd1	0.0607488	0.00874363	0.006	0	1	Macrophages MHC-II-hi
Wnt5a	0.0607488	0.00874363	0.006	0	1	Macrophages MHC-II-hi
3110083C13Rik	0.0607488	0.00874363	0.006	0	1	Macrophages MHC-II-hi
Gm16576	0.0607488	0.00874363	0.006	0	1	Macrophages MHC-II-hi
Igf2bp2	0.0607488	0.00874363	0.006	0	1	Macrophages MHC-II-hi
Gm17087	0.0607488	0.00874363	0.006	0	1	Macrophages MHC-II-hi
Zfp947	0.0607488	0.00874363	0.006	0	1	Macrophages MHC-II-hi
Rom1	0.0607488	0.00874363	0.006	0	1	Macrophages MHC-II-hi
Ppp1r3f	0.0607488	0.00874363	0.006	0	1	Macrophages MHC-II-hi
4930568A12Rik	0.0607491	0.0101958	0.006	0	1	Macrophages MHC-II-hi
Frg2f1	0.0607491	0.0101958	0.006	0	1	Macrophages MHC-II-hi
Cdca3	0.0607491	0.0101958	0.006	0	1	Macrophages MHC-II-hi
Zfp423	0.0607492	0.0130957	0.006	0	1	Macrophages MHC-II-hi
Med17	0.0614405	0.0358409	0.099	0.071	1	Macrophages MHC-II-hi
Mical1	0.0614684	0.0345346	0.093	0.066	1	Macrophages MHC-II-hi
Ttc19	0.0624506	0.0246085	0.054	0.033	1	Macrophages MHC-II-hi
Abraxas2	0.0624638	0.0375883	0.149	0.114	1	Macrophages MHC-II-hi
Slc2a8	0.0625587	0.0224294	0.043	0.024	1	Macrophages MHC-II-hi
Endod1	0.0625832	0.0186155	0.069	0.045	1	Macrophages MHC-II-hi
Eif2b4	0.0629433	0.044949	0.086	0.061	1	Macrophages MHC-II-hi
Armc7	0.0632034	0.0311662	0.062	0.04	1	Macrophages MHC-II-hi
Ankrd11	0.0632215	0.078079	0.274	0.232	1	Macrophages MHC-II-hi
Gaa	0.0633252	0.0341718	0.111	0.081	1	Macrophages MHC-II-hi
Ddx10	0.0633272	0.0299148	0.095	0.068	1	Macrophages MHC-II-hi
Commd3	0.0634262	0.0489958	0.229	0.189	1	Macrophages MHC-II-hi
Trmt11	0.0634957	0.0280104	0.045	0.026	1	Macrophages MHC-II-hi
Zfp472	0.0635459	0.0266172	0.045	0.026	1	Macrophages MHC-II-hi
Impdh2	0.0637073	0.0562844	0.152	0.12	1	Macrophages MHC-II-hi
Heatr6	0.0638579	0.0420147	0.07	0.047	1	Macrophages MHC-II-hi
Erap1	0.0639008	0.0459989	0.125	0.094	1	Macrophages MHC-II-hi
Ms4a14	0.0639159	0.0266591	0.045	0.026	1	Macrophages MHC-II-hi
Taf12	0.0640641	0.0391081	0.151	0.116	1	Macrophages MHC-II-hi
Vps25	0.064297	0.0247503	0.028	0.014	1	Macrophages MHC-II-hi
Cib1	0.0643186	0.0320136	0.225	0.18	1	Macrophages MHC-II-hi
Acad9	0.064584	0.0255837	0.045	0.026	1	Macrophages MHC-II-hi
Prpsap1	0.0646022	0.04334	0.108	0.08	1	Macrophages MHC-II-hi
Pdss2	0.0648101	0.0219131	0.028	0.014	1	Macrophages MHC-II-hi
Uqcrc2	0.0648153	0.055339	0.221	0.182	1	Macrophages MHC-II-hi
Trap1	0.0651364	0.0425308	0.094	0.068	1	Macrophages MHC-II-hi
Pfdn1	0.0652196	0.0700196	0.239	0.199	1	Macrophages MHC-II-hi
Eml4	0.0653434	0.0544911	0.149	0.116	1	Macrophages MHC-II-hi
Tefm	0.0653522	0.0266172	0.047	0.028	1	Macrophages MHC-II-hi
Mto1	0.065361	0.028426	0.062	0.04	1	Macrophages MHC-II-hi
Enc1	0.0654643	0.0208683	0.028	0.014	1	Macrophages MHC-II-hi
Mfng	0.0656111	0.0379603	0.072	0.049	1	Macrophages MHC-II-hi
Nkiras1	0.0657571	0.0169892	0.028	0.014	1	Macrophages MHC-II-hi
Aimp2	0.0661201	0.0382543	0.08	0.055	1	Macrophages MHC-II-hi
Mtus1	0.0661216	0.0200178	0.116	0.085	1	Macrophages MHC-II-hi
Uap1l1	0.0661803	0.0355815	0.185	0.147	1	Macrophages MHC-II-hi
Mrrf	0.066198	0.0181529	0.058	0.036	1	Macrophages MHC-II-hi
Msr1	0.0664514	0.00694508	0.309	0.251	1	Macrophages MHC-II-hi
Gabarapl2	0.066491	0.0479596	0.25	0.208	1	Macrophages MHC-II-hi
Bicd2	0.0665997	0.0391844	0.143	0.109	1	Macrophages MHC-II-hi
Pitrm1	0.066665	0.0205395	0.06	0.038	1	Macrophages MHC-II-hi
Bet1l	0.0667489	0.039835	0.138	0.106	1	Macrophages MHC-II-hi
Meis1	0.0667798	0.0189748	0.018	0.007	1	Macrophages MHC-II-hi
Gm26569	0.0667798	0.0218373	0.018	0.007	1	Macrophages MHC-II-hi
Topors	0.0669008	0.0299148	0.099	0.071	1	Macrophages MHC-II-hi
Phf14	0.0669334	0.0394091	0.15	0.116	1	Macrophages MHC-II-hi
Gdpgp1	0.066948	0.0175415	0.018	0.007	1	Macrophages MHC-II-hi
Hsph1	0.0670709	0.0451765	0.11	0.081	1	Macrophages MHC-II-hi
Prelid3b	0.0670987	0.0614831	0.133	0.102	1	Macrophages MHC-II-hi
Tpcn2	0.067139	0.035251	0.07	0.047	1	Macrophages MHC-II-hi
Tlr7	0.0671864	0.0173282	0.23	0.184	1	Macrophages MHC-II-hi
Srek1	0.0673104	0.0359861	0.149	0.114	1	Macrophages MHC-II-hi
Fam193a	0.0673249	0.0427195	0.102	0.075	1	Macrophages MHC-II-hi
Gsr	0.0674196	0.0462745	0.182	0.146	1	Macrophages MHC-II-hi
Pld1	0.0674434	0.0361029	0.121	0.09	1	Macrophages MHC-II-hi
Haus5	0.0675455	0.0164939	0.018	0.007	1	Macrophages MHC-II-hi
Pigv	0.0677677	0.0249141	0.049	0.029	1	Macrophages MHC-II-hi
Gm6133	0.0678502	0.0197364	0.023	0.01	1	Macrophages MHC-II-hi
Chaf1a	0.0680733	0.0183087	0.023	0.01	1	Macrophages MHC-II-hi
1700007L15Rik	0.0682322	0.0154491	0.018	0.007	1	Macrophages MHC-II-hi
Tut1	0.0682668	0.0201151	0.023	0.01	1	Macrophages MHC-II-hi
Kansl3	0.0683593	0.0388666	0.09	0.064	1	Macrophages MHC-II-hi
Agps	0.0684442	0.0354184	0.24	0.198	1	Macrophages MHC-II-hi
Yif1a	0.0684622	0.0363332	0.145	0.111	1	Macrophages MHC-II-hi
Mfsd10	0.0689154	0.0328762	0.133	0.101	1	Macrophages MHC-II-hi
P2rx4	0.0690414	0.0557081	0.326	0.277	1	Macrophages MHC-II-hi
Acin1	0.0690933	0.0398504	0.255	0.211	1	Macrophages MHC-II-hi
Phka2	0.069121	0.0362072	0.09	0.064	1	Macrophages MHC-II-hi
Mir142hg	0.0692464	0.0257282	0.064	0.042	1	Macrophages MHC-II-hi
Rasa2	0.069271	0.0355331	0.086	0.061	1	Macrophages MHC-II-hi
Nanp	0.069292	0.0293787	0.04	0.023	1	Macrophages MHC-II-hi
Ppil4	0.0693046	0.0381511	0.098	0.071	1	Macrophages MHC-II-hi
CAAA01147332.1	0.0696624	0.0293787	0.04	0.023	1	Macrophages MHC-II-hi
Mospd2	0.0696633	0.0247093	0.14	0.106	1	Macrophages MHC-II-hi
Map7d3	0.069697	0.0237027	0.03	0.016	1	Macrophages MHC-II-hi
Snhg20	0.069723	0.0335473	0.08	0.055	1	Macrophages MHC-II-hi
Rif1	0.0697309	0.0243453	0.097	0.069	1	Macrophages MHC-II-hi
Cep85	0.0699591	0.0245529	0.051	0.031	1	Macrophages MHC-II-hi
Clec2d	0.070113	0.0263405	0.47	0.406	1	Macrophages MHC-II-hi
Mcts1	0.0701661	0.0632972	0.242	0.203	1	Macrophages MHC-II-hi
Actr10	0.0702754	0.0495907	0.162	0.128	1	Macrophages MHC-II-hi
Prkch	0.0704867	0.0439563	0.103	0.076	1	Macrophages MHC-II-hi
Mtx1	0.0705323	0.0371026	0.112	0.083	1	Macrophages MHC-II-hi
[truncated: 4,775 more rows]

## Sheet: Cluster 3
gene	p_val	avg_log2FC	pct.1	pct.2	p_val_adj	cluster
Apoe	1.95486e-45	1.21793	1	0.971	2.92583e-41	Macrophages MHC-II-low
Ms4a6b	1.30776e-43	1.02951	0.883	0.538	1.95732e-39	Macrophages MHC-II-low
Ecm1	8.23011e-42	1.05527	0.583	0.183	1.2318e-37	Macrophages MHC-II-low
Htra3	4.25491e-39	0.290545	0.175	0.008	6.36832e-35	Macrophages MHC-II-low
Cst3	2.98778e-38	0.78407	1	0.995	4.4718e-34	Macrophages MHC-II-low
Pmepa1	7.93591e-36	1.08016	0.709	0.336	1.18777e-31	Macrophages MHC-II-low
Stab1	1.03271e-33	0.983488	0.854	0.525	1.54565e-29	Macrophages MHC-II-low
Apoc2	6.45088e-33	0.930971	0.515	0.167	9.65503e-29	Macrophages MHC-II-low
Ly6e	1.11055e-32	0.792433	0.995	0.8	1.66216e-28	Macrophages MHC-II-low
Serinc3	4.33838e-32	0.673426	0.99	0.925	6.49325e-28	Macrophages MHC-II-low
Ms4a6c	1.04856e-29	0.773144	0.932	0.698	1.56937e-25	Macrophages MHC-II-low
Gpx3	1.59529e-27	0.642341	0.335	0.083	2.38767e-23	Macrophages MHC-II-low
Hexb	4.87517e-27	0.808495	0.937	0.708	7.29666e-23	Macrophages MHC-II-low
Lyz2	2.28607e-26	0.854982	1	0.999	3.42156e-22	Macrophages MHC-II-low
Fcgr3	1.23282e-25	0.64296	0.888	0.641	1.84516e-21	Macrophages MHC-II-low
Pla2g7	1.23695e-25	0.728089	0.772	0.454	1.85135e-21	Macrophages MHC-II-low
Trem2	1.269e-24	0.581414	0.733	0.355	1.89932e-20	Macrophages MHC-II-low
Csf1r	1.67711e-24	0.640565	0.961	0.81	2.51014e-20	Macrophages MHC-II-low
Trf	2.66416e-23	0.700236	0.854	0.593	3.98745e-19	Macrophages MHC-II-low
Rcan1	4.2741e-23	0.65078	0.238	0.049	6.39705e-19	Macrophages MHC-II-low
Cx3cr1	5.62534e-23	0.739589	0.898	0.616	8.41944e-19	Macrophages MHC-II-low
Ctla2b	1.56773e-22	0.531771	0.34	0.102	2.34642e-18	Macrophages MHC-II-low
AA467197	2.38305e-22	0.857663	0.33	0.096	3.56671e-18	Macrophages MHC-II-low
Ms4a6d	3.30981e-22	0.678031	0.752	0.465	4.9538e-18	Macrophages MHC-II-low
Ctss	1.24058e-21	0.558756	0.985	0.95	1.85677e-17	Macrophages MHC-II-low
Olfml3	3.50516e-20	0.534456	0.578	0.276	5.24618e-16	Macrophages MHC-II-low
Klf9	3.82575e-20	0.397884	0.311	0.091	5.726e-16	Macrophages MHC-II-low
Ssh2	6.09105e-20	0.597483	0.631	0.334	9.11648e-16	Macrophages MHC-II-low
Itgb5	9.87246e-20	0.595647	0.748	0.454	1.47761e-15	Macrophages MHC-II-low
Cxcr4	4.39949e-19	0.632311	0.481	0.214	6.58472e-15	Macrophages MHC-II-low
Ccr1	5.64284e-19	0.554978	0.558	0.278	8.44563e-15	Macrophages MHC-II-low
Rnase4	9.88132e-19	0.541556	0.655	0.365	1.47894e-14	Macrophages MHC-II-low
Ccn1	1.30845e-18	0.490548	0.17	0.03	1.95836e-14	Macrophages MHC-II-low
Tcn2	4.10011e-18	0.456109	0.481	0.209	6.13663e-14	Macrophages MHC-II-low
Sirpb1c	4.99146e-18	0.321525	0.301	0.092	7.47072e-14	Macrophages MHC-II-low
Ms4a4a	1.5114e-17	0.244329	0.175	0.034	2.26211e-13	Macrophages MHC-II-low
Ifngr1	1.56611e-17	0.617156	0.782	0.558	2.344e-13	Macrophages MHC-II-low
Lgmn	2.98595e-17	0.558542	0.951	0.815	4.46906e-13	Macrophages MHC-II-low
Stk17b	5.28373e-17	0.585024	0.646	0.381	7.90816e-13	Macrophages MHC-II-low
Ms4a4c	8.10826e-17	0.566816	0.51	0.258	1.21356e-12	Macrophages MHC-II-low
Slc4a8	2.41622e-16	0.228405	0.175	0.036	3.61635e-12	Macrophages MHC-II-low
Dock4	2.80091e-16	0.424299	0.432	0.189	4.19212e-12	Macrophages MHC-II-low
Cd33	3.00438e-16	0.497906	0.621	0.345	4.49665e-12	Macrophages MHC-II-low
Ophn1	4.37796e-16	0.343166	0.354	0.135	6.5525e-12	Macrophages MHC-II-low
Ntpcr	6.15292e-16	0.457458	0.621	0.348	9.20908e-12	Macrophages MHC-II-low
Fcgr4	8.44107e-16	0.554385	0.718	0.453	1.26337e-11	Macrophages MHC-II-low
Fkbp5	1.07285e-15	0.411403	0.432	0.193	1.60574e-11	Macrophages MHC-II-low
Col14a1	1.12516e-15	0.477965	0.466	0.221	1.68403e-11	Macrophages MHC-II-low
Ier3	1.13875e-15	0.429589	0.175	0.038	1.70437e-11	Macrophages MHC-II-low
Ogfrl1	1.19668e-15	0.442782	0.466	0.222	1.79107e-11	Macrophages MHC-II-low
Inf2	2.79124e-15	0.209805	0.18	0.041	4.17765e-11	Macrophages MHC-II-low
C1qa	4.27894e-15	0.4626	1	0.925	6.40428e-11	Macrophages MHC-II-low
C3ar1	5.10903e-15	0.520927	0.83	0.588	7.64669e-11	Macrophages MHC-II-low
Ctsc	1.94834e-14	0.482717	0.985	0.919	2.91609e-10	Macrophages MHC-II-low
Itga6	4.36259e-14	0.373627	0.398	0.177	6.52949e-10	Macrophages MHC-II-low
Tsc22d3	5.36185e-14	0.636177	0.675	0.456	8.02508e-10	Macrophages MHC-II-low
Skil	5.89494e-14	0.385271	0.534	0.285	8.82296e-10	Macrophages MHC-II-low
Tmem119	8.99369e-14	0.56964	0.451	0.23	1.34609e-09	Macrophages MHC-II-low
Cebpb	1.21675e-13	0.551566	0.718	0.513	1.8211e-09	Macrophages MHC-II-low
Ly6a	1.53514e-13	0.753591	0.345	0.144	2.29765e-09	Macrophages MHC-II-low
Ap1s2	1.5859e-13	0.560531	0.607	0.39	2.37362e-09	Macrophages MHC-II-low
Grn	2.05369e-13	0.532805	0.917	0.775	3.07375e-09	Macrophages MHC-II-low
Msr1	2.95712e-13	0.423607	0.485	0.258	4.42592e-09	Macrophages MHC-II-low
Fxyd5	3.02488e-13	0.457585	0.956	0.904	4.52734e-09	Macrophages MHC-II-low
Ccl3	3.16986e-13	1.28462	0.291	0.119	4.74433e-09	Macrophages MHC-II-low
Pald1	3.45659e-13	0.231232	0.243	0.08	5.17348e-09	Macrophages MHC-II-low
Man2b1	5.28272e-13	0.454182	0.85	0.627	7.90665e-09	Macrophages MHC-II-low
Mef2a	1.20163e-12	0.475856	0.66	0.428	1.79848e-08	Macrophages MHC-II-low
Cd14	1.29629e-12	0.601134	0.553	0.329	1.94015e-08	Macrophages MHC-II-low
Hpgd	1.64225e-12	0.478598	0.738	0.504	2.45795e-08	Macrophages MHC-II-low
Dusp1	2.8332e-12	0.566843	0.539	0.292	4.24045e-08	Macrophages MHC-II-low
Adgre1	2.97004e-12	0.448917	0.786	0.605	4.44526e-08	Macrophages MHC-II-low
Zfp36l1	8.61427e-12	0.640597	0.655	0.434	1.2893e-07	Macrophages MHC-II-low
Picalm	9.21052e-12	0.488223	0.68	0.471	1.37854e-07	Macrophages MHC-II-low
Ets2	1.61993e-11	0.247265	0.243	0.088	2.42454e-07	Macrophages MHC-II-low
Mef2c	2.0444e-11	0.409462	0.68	0.443	3.05985e-07	Macrophages MHC-II-low
Xist	3.01953e-11	0.572804	0.67	0.406	4.51934e-07	Macrophages MHC-II-low
Napsa	3.67305e-11	0.304863	0.34	0.152	5.49745e-07	Macrophages MHC-II-low
H2-D1	3.71429e-11	0.338386	1	0.976	5.55918e-07	Macrophages MHC-II-low
C1qc	3.83244e-11	0.373319	1	0.917	5.73601e-07	Macrophages MHC-II-low
Tgfbr1	4.77633e-11	0.398839	0.845	0.588	7.14873e-07	Macrophages MHC-II-low
Apoc4	4.86253e-11	0.134755	0.078	0.01	7.27775e-07	Macrophages MHC-II-low
C5ar1	6.28397e-11	0.451018	0.655	0.443	9.40521e-07	Macrophages MHC-II-low
Ifi204	6.45148e-11	0.38545	0.568	0.345	9.65592e-07	Macrophages MHC-II-low
Bcl2a1b	1.14534e-10	0.412225	0.791	0.596	1.71423e-06	Macrophages MHC-II-low
Camk2n1	1.47247e-10	0.18636	0.126	0.03	2.20384e-06	Macrophages MHC-II-low
Ypel3	1.47588e-10	0.297144	0.505	0.275	2.20895e-06	Macrophages MHC-II-low
Alox5ap	1.51036e-10	0.456336	0.825	0.698	2.26056e-06	Macrophages MHC-II-low
Jaml	1.82418e-10	0.254094	0.214	0.075	2.73025e-06	Macrophages MHC-II-low
Siglec1	1.86386e-10	0.36153	0.32	0.151	2.78963e-06	Macrophages MHC-II-low
Pid1	2.0961e-10	0.437705	0.748	0.539	3.13724e-06	Macrophages MHC-II-low
Atp13a2	2.12701e-10	0.309409	0.383	0.193	3.1835e-06	Macrophages MHC-II-low
Sla	2.92625e-10	0.326035	0.573	0.352	4.37972e-06	Macrophages MHC-II-low
Runx3	2.9628e-10	0.416076	0.534	0.318	4.43443e-06	Macrophages MHC-II-low
Mertk	3.10935e-10	0.328038	0.408	0.214	4.65377e-06	Macrophages MHC-II-low
Epb41l2	3.48753e-10	0.357714	0.592	0.387	5.21978e-06	Macrophages MHC-II-low
Ctsd	3.7937e-10	0.786325	0.772	0.621	5.67803e-06	Macrophages MHC-II-low
Acp5	4.48615e-10	0.398363	0.709	0.466	6.71443e-06	Macrophages MHC-II-low
Pag1	4.60035e-10	0.225408	0.277	0.117	6.88535e-06	Macrophages MHC-II-low
Slco2b1	5.89837e-10	0.371035	0.466	0.275	8.82808e-06	Macrophages MHC-II-low
Eef2k	6.28632e-10	0.206474	0.209	0.075	9.40873e-06	Macrophages MHC-II-low
Oas1a	6.31364e-10	0.260866	0.272	0.117	9.44963e-06	Macrophages MHC-II-low
B4galt1	6.62915e-10	0.292123	0.364	0.183	9.92185e-06	Macrophages MHC-II-low
Gpr34	8.33243e-10	0.427728	0.345	0.175	1.24712e-05	Macrophages MHC-II-low
Dab2	9.75896e-10	0.348946	0.791	0.595	1.46062e-05	Macrophages MHC-II-low
Gpr183	1.21686e-09	0.384159	0.413	0.23	1.82128e-05	Macrophages MHC-II-low
Adrb1	1.24871e-09	0.302534	0.345	0.169	1.86894e-05	Macrophages MHC-II-low
Pld4	1.85786e-09	0.361494	0.757	0.592	2.78067e-05	Macrophages MHC-II-low
Gramd1a	2.08108e-09	0.166303	0.184	0.063	3.11475e-05	Macrophages MHC-II-low
Aopep	2.32094e-09	0.199677	0.184	0.064	3.47375e-05	Macrophages MHC-II-low
Nisch	2.54645e-09	0.347785	0.49	0.296	3.81128e-05	Macrophages MHC-II-low
P2ry13	2.64122e-09	0.290213	0.277	0.126	3.95311e-05	Macrophages MHC-II-low
Adrb2	2.90615e-09	0.295746	0.296	0.14	4.34964e-05	Macrophages MHC-II-low
Cybb	3.63808e-09	0.379858	0.922	0.845	5.44512e-05	Macrophages MHC-II-low
Ppcdc	3.76517e-09	0.237558	0.282	0.127	5.63533e-05	Macrophages MHC-II-low
Diaph2	3.81665e-09	0.211029	0.257	0.11	5.71238e-05	Macrophages MHC-II-low
C1qb	4.15761e-09	0.324264	1	0.937	6.2227e-05	Macrophages MHC-II-low
Plek	4.52485e-09	0.28182	0.534	0.328	6.77235e-05	Macrophages MHC-II-low
D1Ertd622e	4.61609e-09	0.258697	0.345	0.175	6.9089e-05	Macrophages MHC-II-low
Bst2	5.71992e-09	0.383901	0.82	0.642	8.561e-05	Macrophages MHC-II-low
Pik3r1	6.43735e-09	0.317076	0.5	0.295	9.63478e-05	Macrophages MHC-II-low
P2ry6	6.64697e-09	0.37038	0.684	0.516	9.94853e-05	Macrophages MHC-II-low
Zfhx3	6.7144e-09	0.38214	0.636	0.453	0.000100494	Macrophages MHC-II-low
Jdp2	6.81769e-09	0.26353	0.325	0.162	0.00010204	Macrophages MHC-II-low
Ccl7	7.03493e-09	0.560959	0.097	0.022	0.000105292	Macrophages MHC-II-low
Nfkbid	7.50855e-09	0.201529	0.126	0.035	0.00011238	Macrophages MHC-II-low
Rtcb	7.51724e-09	0.321617	0.403	0.225	0.000112511	Macrophages MHC-II-low
Gusb	8.26815e-09	0.340072	0.65	0.462	0.000123749	Macrophages MHC-II-low
App	9.63036e-09	0.465976	0.728	0.587	0.000144138	Macrophages MHC-II-low
Tlr7	1.03728e-08	0.294289	0.359	0.191	0.00015525	Macrophages MHC-II-low
Extl3	1.07932e-08	0.260906	0.364	0.194	0.000161542	Macrophages MHC-II-low
St3gal5	1.40095e-08	0.189506	0.214	0.085	0.00020968	Macrophages MHC-II-low
Srgn	1.49154e-08	0.402126	0.864	0.779	0.000223239	Macrophages MHC-II-low
Lilra5	1.57954e-08	0.290075	0.578	0.367	0.000236409	Macrophages MHC-II-low
Syngr1	1.64206e-08	0.0910168	0.068	0.011	0.000245767	Macrophages MHC-II-low
1700017B05Rik	1.84693e-08	0.270577	0.33	0.172	0.000276431	Macrophages MHC-II-low
Prdx5	2.05901e-08	0.331061	0.752	0.563	0.000308173	Macrophages MHC-II-low
Cttnbp2nl	2.13458e-08	0.304135	0.422	0.248	0.000319482	Macrophages MHC-II-low
Trem1	2.23615e-08	0.0734895	0.063	0.01	0.000334684	Macrophages MHC-II-low
Laptm5	2.23832e-08	0.308913	0.985	0.967	0.00033501	Macrophages MHC-II-low
Flt3	2.55349e-08	0.0755941	0.058	0.008	0.000382181	Macrophages MHC-II-low
Lgals3bp	2.57004e-08	0.325441	0.646	0.457	0.000384658	Macrophages MHC-II-low
Arid4b	2.76234e-08	0.215688	0.204	0.082	0.000413439	Macrophages MHC-II-low
Cmtm7	2.92158e-08	0.320901	0.665	0.493	0.000437272	Macrophages MHC-II-low
Oasl2	3.41801e-08	0.33819	0.451	0.275	0.000511574	Macrophages MHC-II-low
Gm6377	3.71177e-08	0.174597	0.141	0.046	0.00055554	Macrophages MHC-II-low
Pnmt	3.82944e-08	0.0630849	0.039	0.003	0.000573153	Macrophages MHC-II-low
Man2a1	4.08665e-08	0.366049	0.408	0.239	0.000611649	Macrophages MHC-II-low
Fcgr2b	6.60595e-08	0.430757	0.621	0.468	0.000988712	Macrophages MHC-II-low
Chil3	6.66874e-08	1.11266	0.078	0.016	0.00099811	Macrophages MHC-II-low
Tlr2	8.71487e-08	0.308559	0.335	0.183	0.00130435	Macrophages MHC-II-low
Nr4a1	9.13395e-08	0.205476	0.126	0.039	0.00136708	Macrophages MHC-II-low
Ddit4	9.61267e-08	0.311934	0.35	0.19	0.00143873	Macrophages MHC-II-low
Glul	9.93584e-08	0.261336	0.563	0.375	0.0014871	Macrophages MHC-II-low
Il10rb	1.00669e-07	0.252974	0.597	0.39	0.00150671	Macrophages MHC-II-low
Ctsl	1.01034e-07	0.324317	0.388	0.224	0.00151217	Macrophages MHC-II-low
Hip1	1.06677e-07	0.264253	0.379	0.213	0.00159664	Macrophages MHC-II-low
Vsir	1.08492e-07	0.33959	0.714	0.549	0.0016238	Macrophages MHC-II-low
Clec5a	1.21861e-07	0.249541	0.33	0.177	0.00182389	Macrophages MHC-II-low
Plp2	1.2588e-07	0.118292	0.107	0.029	0.00188404	Macrophages MHC-II-low
Dennd4a	1.26502e-07	0.250688	0.199	0.083	0.00189335	Macrophages MHC-II-low
Otulinl	1.30456e-07	0.318319	0.621	0.449	0.00195254	Macrophages MHC-II-low
Tmem171	1.44437e-07	0.103051	0.073	0.015	0.00216179	Macrophages MHC-II-low
Adam9	1.47068e-07	0.222886	0.262	0.126	0.00220117	Macrophages MHC-II-low
Ccl4	1.60356e-07	1.36699	0.35	0.205	0.00240005	Macrophages MHC-II-low
Nfkbia	1.60615e-07	0.313657	0.442	0.271	0.00240393	Macrophages MHC-II-low
Ncf1	1.9409e-07	0.32458	0.529	0.354	0.00290494	Macrophages MHC-II-low
Wasf2	1.94127e-07	0.251853	0.573	0.379	0.00290549	Macrophages MHC-II-low
Tyrobp	2.21896e-07	0.239532	1	0.993	0.00332112	Macrophages MHC-II-low
Gcnt1	2.31218e-07	0.205924	0.233	0.108	0.00346064	Macrophages MHC-II-low
St3gal6	2.44962e-07	0.27255	0.364	0.206	0.00366634	Macrophages MHC-II-low
Axl	2.60012e-07	0.295553	0.801	0.651	0.0038916	Macrophages MHC-II-low
Bin1	2.66815e-07	0.24028	0.345	0.192	0.00399343	Macrophages MHC-II-low
Sdc4	2.67205e-07	0.404934	0.466	0.309	0.00399926	Macrophages MHC-II-low
Gm28935	2.76119e-07	0.027745	0.019	0	0.00413268	Macrophages MHC-II-low
Ski	3.5833e-07	0.237221	0.427	0.259	0.00536312	Macrophages MHC-II-low
Arid5b	3.63793e-07	0.194776	0.189	0.08	0.00544489	Macrophages MHC-II-low
Tnfsf13	3.76955e-07	0.230079	0.345	0.189	0.00564189	Macrophages MHC-II-low
Tmcc1	3.87529e-07	0.260631	0.461	0.286	0.00580014	Macrophages MHC-II-low
Specc1	3.89783e-07	0.2189	0.223	0.105	0.00583388	Macrophages MHC-II-low
Oas2	4.41678e-07	0.15442	0.165	0.064	0.00661059	Macrophages MHC-II-low
Arfgap2	5.02922e-07	0.169059	0.209	0.093	0.00752724	Macrophages MHC-II-low
Cd300c2	5.60605e-07	0.269047	0.806	0.599	0.00839057	Macrophages MHC-II-low
Plscr1	6.09834e-07	0.1317	0.112	0.035	0.00912738	Macrophages MHC-II-low
Itgav	6.31536e-07	0.246402	0.427	0.262	0.00945221	Macrophages MHC-II-low
Il1b	6.48439e-07	0.944439	0.291	0.167	0.00970518	Macrophages MHC-II-low
Prune2	6.51967e-07	0.118367	0.112	0.035	0.00975798	Macrophages MHC-II-low
Rgs10	7.02456e-07	0.28438	0.82	0.691	0.0105137	Macrophages MHC-II-low
Abcc3	7.54579e-07	0.21965	0.374	0.218	0.0112938	Macrophages MHC-II-low
Slc38a2	7.84938e-07	0.196773	0.32	0.175	0.0117482	Macrophages MHC-II-low
Sipa1	8.15594e-07	0.224747	0.398	0.238	0.012207	Macrophages MHC-II-low
Dr1	8.29662e-07	0.21799	0.374	0.217	0.0124175	Macrophages MHC-II-low
Cpd	8.5769e-07	0.198042	0.345	0.192	0.0128371	Macrophages MHC-II-low
Lamp2	8.891e-07	0.278155	0.82	0.691	0.0133072	Macrophages MHC-II-low
Abca9	9.01499e-07	0.226076	0.379	0.218	0.0134927	Macrophages MHC-II-low
Fhod1	9.39551e-07	0.135805	0.155	0.06	0.0140623	Macrophages MHC-II-low
Cxcl2	9.80052e-07	0.826896	0.141	0.053	0.0146684	Macrophages MHC-II-low
Dok3	1.13193e-06	0.232993	0.374	0.225	0.0169416	Macrophages MHC-II-low
Adap2	1.20389e-06	0.205832	0.35	0.199	0.0180186	Macrophages MHC-II-low
Ankrd44	1.22503e-06	0.243429	0.354	0.207	0.018335	Macrophages MHC-II-low
Alox5	1.34868e-06	0.163304	0.194	0.085	0.0201857	Macrophages MHC-II-low
Cpeb2	1.35108e-06	0.179497	0.199	0.089	0.0202216	Macrophages MHC-II-low
Arhgap22	1.53795e-06	0.167917	0.252	0.127	0.0230186	Macrophages MHC-II-low
Dhrs7	1.54562e-06	0.2161	0.248	0.125	0.0231333	Macrophages MHC-II-low
Wnk1	1.65286e-06	0.375276	0.67	0.58	0.0247384	Macrophages MHC-II-low
Map3k5	1.78064e-06	0.151153	0.204	0.093	0.0266508	Macrophages MHC-II-low
Helz2	1.88893e-06	0.0952506	0.107	0.034	0.0282716	Macrophages MHC-II-low
Dyrk2	1.98777e-06	0.179767	0.204	0.094	0.029751	Macrophages MHC-II-low
Gm4951	2.20505e-06	0.215409	0.204	0.095	0.0330031	Macrophages MHC-II-low
Smad4	2.20822e-06	0.187733	0.223	0.109	0.0330504	Macrophages MHC-II-low
Tm6sf1	2.27921e-06	0.326041	0.612	0.461	0.0341129	Macrophages MHC-II-low
Tlr13	2.29049e-06	0.217427	0.345	0.201	0.0342818	Macrophages MHC-II-low
Gpr65	2.29449e-06	0.324521	0.568	0.393	0.0343416	Macrophages MHC-II-low
Cxcl16	2.5912e-06	0.311922	0.811	0.648	0.0387825	Macrophages MHC-II-low
Naga	2.73951e-06	0.155059	0.248	0.124	0.0410023	Macrophages MHC-II-low
Rnf103	2.89582e-06	0.175149	0.184	0.083	0.0433418	Macrophages MHC-II-low
Nuak2	3.01834e-06	0.187733	0.223	0.11	0.0451755	Macrophages MHC-II-low
Igtp	3.03093e-06	0.154939	0.184	0.082	0.0453639	Macrophages MHC-II-low
H2-K1	3.09068e-06	0.20992	0.99	0.971	0.0462582	Macrophages MHC-II-low
Epha2	3.20338e-06	0.0878703	0.063	0.014	0.047945	Macrophages MHC-II-low
Cfh	3.25839e-06	0.0739655	0.539	0.351	0.0487683	Macrophages MHC-II-low
Ttc39c	3.26996e-06	0.101266	0.087	0.025	0.0489415	Macrophages MHC-II-low
Lrp1	3.31912e-06	0.354525	0.568	0.423	0.0496773	Macrophages MHC-II-low
Slc16a6	3.36577e-06	0.154122	0.18	0.079	0.0503754	Macrophages MHC-II-low
Ywhah	3.52152e-06	0.246836	0.733	0.577	0.0527067	Macrophages MHC-II-low
Vsig4	3.53564e-06	0.0862155	0.034	0.004	0.0529179	Macrophages MHC-II-low
Cited2	3.64902e-06	0.515653	0.393	0.263	0.0546149	Macrophages MHC-II-low
Gdpd5	3.69036e-06	0.114865	0.078	0.021	0.0552337	Macrophages MHC-II-low
Gdi2	4.58881e-06	0.30096	0.772	0.664	0.0686807	Macrophages MHC-II-low
Slc38a6	4.62084e-06	0.127845	0.15	0.061	0.0691602	Macrophages MHC-II-low
Sh3pxd2b	4.74139e-06	0.204682	0.306	0.176	0.0709644	Macrophages MHC-II-low
Plk3	4.75227e-06	0.287615	0.194	0.094	0.0711273	Macrophages MHC-II-low
Mfge8	5.0053e-06	0.138801	0.136	0.053	0.0749143	Macrophages MHC-II-low
Susd3	5.1508e-06	0.172331	0.214	0.105	0.0770921	Macrophages MHC-II-low
Bcl2l1	5.23855e-06	0.216191	0.286	0.162	0.0784054	Macrophages MHC-II-low
Spred1	5.32738e-06	0.249809	0.432	0.287	0.0797348	Macrophages MHC-II-low
Sh3kbp1	5.45329e-06	0.263984	0.442	0.294	0.0816194	Macrophages MHC-II-low
Ccr5	5.47492e-06	0.237207	0.607	0.44	0.0819431	Macrophages MHC-II-low
Ifi47	5.68537e-06	0.18506	0.286	0.158	0.0850929	Macrophages MHC-II-low
Ddx5	6.42538e-06	0.248699	0.903	0.83	0.0961686	Macrophages MHC-II-low
Chgb	6.68441e-06	0.12014	0.068	0.017	0.100046	Macrophages MHC-II-low
Klhl6	6.77536e-06	0.199463	0.272	0.151	0.101407	Macrophages MHC-II-low
Zfp36l2	7.18416e-06	0.249496	0.845	0.744	0.107525	Macrophages MHC-II-low
Lyn	7.26636e-06	0.285216	0.709	0.561	0.108756	Macrophages MHC-II-low
Cyp4f18	7.9894e-06	0.32845	0.587	0.44	0.119577	Macrophages MHC-II-low
Ggh	8.39343e-06	0.222068	0.379	0.241	0.125624	Macrophages MHC-II-low
Myo1d	8.6329e-06	0.0208586	0.015	0	0.129209	Macrophages MHC-II-low
2310068J16Rik	8.6329e-06	0.0208586	0.015	0	0.129209	Macrophages MHC-II-low
Slc8a1	8.77341e-06	0.209192	0.296	0.172	0.131312	Macrophages MHC-II-low
Cdkn1b	8.94446e-06	0.159501	0.248	0.13	0.133872	Macrophages MHC-II-low
Lpar2	9.70771e-06	0.026683	0.019	0.001	0.145295	Macrophages MHC-II-low
Mdfi	9.70771e-06	0.026683	0.019	0.001	0.145295	Macrophages MHC-II-low
Qk	1.00152e-05	0.24523	0.587	0.43	0.149897	Macrophages MHC-II-low
Vcam1	1.0122e-05	0.602675	0.5	0.375	0.151496	Macrophages MHC-II-low
Pik3cg	1.01812e-05	0.170696	0.296	0.168	0.152382	Macrophages MHC-II-low
Lgals9	1.02505e-05	0.260986	0.505	0.345	0.153419	Macrophages MHC-II-low
Ifi207	1.04781e-05	0.320837	0.515	0.387	0.156826	Macrophages MHC-II-low
Rgs1	1.0987e-05	0.75792	0.408	0.269	0.164442	Macrophages MHC-II-low
Tigd2	1.11101e-05	0.181608	0.17	0.077	0.166286	Macrophages MHC-II-low
Myl2	1.11617e-05	0.0439659	0.029	0.003	0.167057	Macrophages MHC-II-low
Crlf2	1.11795e-05	0.210141	0.354	0.217	0.167324	Macrophages MHC-II-low
Atp6ap1	1.17927e-05	0.235087	0.607	0.466	0.176502	Macrophages MHC-II-low
Rnf169	1.19143e-05	0.184136	0.189	0.092	0.178322	Macrophages MHC-II-low
Ifi206	1.19773e-05	0.153083	0.233	0.119	0.179264	Macrophages MHC-II-low
Svbp	1.22842e-05	0.204846	0.398	0.258	0.183858	Macrophages MHC-II-low
Rin2	1.23242e-05	0.257933	0.316	0.194	0.184456	Macrophages MHC-II-low
Gns	1.23709e-05	0.277968	0.641	0.504	0.185156	Macrophages MHC-II-low
Myo1f	1.25814e-05	0.165682	0.408	0.256	0.188306	Macrophages MHC-II-low
Selenop	1.2594e-05	0.027978	0.845	0.693	0.188494	Macrophages MHC-II-low
Slc43a2	1.29128e-05	0.265892	0.422	0.285	0.193266	Macrophages MHC-II-low
Soat1	1.30177e-05	0.250814	0.51	0.37	0.194835	Macrophages MHC-II-low
Dicer1	1.30502e-05	0.151988	0.189	0.09	0.195322	Macrophages MHC-II-low
Uba7	1.4844e-05	0.145302	0.204	0.101	0.22217	Macrophages MHC-II-low
Gabbr2	1.49617e-05	0.0602537	0.049	0.01	0.223932	Macrophages MHC-II-low
Sash1	1.50726e-05	0.21888	0.243	0.133	0.225592	Macrophages MHC-II-low
Parp14	1.52456e-05	0.188944	0.393	0.246	0.22818	Macrophages MHC-II-low
Sgk1	1.53959e-05	0.189951	0.248	0.133	0.23043	Macrophages MHC-II-low
Klf13	1.55995e-05	0.24403	0.422	0.284	0.233478	Macrophages MHC-II-low
Nfkbiz	1.58551e-05	0.3188	0.209	0.108	0.237303	Macrophages MHC-II-low
Pnp	1.58871e-05	0.259408	0.549	0.406	0.237782	Macrophages MHC-II-low
Abhd15	1.60617e-05	0.0833373	0.092	0.03	0.240396	Macrophages MHC-II-low
Milr1	1.61614e-05	0.206666	0.359	0.221	0.241888	Macrophages MHC-II-low
Nrip1	1.7227e-05	0.162491	0.33	0.195	0.257836	Macrophages MHC-II-low
Mrc1	1.7468e-05	0.156575	0.675	0.524	0.261444	Macrophages MHC-II-low
Klhl36	1.76485e-05	0.0971355	0.087	0.028	0.264145	Macrophages MHC-II-low
Shisa5	1.82873e-05	0.218077	0.675	0.535	0.273707	Macrophages MHC-II-low
Tbc1d23	1.83763e-05	0.124664	0.233	0.121	0.275039	Macrophages MHC-II-low
Tmem37	1.85723e-05	0.281563	0.364	0.237	0.277971	Macrophages MHC-II-low
Fam120b	1.86696e-05	0.112056	0.165	0.074	0.279428	Macrophages MHC-II-low
Ppm1h	1.88099e-05	0.146693	0.257	0.14	0.281528	Macrophages MHC-II-low
Sbno1	1.93255e-05	0.166502	0.316	0.186	0.289245	Macrophages MHC-II-low
Rnf128	1.94443e-05	0.0943543	0.058	0.014	0.291022	Macrophages MHC-II-low
Cyth4	1.99471e-05	0.261914	0.617	0.491	0.298548	Macrophages MHC-II-low
Oard1	1.99821e-05	0.128131	0.194	0.094	0.299073	Macrophages MHC-II-low
Npc2	2.08381e-05	0.266753	0.956	0.906	0.311883	Macrophages MHC-II-low
Ifitm2	2.10362e-05	0.245407	0.66	0.503	0.314849	Macrophages MHC-II-low
Nlrc5	2.1055e-05	0.114831	0.15	0.066	0.315131	Macrophages MHC-II-low
Tpbgl	2.29978e-05	0.109773	0.136	0.056	0.344208	Macrophages MHC-II-low
Slfn5	2.35969e-05	0.208188	0.417	0.264	0.353175	Macrophages MHC-II-low
Ifi209	2.37861e-05	0.236734	0.286	0.172	0.356007	Macrophages MHC-II-low
Tagap	2.3854e-05	0.168575	0.291	0.167	0.357022	Macrophages MHC-II-low
Malat1	2.6691e-05	0.278298	0.971	0.934	0.399484	Macrophages MHC-II-low
Stxbp2	2.67026e-05	0.123968	0.252	0.135	0.399658	Macrophages MHC-II-low
F630028O10Rik	2.80606e-05	0.206543	0.325	0.197	0.419984	Macrophages MHC-II-low
Gm42659	2.85616e-05	0.114476	0.126	0.052	0.427481	Macrophages MHC-II-low
Dcxr	2.9261e-05	0.191351	0.262	0.149	0.43795	Macrophages MHC-II-low
Lifr	2.93037e-05	0.257264	0.495	0.364	0.438589	Macrophages MHC-II-low
Itm2b	2.97726e-05	0.237923	0.995	0.979	0.445606	Macrophages MHC-II-low
Cd93	2.99173e-05	0.280283	0.558	0.409	0.447772	Macrophages MHC-II-low
Srgap2	3.08481e-05	0.158888	0.272	0.154	0.461703	Macrophages MHC-II-low
Ppt1	3.11217e-05	0.222282	0.524	0.375	0.465798	Macrophages MHC-II-low
Lrch1	3.26253e-05	0.148413	0.17	0.081	0.488303	Macrophages MHC-II-low
Pgd	3.28498e-05	0.237323	0.539	0.397	0.491663	Macrophages MHC-II-low
Tmem176b	3.33331e-05	0.235753	0.879	0.757	0.498896	Macrophages MHC-II-low
Stard9	3.44629e-05	0.179459	0.262	0.149	0.515806	Macrophages MHC-II-low
Vkorc1	3.45898e-05	0.177343	0.272	0.156	0.517706	Macrophages MHC-II-low
C5ar2	3.48412e-05	0.178764	0.218	0.117	0.521468	Macrophages MHC-II-low
Nuak1	3.48813e-05	0.145775	0.126	0.052	0.522068	Macrophages MHC-II-low
Gpr141	3.51679e-05	0.201508	0.277	0.163	0.526358	Macrophages MHC-II-low
4933406I18Rik	3.52948e-05	0.0382363	0.024	0.002	0.528257	Macrophages MHC-II-low
Dpep2	3.55731e-05	0.133777	0.112	0.043	0.532423	Macrophages MHC-II-low
Asah1	3.62911e-05	0.259072	0.723	0.591	0.543169	Macrophages MHC-II-low
Pde3b	3.63781e-05	0.163522	0.175	0.085	0.54447	Macrophages MHC-II-low
Elmo1	3.72461e-05	0.172728	0.393	0.253	0.557462	Macrophages MHC-II-low
Ldhb	3.89625e-05	0.0550056	0.053	0.013	0.583152	Macrophages MHC-II-low
Mpeg1	3.91909e-05	0.246447	0.917	0.775	0.58657	Macrophages MHC-II-low
Ifnar2	3.96547e-05	0.235101	0.592	0.451	0.593512	Macrophages MHC-II-low
Tmcc3	3.98425e-05	0.205792	0.461	0.311	0.596322	Macrophages MHC-II-low
Iigp1	4.0991e-05	0.140823	0.102	0.038	0.613513	Macrophages MHC-II-low
Per1	4.10524e-05	0.125862	0.141	0.062	0.614432	Macrophages MHC-II-low
1600014C10Rik	4.11671e-05	0.128038	0.18	0.088	0.616148	Macrophages MHC-II-low
Ifi30	4.21841e-05	0.277103	0.67	0.529	0.63137	Macrophages MHC-II-low
Prdm9	4.22433e-05	0.047549	0.034	0.005	0.632256	Macrophages MHC-II-low
Ago1	4.24279e-05	0.0977578	0.146	0.064	0.635019	Macrophages MHC-II-low
Gm31718	4.28936e-05	0.0407916	0.034	0.005	0.641989	Macrophages MHC-II-low
Rnf213	4.31274e-05	0.233848	0.437	0.295	0.645487	Macrophages MHC-II-low
Atp1a1	4.33552e-05	0.213258	0.563	0.424	0.648898	Macrophages MHC-II-low
Abcd2	4.35541e-05	0.134807	0.131	0.056	0.651874	Macrophages MHC-II-low
Oas3	4.44025e-05	0.112056	0.15	0.068	0.664573	Macrophages MHC-II-low
Bclaf1	4.44302e-05	0.16505	0.354	0.219	0.664986	Macrophages MHC-II-low
Man1a2	4.53285e-05	0.168471	0.243	0.135	0.678432	Macrophages MHC-II-low
Zfp566	4.6982e-05	0.0361178	0.029	0.004	0.703179	Macrophages MHC-II-low
Fmnl3	4.9288e-05	0.153484	0.223	0.122	0.737693	Macrophages MHC-II-low
Pkig	4.98899e-05	0.214343	0.403	0.276	0.746702	Macrophages MHC-II-low
Pf4	4.99858e-05	0.721456	0.573	0.443	0.748138	Macrophages MHC-II-low
Thbs1	5.01098e-05	0.099358	0.073	0.022	0.749994	Macrophages MHC-II-low
Clec4d	5.08535e-05	0.100871	0.112	0.043	0.761125	Macrophages MHC-II-low
Slc2a6	5.09648e-05	0.0810389	0.073	0.022	0.76279	Macrophages MHC-II-low
Gm38832	5.21721e-05	0.05359	0.044	0.009	0.78086	Macrophages MHC-II-low
Arap3	5.24238e-05	0.179712	0.267	0.155	0.784627	Macrophages MHC-II-low
Spata13	5.44611e-05	0.125779	0.126	0.053	0.815119	Macrophages MHC-II-low
Lamp1	5.50415e-05	0.26507	0.869	0.811	0.823806	Macrophages MHC-II-low
Gm22146	5.67861e-05	0.148673	0.141	0.063	0.849917	Macrophages MHC-II-low
Lcor	5.75925e-05	0.125779	0.131	0.057	0.861987	Macrophages MHC-II-low
Scoc	5.84508e-05	0.202107	0.257	0.148	0.874834	Macrophages MHC-II-low
Eef1a1	5.98249e-05	0.191183	1	0.999	0.8954	Macrophages MHC-II-low
Xdh	6.07819e-05	0.12173	0.214	0.112	0.909723	Macrophages MHC-II-low
Psme4	6.13502e-05	0.184168	0.238	0.135	0.918228	Macrophages MHC-II-low
Elof1	6.31419e-05	0.152273	0.296	0.176	0.945045	Macrophages MHC-II-low
Rcsd1	6.44455e-05	0.179886	0.301	0.182	0.964555	Macrophages MHC-II-low
Eif2ak2	6.48327e-05	0.145974	0.223	0.122	0.970351	Macrophages MHC-II-low
Tcf7l2	6.65644e-05	0.185558	0.311	0.191	0.99627	Macrophages MHC-II-low
Mafb	6.853e-05	0.298305	0.767	0.67	1	Macrophages MHC-II-low
Galc	6.93189e-05	0.199025	0.243	0.141	1	Macrophages MHC-II-low
Cebpa	7.14451e-05	0.211698	0.451	0.33	1	Macrophages MHC-II-low
Arrb2	7.31253e-05	0.198553	0.612	0.455	1	Macrophages MHC-II-low
Cryba4	7.53498e-05	0.0700448	0.039	0.007	1	Macrophages MHC-II-low
Jmjd1c	7.63584e-05	0.150335	0.417	0.273	1	Macrophages MHC-II-low
Ppp1r11	7.68687e-05	0.179068	0.34	0.214	1	Macrophages MHC-II-low
Gde1	7.83592e-05	0.126257	0.194	0.1	1	Macrophages MHC-II-low
Ccdc14	7.85078e-05	0.0511076	0.039	0.007	1	Macrophages MHC-II-low
Havcr2	7.9919e-05	0.184362	0.282	0.171	1	Macrophages MHC-II-low
Casz1	8.11952e-05	0.0433275	0.039	0.007	1	Macrophages MHC-II-low
Zfp644	8.15089e-05	0.156747	0.243	0.138	1	Macrophages MHC-II-low
Atp6v0b	8.21072e-05	0.208777	0.816	0.71	1	Macrophages MHC-II-low
Gnai2	8.22858e-05	0.205375	0.951	0.929	1	Macrophages MHC-II-low
Oas1g	8.34986e-05	0.0985913	0.141	0.063	1	Macrophages MHC-II-low
Pml	8.37064e-05	0.0930035	0.15	0.069	1	Macrophages MHC-II-low
Zfp329	8.54513e-05	0.118441	0.107	0.043	1	Macrophages MHC-II-low
Foxn3	8.57005e-05	0.187587	0.369	0.241	1	Macrophages MHC-II-low
Gna15	8.59161e-05	0.152249	0.17	0.085	1	Macrophages MHC-II-low
Retreg1	8.92817e-05	0.194033	0.388	0.261	1	Macrophages MHC-II-low
Dtx3l	9.05544e-05	0.147792	0.301	0.183	1	Macrophages MHC-II-low
Jag1	9.36826e-05	0.0825396	0.092	0.034	1	Macrophages MHC-II-low
Ddx3x	9.41984e-05	0.25171	0.573	0.436	1	Macrophages MHC-II-low
Smim3	9.57902e-05	0.152249	0.165	0.082	1	Macrophages MHC-II-low
Cux1	9.73018e-05	0.175235	0.248	0.144	1	Macrophages MHC-II-low
Arhgef1	9.7876e-05	0.178922	0.35	0.225	1	Macrophages MHC-II-low
Uhrf1bp1	0.000100942	0.0729995	0.063	0.018	1	Macrophages MHC-II-low
Adap2os	0.000103968	0.122749	0.291	0.171	1	Macrophages MHC-II-low
Msrb1	0.00010604	0.209606	0.495	0.347	1	Macrophages MHC-II-low
Zfp653	0.000106396	0.0688389	0.063	0.018	1	Macrophages MHC-II-low
Rreb1	0.000107229	0.146652	0.252	0.146	1	Macrophages MHC-II-low
Papola	0.000107749	0.211871	0.432	0.303	1	Macrophages MHC-II-low
Zfp608	0.000109997	0.126103	0.175	0.088	1	Macrophages MHC-II-low
Tnfsf13os	0.000114902	0.0464925	0.034	0.006	1	Macrophages MHC-II-low
Atp2c1	0.000117688	0.148744	0.301	0.184	1	Macrophages MHC-II-low
Gm33370	0.000118661	0.0692895	0.049	0.012	1	Macrophages MHC-II-low
Il13ra1	0.000120812	0.178821	0.272	0.166	1	Macrophages MHC-II-low
Rbm26	0.000121032	0.150736	0.209	0.114	1	Macrophages MHC-II-low
Prdx6	0.000124041	0.17793	0.267	0.161	1	Macrophages MHC-II-low
Tmem131l	0.000128555	0.121158	0.165	0.082	1	Macrophages MHC-II-low
P2ry12	0.000129993	0.144522	0.16	0.079	1	Macrophages MHC-II-low
Ifi213	0.000131028	0.168645	0.248	0.146	1	Macrophages MHC-II-low
Os9	0.000132534	0.180516	0.286	0.177	1	Macrophages MHC-II-low
Kdm5b	0.000132554	0.08277	0.092	0.035	1	Macrophages MHC-II-low
Gm5431	0.000138922	0.115905	0.141	0.066	1	Macrophages MHC-II-low
Sema4c	0.000139372	0.0774218	0.097	0.038	1	Macrophages MHC-II-low
Ulk2	0.000141584	0.128222	0.194	0.103	1	Macrophages MHC-II-low
Cdc42ep3	0.00014182	0.0691337	0.068	0.021	1	Macrophages MHC-II-low
Il21r	0.000143205	0.140527	0.194	0.104	1	Macrophages MHC-II-low
Bmp2k	0.000144983	0.202192	0.374	0.254	1	Macrophages MHC-II-low
Scarb2	0.000147193	0.183208	0.437	0.309	1	Macrophages MHC-II-low
Rassf2	0.00014833	0.172563	0.403	0.275	1	Macrophages MHC-II-low
Gm4117	0.000151512	0.0418489	0.029	0.004	1	Macrophages MHC-II-low
Vipas39	0.000151667	0.100181	0.155	0.075	1	Macrophages MHC-II-low
Sh3bgrl2	0.000152864	0.0532183	0.029	0.004	1	Macrophages MHC-II-low
Edil3	0.000153195	0.059913	0.029	0.004	1	Macrophages MHC-II-low
Sort1	0.000153774	0.0740416	0.063	0.019	1	Macrophages MHC-II-low
Nt5dc2	0.000156234	0.0825701	0.136	0.062	1	Macrophages MHC-II-low
Fam187b	0.000160657	0.0439659	0.024	0.003	1	Macrophages MHC-II-low
Krtcap3	0.000166029	0.0292966	0.024	0.003	1	Macrophages MHC-II-low
Plcd1	0.000168144	0.0282385	0.024	0.003	1	Macrophages MHC-II-low
Nfe2l2	0.000170329	0.145984	0.583	0.428	1	Macrophages MHC-II-low
Tgoln1	0.000173043	0.190342	0.379	0.261	1	Macrophages MHC-II-low
Tnfsf9	0.000174754	0.0546851	0.063	0.019	1	Macrophages MHC-II-low
Tmem273	0.000175895	0.168645	0.257	0.154	1	Macrophages MHC-II-low
Dclre1c	0.000182435	0.135805	0.17	0.087	1	Macrophages MHC-II-low
Ncstn	0.000182754	0.157009	0.359	0.234	1	Macrophages MHC-II-low
Tbc1d9b	0.000184491	0.125984	0.155	0.077	1	Macrophages MHC-II-low
Hdac5	0.000184689	0.110095	0.155	0.077	1	Macrophages MHC-II-low
Syt11	0.000185605	0.127943	0.15	0.074	1	Macrophages MHC-II-low
Ykt6	0.000189473	0.110169	0.204	0.11	1	Macrophages MHC-II-low
E230001N04Rik	0.000190364	0.112461	0.117	0.051	1	Macrophages MHC-II-low
Psmb10	0.000199286	0.21023	0.476	0.355	1	Macrophages MHC-II-low
Snx18	0.000202379	0.160383	0.335	0.217	1	Macrophages MHC-II-low
Prpf38b	0.000206196	0.219811	0.383	0.269	1	Macrophages MHC-II-low
E030030I06Rik	0.000206406	0.0581522	0.044	0.01	1	Macrophages MHC-II-low
Prkcb	0.000207005	0.217516	0.413	0.294	1	Macrophages MHC-II-low
Aaas	0.000208175	0.0651017	0.053	0.015	1	Macrophages MHC-II-low
Gm2629	0.000208739	0.058499	0.053	0.015	1	Macrophages MHC-II-low
Il10ra	0.000210278	0.162196	0.442	0.309	1	Macrophages MHC-II-low
Stk38l	0.000214155	0.0955984	0.102	0.042	1	Macrophages MHC-II-low
Plcg2	0.000214779	0.142667	0.306	0.192	1	Macrophages MHC-II-low
Il18rap	0.000215073	0.0564097	0.053	0.015	1	Macrophages MHC-II-low
Crybg3	0.000231457	0.0964423	0.131	0.06	1	Macrophages MHC-II-low
Pum2	0.000231669	0.151572	0.422	0.286	1	Macrophages MHC-II-low
Tpst2	0.000239361	0.183192	0.325	0.214	1	Macrophages MHC-II-low
Rab32	0.000243424	0.14106	0.277	0.168	1	Macrophages MHC-II-low
Pnpo	0.000244646	0.086477	0.102	0.042	1	Macrophages MHC-II-low
Apoc1	0.000245465	0.280753	0.078	0.028	1	Macrophages MHC-II-low
Adipor1	0.000245715	0.191076	0.442	0.313	1	Macrophages MHC-II-low
Hfe	0.000247695	0.227054	0.325	0.217	1	Macrophages MHC-II-low
Fnip1	0.000248265	0.139281	0.282	0.17	1	Macrophages MHC-II-low
Mcmdc2	0.000252142	0.026683	0.015	0.001	1	Macrophages MHC-II-low
Fam169b	0.000253073	0.0197966	0.015	0.001	1	Macrophages MHC-II-low
Nek3	0.000253073	0.0197966	0.015	0.001	1	Macrophages MHC-II-low
Cx3cl1	0.000253073	0.0197966	0.015	0.001	1	Macrophages MHC-II-low
AC241534.1	0.000253073	0.0197966	0.015	0.001	1	Macrophages MHC-II-low
5930403N24Rik	0.000253073	0.0197966	0.015	0.001	1	Macrophages MHC-II-low
2900052N01Rik	0.000254012	0.0324755	0.015	0.001	1	Macrophages MHC-II-low
Mllt6	0.000255297	0.0789373	0.097	0.039	1	Macrophages MHC-II-low
Eif3c	0.000259682	0.167737	0.447	0.311	1	Macrophages MHC-II-low
Ndfip2	0.000260642	0.133033	0.228	0.133	1	Macrophages MHC-II-low
Prpf8	0.000265608	0.155204	0.316	0.2	1	Macrophages MHC-II-low
Plekhm3	0.00026904	0.144575	0.267	0.163	1	Macrophages MHC-II-low
Entpd1	0.000272608	0.220074	0.374	0.266	1	Macrophages MHC-II-low
Apobec1	0.000272626	0.204369	0.539	0.412	1	Macrophages MHC-II-low
Tmem19	0.000274366	0.172563	0.209	0.121	1	Macrophages MHC-II-low
Sh2b1	0.000274955	0.0932014	0.092	0.037	1	Macrophages MHC-II-low
Bambi	0.000278717	0.0433275	0.034	0.007	1	Macrophages MHC-II-low
Itga4	0.000282291	0.174768	0.379	0.255	1	Macrophages MHC-II-low
Tbc1d2	0.000282471	0.0139392	0.01	0	1	Macrophages MHC-II-low
Gm50166	0.000282471	0.0139392	0.01	0	1	Macrophages MHC-II-low
Npas2	0.000282471	0.0139392	0.01	0	1	Macrophages MHC-II-low
F2	0.000282471	0.0139392	0.01	0	1	Macrophages MHC-II-low
Gm17501	0.000282471	0.0139392	0.01	0	1	Macrophages MHC-II-low
4933406C10Rik	0.000282471	0.0139392	0.01	0	1	Macrophages MHC-II-low
Gm46447	0.000282471	0.0139392	0.01	0	1	Macrophages MHC-II-low
Nrbp2	0.000282471	0.0139392	0.01	0	1	Macrophages MHC-II-low
Tbx2	0.000282472	0.0208586	0.01	0	1	Macrophages MHC-II-low
Snx10	0.000285316	0.208229	0.413	0.297	1	Macrophages MHC-II-low
Ikzf1	0.000286567	0.142084	0.379	0.25	1	Macrophages MHC-II-low
Hgsnat	0.000287925	0.152745	0.184	0.101	1	Macrophages MHC-II-low
Cd3d	0.0002908	0.0529117	0.034	0.007	1	Macrophages MHC-II-low
Ergic3	0.000294074	0.146624	0.335	0.221	1	Macrophages MHC-II-low
Irf1	0.000296691	0.173607	0.291	0.186	1	Macrophages MHC-II-low
Tmem59	0.000298685	0.250217	0.66	0.525	1	Macrophages MHC-II-low
Myo5a	0.000308935	0.197839	0.32	0.214	1	Macrophages MHC-II-low
Pbxip1	0.000315432	0.139581	0.184	0.1	1	Macrophages MHC-II-low
Pgrmc2	0.000317294	0.107157	0.15	0.075	1	Macrophages MHC-II-low
Ctsf	0.000320108	0.0910979	0.121	0.055	1	Macrophages MHC-II-low
Tnf	0.00032116	0.140802	0.102	0.043	1	Macrophages MHC-II-low
Gpsm3	0.000323222	0.134416	0.505	0.353	1	Macrophages MHC-II-low
Nfic	0.000323841	0.206655	0.34	0.229	1	Macrophages MHC-II-low
Pfkfb3	0.000328322	0.09965	0.165	0.085	1	Macrophages MHC-II-low
Gmpr2	0.000331398	0.137634	0.238	0.141	1	Macrophages MHC-II-low
Nampt	0.000335277	0.220301	0.383	0.276	1	Macrophages MHC-II-low
Bend4	0.000336413	0.058499	0.053	0.015	1	Macrophages MHC-II-low
Uevld	0.000336413	0.0640567	0.053	0.015	1	Macrophages MHC-II-low
Ccdc9	0.000340471	0.094758	0.107	0.046	1	Macrophages MHC-II-low
H6pd	0.000341844	0.0939253	0.107	0.046	1	Macrophages MHC-II-low
Slfn1	0.000348503	0.109005	0.126	0.059	1	Macrophages MHC-II-low
Dock10	0.000358081	0.186789	0.515	0.382	1	Macrophages MHC-II-low
Sap30	0.000358531	0.165326	0.316	0.208	1	Macrophages MHC-II-low
Naip2	0.000362212	0.159682	0.209	0.12	1	Macrophages MHC-II-low
Serinc1	0.000364889	0.208787	0.456	0.331	1	Macrophages MHC-II-low
Ctse	0.000367523	0.0401695	0.039	0.009	1	Macrophages MHC-II-low
Ubap2	0.000371366	0.104297	0.117	0.053	1	Macrophages MHC-II-low
Rasgrp3	0.000375528	0.0857409	0.126	0.058	1	Macrophages MHC-II-low
Trip11	0.000386393	0.139523	0.204	0.116	1	Macrophages MHC-II-low
Sec14l1	0.000388895	0.20827	0.34	0.23	1	Macrophages MHC-II-low
Fads1	0.000389765	0.152293	0.228	0.136	1	Macrophages MHC-II-low
Tmed8	0.00039383	0.0784439	0.083	0.032	1	Macrophages MHC-II-low
Ifi211	0.000395966	0.166178	0.243	0.149	1	Macrophages MHC-II-low
Dgkz	0.000397425	0.135805	0.306	0.195	1	Macrophages MHC-II-low
Srcap	0.000403331	0.107734	0.175	0.093	1	Macrophages MHC-II-low
Csf3r	0.000409049	0.136783	0.146	0.073	1	Macrophages MHC-II-low
Jun	0.00041133	0.357268	0.451	0.344	1	Macrophages MHC-II-low
Lhfpl2	0.00041155	0.0851787	0.068	0.024	1	Macrophages MHC-II-low
F11r	0.000415459	0.222632	0.383	0.272	1	Macrophages MHC-II-low
Frmd4a	0.000420014	0.150912	0.252	0.155	1	Macrophages MHC-II-low
Nedd4l	0.000428187	0.0725958	0.102	0.043	1	Macrophages MHC-II-low
Rftn1	0.000428618	0.138659	0.18	0.099	1	Macrophages MHC-II-low
Deptor	0.000431406	0.0959487	0.141	0.069	1	Macrophages MHC-II-low
S1pr1	0.00043276	0.147165	0.16	0.085	1	Macrophages MHC-II-low
Trim30a	0.000434901	0.236119	0.505	0.392	1	Macrophages MHC-II-low
Rnf180	0.000435307	0.0888918	0.141	0.069	1	Macrophages MHC-II-low
Irf7	0.0004385	0.152333	0.252	0.155	1	Macrophages MHC-II-low
Crebbp	0.000439029	0.147834	0.286	0.183	1	Macrophages MHC-II-low
Snap23	0.000441535	0.200832	0.403	0.293	1	Macrophages MHC-II-low
Pten	0.000442677	0.180549	0.413	0.288	1	Macrophages MHC-II-low
Cyfip1	0.000443733	0.212593	0.602	0.476	1	Macrophages MHC-II-low
Snx24	0.000444632	0.124534	0.204	0.116	1	Macrophages MHC-II-low
Fkbp15	0.000444785	0.162572	0.243	0.148	1	Macrophages MHC-II-low
Hbp1	0.000459788	0.127343	0.194	0.11	1	Macrophages MHC-II-low
Wrn	0.000460127	0.112461	0.112	0.051	1	Macrophages MHC-II-low
Mgat4a	0.000463559	0.134924	0.272	0.171	1	Macrophages MHC-II-low
Ier2	0.000474348	0.166484	0.316	0.206	1	Macrophages MHC-II-low
Inpp5d	0.000481174	0.219175	0.495	0.384	1	Macrophages MHC-II-low
Anxa3	0.000488639	0.200293	0.316	0.216	1	Macrophages MHC-II-low
Eif3b	0.000500635	0.160722	0.32	0.211	1	Macrophages MHC-II-low
Klra2	0.000502253	0.237459	0.447	0.332	1	Macrophages MHC-II-low
Fgd4	0.000504402	0.164474	0.296	0.194	1	Macrophages MHC-II-low
Ccnd1	0.000505505	0.291676	0.471	0.354	1	Macrophages MHC-II-low
Sult1a1	0.000507922	0.149225	0.243	0.149	1	Macrophages MHC-II-low
Slc35f5	0.000520993	0.0952769	0.117	0.054	1	Macrophages MHC-II-low
Tmem219	0.000525837	0.133386	0.369	0.25	1	Macrophages MHC-II-low
Ctla2a	0.000529149	0.0840154	0.078	0.029	1	Macrophages MHC-II-low
Tcof1	0.000534897	0.121139	0.228	0.135	1	Macrophages MHC-II-low
Luzp1	0.000541148	0.188927	0.228	0.141	1	Macrophages MHC-II-low
Peak1os	0.000554046	0.0292966	0.024	0.004	1	Macrophages MHC-II-low
F630040K05Rik	0.000554046	0.0292966	0.024	0.004	1	Macrophages MHC-II-low
Fbxo11	0.00055941	0.125305	0.18	0.099	1	Macrophages MHC-II-low
Olfml2b	0.000559934	0.0382363	0.019	0.002	1	Macrophages MHC-II-low
Gspt2	0.000560249	0.0282385	0.024	0.004	1	Macrophages MHC-II-low
Synj1	0.000572331	0.159971	0.354	0.243	1	Macrophages MHC-II-low
Hspa8	0.00057295	0.216042	0.971	0.958	1	Macrophages MHC-II-low
Etv5	0.000575506	0.137677	0.199	0.115	1	Macrophages MHC-II-low
Tax1bp1	0.000579433	0.151764	0.35	0.237	1	Macrophages MHC-II-low
F830016B08Rik	0.000580098	0.064466	0.034	0.007	1	Macrophages MHC-II-low
2410006H16Rik	0.00058558	0.234523	0.456	0.326	1	Macrophages MHC-II-low
Pex7	0.000585671	0.101015	0.146	0.074	1	Macrophages MHC-II-low
G530011O06Rik	0.000587187	0.171739	0.228	0.141	1	Macrophages MHC-II-low
Dcakd	0.000587914	0.125429	0.194	0.111	1	Macrophages MHC-II-low
Rnf111	0.000595378	0.128776	0.277	0.175	1	Macrophages MHC-II-low
Osbpl9	0.000596379	0.134038	0.257	0.159	1	Macrophages MHC-II-low
Tlr6	0.000598519	0.0669429	0.087	0.035	1	Macrophages MHC-II-low
Plbd2	0.000599072	0.130411	0.248	0.152	1	Macrophages MHC-II-low
Irf2bp2	0.000599532	0.200088	0.67	0.565	1	Macrophages MHC-II-low
L1cam	0.000600129	0.0376243	0.034	0.007	1	Macrophages MHC-II-low
Runx1	0.000600932	0.199967	0.383	0.272	1	Macrophages MHC-II-low
Dleu2	0.000605409	0.164023	0.476	0.341	1	Macrophages MHC-II-low
Card19	0.00061085	0.133362	0.34	0.228	1	Macrophages MHC-II-low
Rab5a	0.000613827	0.139294	0.282	0.18	1	Macrophages MHC-II-low
Ifi208	0.000617064	0.0868951	0.107	0.048	1	Macrophages MHC-II-low
Ptk2b	0.000619528	0.167902	0.354	0.244	1	Macrophages MHC-II-low
Tmbim4	0.000620052	0.203862	0.432	0.322	1	Macrophages MHC-II-low
Arfgap3	0.000627244	0.0799515	0.102	0.045	1	Macrophages MHC-II-low
Esd	0.000641253	0.147335	0.442	0.323	1	Macrophages MHC-II-low
Acsl1	0.000646198	0.148564	0.233	0.144	1	Macrophages MHC-II-low
Hsd17b11	0.000655385	0.169081	0.35	0.242	1	Macrophages MHC-II-low
Mthfsl	0.000659235	0.103905	0.175	0.096	1	Macrophages MHC-II-low
Nfrkb	0.000661848	0.0698415	0.107	0.048	1	Macrophages MHC-II-low
Edem3	0.000663532	0.0835653	0.083	0.033	1	Macrophages MHC-II-low
Pdcd10	0.000668735	0.160127	0.427	0.309	1	Macrophages MHC-II-low
Garnl3	0.000671836	0.0468953	0.039	0.01	1	Macrophages MHC-II-low
Ptpn6	0.000683128	0.18559	0.568	0.433	1	Macrophages MHC-II-low
Marcks	0.000691054	0.256359	0.922	0.875	1	Macrophages MHC-II-low
Cebpz	0.000694855	0.144543	0.267	0.172	1	Macrophages MHC-II-low
Gm31243	0.000696408	0.0678006	0.058	0.019	1	Macrophages MHC-II-low
Trps1	0.000703629	0.204816	0.345	0.236	1	Macrophages MHC-II-low
Ctc1	0.000711444	0.133942	0.204	0.12	1	Macrophages MHC-II-low
Mtus1	0.000716852	0.158615	0.17	0.094	1	Macrophages MHC-II-low
Irgm1	0.000720698	0.167885	0.286	0.189	1	Macrophages MHC-II-low
Son	0.000741773	0.196314	0.587	0.461	1	Macrophages MHC-II-low
Cr1l	0.000776996	0.124274	0.267	0.169	1	Macrophages MHC-II-low
Itch	0.000813195	0.176579	0.364	0.251	1	Macrophages MHC-II-low
Sppl2a	0.00082159	0.190609	0.529	0.406	1	Macrophages MHC-II-low
Stat1	0.000831201	0.25401	0.417	0.315	1	Macrophages MHC-II-low
Tfe3	0.000836537	0.107132	0.291	0.186	1	Macrophages MHC-II-low
Mycbp2	0.000840648	0.161181	0.403	0.287	1	Macrophages MHC-II-low
Cd101	0.000841368	0.0560775	0.063	0.022	1	Macrophages MHC-II-low
Stk35	0.000843821	0.0526108	0.063	0.022	1	Macrophages MHC-II-low
Irf8	0.000856373	0.226333	0.534	0.421	1	Macrophages MHC-II-low
Brwd1	0.000860587	0.126853	0.126	0.063	1	Macrophages MHC-II-low
Fli1	0.000864343	0.195394	0.432	0.313	1	Macrophages MHC-II-low
Rcbtb2	0.000870232	0.176304	0.282	0.186	1	Macrophages MHC-II-low
Mt2	0.000875018	0.150724	0.097	0.043	1	Macrophages MHC-II-low
Chsy1	0.000877578	0.0833373	0.126	0.062	1	Macrophages MHC-II-low
Bin2	0.000901541	0.182387	0.325	0.226	1	Macrophages MHC-II-low
Slc2a1	0.000902646	0.0571121	0.068	0.025	1	Macrophages MHC-II-low
Fmn1	0.000910605	0.0715823	0.097	0.043	1	Macrophages MHC-II-low
Myh9	0.000913195	0.189802	0.592	0.473	1	Macrophages MHC-II-low
Ppp1r9a	0.000930634	0.103154	0.102	0.046	1	Macrophages MHC-II-low
Smurf2	0.000934469	0.134836	0.15	0.081	1	Macrophages MHC-II-low
Tnfrsf11a	0.000935709	0.162856	0.403	0.289	1	Macrophages MHC-II-low
Cebpd	0.000937386	0.146734	0.218	0.132	1	Macrophages MHC-II-low
Pxdc1	0.000942506	0.0981184	0.102	0.046	1	Macrophages MHC-II-low
Tmem173	0.000957215	0.17181	0.277	0.184	1	Macrophages MHC-II-low
Fam49b	0.00096879	0.166521	0.748	0.629	1	Macrophages MHC-II-low
Pik3r5	0.00100894	0.0919132	0.112	0.053	1	Macrophages MHC-II-low
Cct2	0.00101157	0.172406	0.408	0.295	1	Macrophages MHC-II-low
Zbtb42	0.00101334	0.0567624	0.058	0.02	1	Macrophages MHC-II-low
Ccpg1	0.00104126	0.157831	0.252	0.162	1	Macrophages MHC-II-low
Ubap2l	0.00104202	0.194256	0.422	0.317	1	Macrophages MHC-II-low
Pik3r4	0.00106063	0.07361	0.097	0.043	1	Macrophages MHC-II-low
Emilin2	0.0010762	0.132922	0.155	0.085	1	Macrophages MHC-II-low
Tor1aip1	0.00108161	0.155067	0.529	0.4	1	Macrophages MHC-II-low
Vps72	0.00109275	0.121449	0.18	0.103	1	Macrophages MHC-II-low
Fermt2	0.00109295	0.0504388	0.044	0.013	1	Macrophages MHC-II-low
Arhgap45	0.00110492	0.107268	0.33	0.219	1	Macrophages MHC-II-low
Tubgcp5	0.0011171	0.108179	0.184	0.106	1	Macrophages MHC-II-low
Nptn	0.00112769	0.192137	0.524	0.416	1	Macrophages MHC-II-low
Nmnat3	0.00113105	0.0426953	0.044	0.013	1	Macrophages MHC-II-low
B3galt6	0.00115437	0.076911	0.068	0.026	1	Macrophages MHC-II-low
Fos	0.00115686	0.411515	0.311	0.215	1	Macrophages MHC-II-low
Mef2d	0.00116272	0.110169	0.189	0.11	1	Macrophages MHC-II-low
Tut7	0.00118089	0.156697	0.364	0.257	1	Macrophages MHC-II-low
Mndal	0.0011821	0.119595	0.34	0.228	1	Macrophages MHC-II-low
Cyth1	0.00118519	0.112721	0.17	0.096	1	Macrophages MHC-II-low
Lgals1	0.00120418	0.281078	0.636	0.54	1	Macrophages MHC-II-low
Gm14325	0.00121981	0.0334121	0.034	0.008	1	Macrophages MHC-II-low
Cox10	0.00122342	0.0723222	0.087	0.038	1	Macrophages MHC-II-low
Slfn2	0.00122712	0.225494	0.539	0.417	1	Macrophages MHC-II-low
Aim2	0.00124297	0.130202	0.199	0.119	1	Macrophages MHC-II-low
Slfn8	0.00125973	0.107571	0.204	0.122	1	Macrophages MHC-II-low
Btbd19	0.00126394	0.0619125	0.078	0.032	1	Macrophages MHC-II-low
Zfp160	0.00126394	0.0619125	0.078	0.032	1	Macrophages MHC-II-low
Maml3	0.00126501	0.107555	0.117	0.057	1	Macrophages MHC-II-low
Tpcn1	0.00126752	0.151402	0.136	0.072	1	Macrophages MHC-II-low
Mrps5	0.00129353	0.10861	0.204	0.122	1	Macrophages MHC-II-low
Psma1	0.00129728	0.144266	0.471	0.351	1	Macrophages MHC-II-low
Ppm1a	0.00131579	0.123878	0.218	0.134	1	Macrophages MHC-II-low
Lilrb4a	0.00132563	0.202541	0.539	0.432	1	Macrophages MHC-II-low
Mlxip	0.00133227	0.10692	0.136	0.071	1	Macrophages MHC-II-low
Ncoa1	0.00134752	0.116387	0.155	0.085	1	Macrophages MHC-II-low
Ash1l	0.00135168	0.134088	0.286	0.191	1	Macrophages MHC-II-low
Hps5	0.00135206	0.0972515	0.146	0.078	1	Macrophages MHC-II-low
Shld1	0.00135627	0.0567765	0.078	0.032	1	Macrophages MHC-II-low
Tcirg1	0.00136657	0.160923	0.369	0.264	1	Macrophages MHC-II-low
Pcf11	0.00137664	0.088499	0.155	0.085	1	Macrophages MHC-II-low
Kat6b	0.00138708	0.0826683	0.107	0.051	1	Macrophages MHC-II-low
Atrn	0.0013883	0.08277	0.087	0.038	1	Macrophages MHC-II-low
Donson	0.00139685	0.0977963	0.097	0.045	1	Macrophages MHC-II-low
Clk1	0.00140579	0.13664	0.306	0.206	1	Macrophages MHC-II-low
Ctso	0.00142447	0.105351	0.184	0.108	1	Macrophages MHC-II-low
Prpf40a	0.00144128	0.127785	0.359	0.251	1	Macrophages MHC-II-low
Ogt	0.00144346	0.141736	0.398	0.282	1	Macrophages MHC-II-low
Mapk3	0.00144459	0.157338	0.379	0.274	1	Macrophages MHC-II-low
Mrap	0.00146257	0.0701683	0.058	0.021	1	Macrophages MHC-II-low
Ctsh	0.00146924	0.177826	0.874	0.782	1	Macrophages MHC-II-low
Ubr4	0.00148437	0.13392	0.189	0.113	1	Macrophages MHC-II-low
Hinfp	0.00150347	0.0784439	0.083	0.035	1	Macrophages MHC-II-low
Prox1	0.00152447	0.0261247	0.024	0.004	1	Macrophages MHC-II-low
Tnpo3	0.00156021	0.124057	0.233	0.147	1	Macrophages MHC-II-low
Mgat5	0.00158436	0.121892	0.209	0.127	1	Macrophages MHC-II-low
Rab1a	0.00161908	0.168688	0.49	0.373	1	Macrophages MHC-II-low
Resf1	0.00162515	0.165569	0.32	0.225	1	Macrophages MHC-II-low
Lpar6	0.00164129	0.179394	0.243	0.158	1	Macrophages MHC-II-low
Cnr2	0.00164763	0.0495049	0.063	0.024	1	Macrophages MHC-II-low
Tsc22d4	0.00164772	0.239641	0.481	0.381	1	Macrophages MHC-II-low
Tox4	0.00164825	0.131223	0.223	0.141	1	Macrophages MHC-II-low
Ahsa2	0.00165367	0.102845	0.126	0.066	1	Macrophages MHC-II-low
Rbm47	0.00166353	0.180642	0.335	0.242	1	Macrophages MHC-II-low
Pex13	0.00167194	0.105575	0.16	0.091	1	Macrophages MHC-II-low
Raf1	0.00169468	0.119925	0.204	0.125	1	Macrophages MHC-II-low
Sdf4	0.00170543	0.168611	0.447	0.336	1	Macrophages MHC-II-low
Nars	0.00171157	0.214151	0.427	0.332	1	Macrophages MHC-II-low
Zfp770	0.00171963	0.0578022	0.078	0.032	1	Macrophages MHC-II-low
Zdhhc14	0.00172678	0.0834493	0.092	0.042	1	Macrophages MHC-II-low
Tent5a	0.00172695	0.325908	0.505	0.414	1	Macrophages MHC-II-low
Stx5a	0.00173588	0.119801	0.189	0.113	1	Macrophages MHC-II-low
Cd300ld	0.00174758	0.159638	0.301	0.209	1	Macrophages MHC-II-low
Lpcat2	0.00176071	0.205368	0.495	0.392	1	Macrophages MHC-II-low
Gm26740	0.00177041	0.150912	0.228	0.145	1	Macrophages MHC-II-low
Abca1	0.00178368	0.241241	0.359	0.262	1	Macrophages MHC-II-low
Cxxc1	0.00178814	0.107906	0.126	0.066	1	Macrophages MHC-II-low
Senp6	0.00181076	0.0979862	0.189	0.112	1	Macrophages MHC-II-low
Igf1r	0.00181382	0.0851787	0.131	0.068	1	Macrophages MHC-II-low
Tnrc6b	0.00183496	0.144607	0.252	0.166	1	Macrophages MHC-II-low
Peli1	0.00184068	0.160624	0.417	0.307	1	Macrophages MHC-II-low
Hace1	0.00184392	0.0837914	0.083	0.036	1	Macrophages MHC-II-low
Emb	0.00184722	0.132481	0.301	0.203	1	Macrophages MHC-II-low
Matr3	0.00187799	0.166865	0.364	0.264	1	Macrophages MHC-II-low
Cirbp	0.00188131	0.0921275	0.17	0.097	1	Macrophages MHC-II-low
Fam129a	0.00191743	0.135805	0.437	0.322	1	Macrophages MHC-II-low
Amt	0.00192763	0.0256218	0.015	0.001	1	Macrophages MHC-II-low
Pcsk1n	0.00192763	0.0256218	0.015	0.001	1	Macrophages MHC-II-low
Bcl2	0.00193185	0.122018	0.131	0.069	1	Macrophages MHC-II-low
Ccdc189	0.00193866	0.0187354	0.015	0.001	1	Macrophages MHC-II-low
C4a	0.00193866	0.0187354	0.015	0.001	1	Macrophages MHC-II-low
Marco	0.00194424	0.0303554	0.015	0.001	1	Macrophages MHC-II-low
Fgf2	0.00195537	0.017675	0.015	0.001	1	Macrophages MHC-II-low
Tgfbi	0.00195735	0.188455	0.733	0.635	1	Macrophages MHC-II-low
Gm14154	0.00200722	0.0303554	0.019	0.003	1	Macrophages MHC-II-low
Kynu	0.00200886	0.0447938	0.039	0.011	1	Macrophages MHC-II-low
Mtrex	0.00201106	0.0710544	0.146	0.079	1	Macrophages MHC-II-low
Polg	0.00202511	0.115257	0.146	0.081	1	Macrophages MHC-II-low
A430110L20Rik	0.00202537	0.0235018	0.019	0.003	1	Macrophages MHC-II-low
Map3k6	0.00202537	0.0235018	0.019	0.003	1	Macrophages MHC-II-low
Ttc12	0.00202537	0.0235018	0.019	0.003	1	Macrophages MHC-II-low
Nt5e	0.00202537	0.0235018	0.019	0.003	1	Macrophages MHC-II-low
Epm2a	0.00202537	0.0235018	0.019	0.003	1	Macrophages MHC-II-low
Gm14403	0.00202537	0.0235018	0.019	0.003	1	Macrophages MHC-II-low
Gm807	0.00202537	0.0235018	0.019	0.003	1	Macrophages MHC-II-low
Prg4	0.00202545	0.0849556	0.019	0.003	1	Macrophages MHC-II-low
Ipp	0.00202755	0.0391183	0.039	0.011	1	Macrophages MHC-II-low
Fuca1	0.00203519	0.144199	0.398	0.293	1	Macrophages MHC-II-low
Mrpl30	0.00203748	0.161299	0.369	0.267	1	Macrophages MHC-II-low
Man1a	0.00205248	0.158423	0.306	0.208	1	Macrophages MHC-II-low
Rpl18a	0.00205397	0.147603	0.971	0.993	1	Macrophages MHC-II-low
Msn	0.0020556	0.194988	0.791	0.723	1	Macrophages MHC-II-low
Lrrfip1	0.00208901	0.123249	0.306	0.206	1	Macrophages MHC-II-low
Irgm2	0.00209597	0.0879222	0.155	0.087	1	Macrophages MHC-II-low
Naa30	0.00210014	0.0841115	0.121	0.063	1	Macrophages MHC-II-low
C3	0.00216283	0.0826683	0.083	0.036	1	Macrophages MHC-II-low
Phyhd1	0.0021975	0.0334121	0.034	0.009	1	Macrophages MHC-II-low
Edem1	0.00220029	0.175575	0.408	0.303	1	Macrophages MHC-II-low
Rgs19	0.0022007	0.146662	0.306	0.214	1	Macrophages MHC-II-low
Mob4	0.00221882	0.119405	0.282	0.189	1	Macrophages MHC-II-low
Chac2	0.00222009	0.0323609	0.034	0.009	1	Macrophages MHC-II-low
Pnpla2	0.00222525	0.10279	0.199	0.121	1	Macrophages MHC-II-low
Dcaf5	0.00224084	0.0741417	0.102	0.049	1	Macrophages MHC-II-low
Gvin1	0.00225668	0.0452022	0.049	0.016	1	Macrophages MHC-II-low
Luc7l2	0.00226186	0.150019	0.466	0.342	1	Macrophages MHC-II-low
Rab21	0.0022747	0.168495	0.345	0.247	1	Macrophages MHC-II-low
Supt4a	0.00231073	0.114655	0.393	0.281	1	Macrophages MHC-II-low
Rictor	0.0023108	0.0790677	0.16	0.091	1	Macrophages MHC-II-low
Cct3	0.00232948	0.140481	0.364	0.261	1	Macrophages MHC-II-low
Leprotl1	0.0023409	0.129573	0.379	0.272	1	Macrophages MHC-II-low
Pola2	0.00235422	0.068982	0.087	0.04	1	Macrophages MHC-II-low
Ddrgk1	0.00236348	0.139091	0.33	0.232	1	Macrophages MHC-II-low
Rce1	0.00240908	0.0855933	0.155	0.088	1	Macrophages MHC-II-low
Fam117b	0.00240986	0.0888477	0.252	0.161	1	Macrophages MHC-II-low
Ccl2	0.00241594	0.46177	0.136	0.076	1	Macrophages MHC-II-low
Mmd	0.00243911	0.0788359	0.15	0.083	1	Macrophages MHC-II-low
Xaf1	0.00244814	0.114185	0.301	0.203	1	Macrophages MHC-II-low
Sptlc2	0.00244956	0.16545	0.311	0.22	1	Macrophages MHC-II-low
Cog7	0.00245852	0.0700027	0.083	0.037	1	Macrophages MHC-II-low
Hspa1b	0.00251478	0.153794	0.18	0.108	1	Macrophages MHC-II-low
Mgat1	0.00253157	0.11469	0.223	0.142	1	Macrophages MHC-II-low
Atl2	0.0025454	0.0764093	0.107	0.053	1	Macrophages MHC-II-low
Vars	0.00254618	0.0764262	0.15	0.084	1	Macrophages MHC-II-low
Gpi1	0.0025515	0.19782	0.553	0.459	1	Macrophages MHC-II-low
Parp3	0.00257296	0.0796617	0.107	0.053	1	Macrophages MHC-II-low
Zcrb1	0.00258044	0.10233	0.311	0.211	1	Macrophages MHC-II-low
Aup1	0.00258202	0.157133	0.403	0.297	1	Macrophages MHC-II-low
Trp53inp2	0.00259349	0.0669429	0.083	0.037	1	Macrophages MHC-II-low
Ggta1	0.00260244	0.112628	0.165	0.097	1	Macrophages MHC-II-low
Ctbp2	0.00261578	0.0969004	0.194	0.118	1	Macrophages MHC-II-low
Tmx3	0.00263099	0.104265	0.301	0.203	1	Macrophages MHC-II-low
Slc7a8	0.00264418	0.136649	0.291	0.199	1	Macrophages MHC-II-low
Gdf3	0.00265477	0.10876	0.044	0.014	1	Macrophages MHC-II-low
Mbnl2	0.0026589	0.142671	0.471	0.353	1	Macrophages MHC-II-low
Arhgef11	0.00267261	0.0956156	0.121	0.064	1	Macrophages MHC-II-low
Rnf41	0.0026817	0.0793793	0.121	0.063	1	Macrophages MHC-II-low
Anapc16	0.00268478	0.171389	0.33	0.237	1	Macrophages MHC-II-low
Gm15446	0.0026916	0.0483419	0.044	0.014	1	Macrophages MHC-II-low
Pfkfb4	0.00269913	0.106398	0.223	0.141	1	Macrophages MHC-II-low
Dedd2	0.00272055	0.0472946	0.044	0.014	1	Macrophages MHC-II-low
Msrb2	0.00275068	0.0725185	0.068	0.028	1	Macrophages MHC-II-low
Wdcp	0.00277147	0.0601877	0.078	0.034	1	Macrophages MHC-II-low
Dars	0.00278068	0.135805	0.238	0.156	1	Macrophages MHC-II-low
Cdkal1	0.0027873	0.0724018	0.112	0.057	1	Macrophages MHC-II-low
Zfp871	0.0028004	0.120854	0.262	0.173	1	Macrophages MHC-II-low
Nid2	0.00281569	0.0420693	0.044	0.014	1	Macrophages MHC-II-low
S100a1	0.00281849	0.170459	0.354	0.261	1	Macrophages MHC-II-low
Dock5	0.0028189	0.0899039	0.107	0.054	1	Macrophages MHC-II-low
4632404H12Rik	0.00284212	0.0385075	0.044	0.014	1	Macrophages MHC-II-low
Cdkn1a	0.00284541	0.0780342	0.18	0.105	1	Macrophages MHC-II-low
Rraga	0.00284745	0.117086	0.252	0.166	1	Macrophages MHC-II-low
Cdkn2d	0.0028721	0.0801908	0.097	0.047	1	Macrophages MHC-II-low
Il1rap	0.00288578	0.0588287	0.073	0.031	1	Macrophages MHC-II-low
Hnrnpll	0.00289975	0.109547	0.155	0.09	1	Macrophages MHC-II-low
Cxcl14	0.00291073	0.11267	0.291	0.197	1	Macrophages MHC-II-low
Hectd4	0.00291387	0.0543705	0.073	0.031	1	Macrophages MHC-II-low
Actr3	0.00295319	0.157366	0.956	0.919	1	Macrophages MHC-II-low
Ldlrad4	0.00297981	0.0519467	0.068	0.028	1	Macrophages MHC-II-low
Gart	0.00298006	0.0995686	0.184	0.112	1	Macrophages MHC-II-low
Eprs	0.00299499	0.0782749	0.223	0.14	1	Macrophages MHC-II-low
Ifi27l2a	0.00299967	0.220084	0.927	0.895	1	Macrophages MHC-II-low
Usp53	0.00301364	0.0484711	0.063	0.025	1	Macrophages MHC-II-low
Cpsf2	0.00302246	0.0839436	0.218	0.136	1	Macrophages MHC-II-low
Epb41	0.0030437	0.09054	0.194	0.119	1	Macrophages MHC-II-low
Stip1	0.00305956	0.133203	0.272	0.186	1	Macrophages MHC-II-low
Cmtm6	0.00309061	0.103606	0.325	0.224	1	Macrophages MHC-II-low
Arhgef7	0.00309761	0.105818	0.16	0.094	1	Macrophages MHC-II-low
Dgkd	0.00310741	0.136716	0.218	0.141	1	Macrophages MHC-II-low
C030034L19Rik	0.00313187	0.0514885	0.039	0.012	1	Macrophages MHC-II-low
Huwe1	0.00314987	0.0938325	0.277	0.185	1	Macrophages MHC-II-low
Cd82	0.00315364	0.110408	0.146	0.083	1	Macrophages MHC-II-low
Pard6a	0.0031637	0.0504388	0.039	0.012	1	Macrophages MHC-II-low
Wdfy2	0.0031913	0.104156	0.223	0.144	1	Macrophages MHC-II-low
Zfp619	0.00319582	0.04939	0.039	0.012	1	Macrophages MHC-II-low
Ccnd2	0.00322955	0.150019	0.379	0.281	1	Macrophages MHC-II-low
Fadd	0.00324373	0.0669429	0.083	0.038	1	Macrophages MHC-II-low
Dock1	0.00325357	0.0980281	0.16	0.094	1	Macrophages MHC-II-low
Gba2	0.00327176	0.048733	0.049	0.017	1	Macrophages MHC-II-low
Parvg	0.00327335	0.1769	0.223	0.149	1	Macrophages MHC-II-low
Pik3ip1	0.00329326	0.0370183	0.039	0.012	1	Macrophages MHC-II-low
Sphk2	0.00330722	0.101442	0.141	0.079	1	Macrophages MHC-II-low
Fcho2	0.00331079	0.163665	0.33	0.244	1	Macrophages MHC-II-low
Kansl2	0.00334333	0.0661156	0.107	0.054	1	Macrophages MHC-II-low
Mdk	0.00335079	0.0397351	0.024	0.005	1	Macrophages MHC-II-low
Tcf7	0.00336253	0.0407916	0.024	0.005	1	Macrophages MHC-II-low
Creb5	0.00337729	0.101395	0.306	0.211	1	Macrophages MHC-II-low
Tmem192	0.00338733	0.105471	0.189	0.117	1	Macrophages MHC-II-low
Celf2	0.00339597	0.14216	0.636	0.51	1	Macrophages MHC-II-low
Neurl1a	0.00339918	0.0683965	0.073	0.032	1	Macrophages MHC-II-low
9330136K24Rik	0.00340421	0.0271812	0.024	0.005	1	Macrophages MHC-II-low
Ston1	0.00340421	0.0271812	0.024	0.005	1	Macrophages MHC-II-low
Glb1	0.00341813	0.109123	0.175	0.106	1	Macrophages MHC-II-low
Map10	0.00346481	0.0250689	0.024	0.005	1	Macrophages MHC-II-low
Adarb1	0.00346481	0.0250689	0.024	0.005	1	Macrophages MHC-II-low
Slc25a27	0.00346481	0.0240139	0.024	0.005	1	Macrophages MHC-II-low
Klhl15	0.00347668	0.0629419	0.073	0.032	1	Macrophages MHC-II-low
Slc11a1	0.00349412	0.120235	0.553	0.426	1	Macrophages MHC-II-low
Pou2f2	0.00351802	0.112218	0.447	0.321	1	Macrophages MHC-II-low
Dnajb1	0.00352021	0.0979862	0.184	0.113	1	Macrophages MHC-II-low
Megf8	0.00358303	0.0657263	0.058	0.023	1	Macrophages MHC-II-low
Cwc22	0.00360358	0.0784173	0.107	0.054	1	Macrophages MHC-II-low
Ift172	0.00363387	0.063655	0.058	0.023	1	Macrophages MHC-II-low
Ap4b1	0.00363644	0.0501597	0.053	0.02	1	Macrophages MHC-II-low
Pdk1	0.00364005	0.0480824	0.053	0.02	1	Macrophages MHC-II-low
Thumpd3	0.00364243	0.0931604	0.194	0.12	1	Macrophages MHC-II-low
Pan3	0.00364407	0.186254	0.277	0.198	1	Macrophages MHC-II-low
Erbin	0.0036491	0.166285	0.277	0.192	1	Macrophages MHC-II-low
Rheb	0.0036857	0.138149	0.379	0.277	1	Macrophages MHC-II-low
Tab3	0.00368813	0.0591835	0.058	0.023	1	Macrophages MHC-II-low
Gtf2i	0.00373535	0.101581	0.15	0.088	1	Macrophages MHC-II-low
Ist1	0.00374386	0.143082	0.218	0.144	1	Macrophages MHC-II-low
Gpcpd1	0.00374509	0.103047	0.199	0.124	1	Macrophages MHC-II-low
Slc15a3	0.00374663	0.137922	0.427	0.327	1	Macrophages MHC-II-low
Stard13	0.00374957	0.0574587	0.068	0.029	1	Macrophages MHC-II-low
Lyzl4	0.00375384	0.0500534	0.029	0.007	1	Macrophages MHC-II-low
Ptgfrn	0.00375598	0.0323609	0.034	0.01	1	Macrophages MHC-II-low
Arhgap24	0.00375598	0.0323609	0.034	0.01	1	Macrophages MHC-II-low
Serinc5	0.00378615	0.0540106	0.058	0.023	1	Macrophages MHC-II-low
Adam10	0.00379444	0.164158	0.408	0.317	1	Macrophages MHC-II-low
Golm1	0.00380896	0.0761552	0.097	0.048	1	Macrophages MHC-II-low
Car9	0.00381748	0.0414493	0.053	0.02	1	Macrophages MHC-II-low
Spsb1	0.00383889	0.0515748	0.058	0.023	1	Macrophages MHC-II-low
Samd9l	0.00388949	0.125078	0.238	0.158	1	Macrophages MHC-II-low
Lacc1	0.00389635	0.173158	0.359	0.268	1	Macrophages MHC-II-low
Tsc22d2	0.00390382	0.0883121	0.189	0.116	1	Macrophages MHC-II-low
Maml2	0.00391615	0.0679841	0.121	0.065	1	Macrophages MHC-II-low
Man2b2	0.00395114	0.114286	0.146	0.085	1	Macrophages MHC-II-low
Rpgrip1	0.0039554	0.0759496	0.16	0.094	1	Macrophages MHC-II-low
Zfp788	0.003965	0.0529117	0.044	0.015	1	Macrophages MHC-II-low
Ube2d3	0.00397141	0.14814	0.728	0.62	1	Macrophages MHC-II-low
Cdk12	0.00398068	0.113938	0.18	0.11	1	Macrophages MHC-II-low
Rnf114	0.00400965	0.0881383	0.228	0.146	1	Macrophages MHC-II-low
Naxd	0.00403006	0.113851	0.17	0.103	1	Macrophages MHC-II-low
Samsn1	0.00403436	0.0829395	0.233	0.15	1	Macrophages MHC-II-low
Ppp1cc	0.00404558	0.0944736	0.311	0.214	1	Macrophages MHC-II-low
Glmp	0.00406948	0.110957	0.388	0.285	1	Macrophages MHC-II-low
Def6	0.00407607	0.0812014	0.097	0.049	1	Macrophages MHC-II-low
Ubc	0.00407814	0.212538	0.709	0.609	1	Macrophages MHC-II-low
Phyh	0.00413229	0.0803678	0.121	0.066	1	Macrophages MHC-II-low
Aip	0.00413357	0.126586	0.214	0.139	1	Macrophages MHC-II-low
Cd320	0.00418873	0.0385075	0.044	0.015	1	Macrophages MHC-II-low
Ugcg	0.00420499	0.119087	0.296	0.204	1	Macrophages MHC-II-low
Aprt	0.00421248	0.227101	0.5	0.403	1	Macrophages MHC-II-low
Cdc14b	0.00424002	0.0656199	0.078	0.035	1	Macrophages MHC-II-low
Adam15	0.00426558	0.0479013	0.427	0.298	1	Macrophages MHC-II-low
Nfkb1	0.00426838	0.115706	0.34	0.244	1	Macrophages MHC-II-low
Lyst	0.0043951	0.0537037	0.078	0.035	1	Macrophages MHC-II-low
Pdlim7	0.00439515	0.0811398	0.17	0.102	1	Macrophages MHC-II-low
Zdhhc16	0.00439698	0.0591649	0.078	0.035	1	Macrophages MHC-II-low
Tmem123	0.00447201	0.163878	0.383	0.287	1	Macrophages MHC-II-low
Zadh2	0.00448435	0.0682554	0.087	0.042	1	Macrophages MHC-II-low
Zdhhc5	0.00449569	0.105826	0.194	0.123	1	Macrophages MHC-II-low
Diaph1	0.00450546	0.139791	0.33	0.243	1	Macrophages MHC-II-low
Cela1	0.00452121	0.0678006	0.049	0.018	1	Macrophages MHC-II-low
Trmt112	0.00452984	0.127722	0.49	0.37	1	Macrophages MHC-II-low
Fibp	0.00453511	0.0945821	0.194	0.122	1	Macrophages MHC-II-low
Cdc37	0.00456283	0.126375	0.369	0.27	1	Macrophages MHC-II-low
Fam129b	0.00456796	0.0683965	0.068	0.029	1	Macrophages MHC-II-low
Abr	0.00457382	0.147921	0.262	0.183	1	Macrophages MHC-II-low
D930016D06Rik	0.00459027	0.048733	0.049	0.018	1	Macrophages MHC-II-low
0610040J01Rik	0.00462098	0.0673678	0.068	0.029	1	Macrophages MHC-II-low
Gm43813	0.00463815	0.0801344	0.121	0.066	1	Macrophages MHC-II-low
Arih2	0.0046418	0.0798483	0.131	0.073	1	Macrophages MHC-II-low
Ccl12	0.00465468	0.395601	0.175	0.11	1	Macrophages MHC-II-low
Smim14	0.00465831	0.146297	0.456	0.351	1	Macrophages MHC-II-low
Atp13a1	0.00469892	0.109861	0.16	0.096	1	Macrophages MHC-II-low
B3galnt1	0.00469921	0.0829098	0.155	0.091	1	Macrophages MHC-II-low
Hsd17b4	0.00473269	0.120632	0.243	0.163	1	Macrophages MHC-II-low
Eif3f	0.00475371	0.192302	0.597	0.514	1	Macrophages MHC-II-low
Tbc1d10c	0.00478137	0.0560537	0.039	0.013	1	Macrophages MHC-II-low
Zfp277	0.00479482	0.0793793	0.117	0.063	1	Macrophages MHC-II-low
Urb1	0.00485314	0.0546851	0.053	0.021	1	Macrophages MHC-II-low
Meg3	0.00488517	0.0540616	0.068	0.029	1	Macrophages MHC-II-low
Gm14221	0.00489025	0.0472946	0.039	0.013	1	Macrophages MHC-II-low
Fam168a	0.00491022	0.113609	0.209	0.136	1	Macrophages MHC-II-low
Saraf	0.00494109	0.10174	0.316	0.222	1	Macrophages MHC-II-low
Cfap36	0.00499953	0.0878974	0.102	0.053	1	Macrophages MHC-II-low
Fes	0.00501882	0.133418	0.35	0.259	1	Macrophages MHC-II-low
Fbxl15	0.00503654	0.0488563	0.068	0.029	1	Macrophages MHC-II-low
Ddx58	0.00507077	0.103972	0.184	0.116	1	Macrophages MHC-II-low
Zfyve27	0.00509969	0.0594981	0.083	0.039	1	Macrophages MHC-II-low
Tmem165	0.00515058	0.0956766	0.228	0.149	1	Macrophages MHC-II-low
Ccdc12	0.00515846	0.147091	0.534	0.415	1	Macrophages MHC-II-low
Fam3c	0.00516993	0.136719	0.209	0.136	1	Macrophages MHC-II-low
Ilvbl	0.00522189	0.134836	0.146	0.086	1	Macrophages MHC-II-low
Lcp1	0.00524209	0.130911	0.937	0.874	1	Macrophages MHC-II-low
Ankrd17	0.00526505	0.153507	0.282	0.202	1	Macrophages MHC-II-low
Glcci1	0.00534092	0.108022	0.126	0.071	1	Macrophages MHC-II-low
Klhl18	0.0053586	0.0692535	0.126	0.07	1	Macrophages MHC-II-low
Ccdc146	0.00537099	0.0292966	0.019	0.004	1	Macrophages MHC-II-low
Mob3a	0.00538278	0.115524	0.214	0.141	1	Macrophages MHC-II-low
Fcer1g	0.00539435	0.10354	1	0.998	1	Macrophages MHC-II-low
Galnt2	0.00539493	0.0854505	0.17	0.104	1	Macrophages MHC-II-low
Ccdc125	0.00541305	0.0282385	0.019	0.004	1	Macrophages MHC-II-low
A230077H06Rik	0.00542346	0.0224429	0.019	0.004	1	Macrophages MHC-II-low
Lrrc1	0.00542346	0.0224429	0.019	0.004	1	Macrophages MHC-II-low
Xrn1	0.00543091	0.115983	0.18	0.113	1	Macrophages MHC-II-low
Ivns1abp	0.00544872	0.132884	0.422	0.329	1	Macrophages MHC-II-low
Cpsf3	0.00544914	0.112238	0.184	0.116	1	Macrophages MHC-II-low
Slc4a7	0.00545551	0.105942	0.194	0.124	1	Macrophages MHC-II-low
Nxpe5	0.0054659	0.0213848	0.019	0.004	1	Macrophages MHC-II-low
Ubtd2	0.0054659	0.0213848	0.019	0.004	1	Macrophages MHC-II-low
Bmpr2	0.00551155	0.0947421	0.209	0.135	1	Macrophages MHC-II-low
Pgap2	0.00552284	0.111236	0.223	0.149	1	Macrophages MHC-II-low
Fuca2	0.00555557	0.0931261	0.272	0.187	1	Macrophages MHC-II-low
Fez2	0.00555691	0.0888684	0.209	0.135	1	Macrophages MHC-II-low
Snrnp48	0.0055961	0.111775	0.209	0.137	1	Macrophages MHC-II-low
Pla2g15	0.00561146	0.116557	0.257	0.177	1	Macrophages MHC-II-low
Pitpna	0.00572694	0.152648	0.738	0.644	1	Macrophages MHC-II-low
Gtpbp1	0.00575202	0.0578022	0.073	0.033	1	Macrophages MHC-II-low
Hnrnpr	0.00578519	0.124878	0.296	0.211	1	Macrophages MHC-II-low
Neurl3	0.00579507	0.148773	0.32	0.237	1	Macrophages MHC-II-low
Igsf8	0.0058055	0.135805	0.267	0.189	1	Macrophages MHC-II-low
Arhgap15	0.00582462	0.139091	0.306	0.22	1	Macrophages MHC-II-low
Tbp	0.0058569	0.0698415	0.092	0.046	1	Macrophages MHC-II-low
Gm15655	0.00586683	0.0401695	0.034	0.01	1	Macrophages MHC-II-low
Jcad	0.00591935	0.0391183	0.034	0.01	1	Macrophages MHC-II-low
Pitpnm1	0.0059218	0.078129	0.141	0.082	1	Macrophages MHC-II-low
Dcaf11	0.00596959	0.0783666	0.146	0.085	1	Macrophages MHC-II-low
Tmem221	0.0059823	0.0431128	0.044	0.015	1	Macrophages MHC-II-low
Tmsb15b1	0.00602509	0.0323609	0.034	0.01	1	Macrophages MHC-II-low
Trpm2	0.00606016	0.111304	0.184	0.117	1	Macrophages MHC-II-low
Ctdspl2	0.00606739	0.0904394	0.141	0.082	1	Macrophages MHC-II-low
Kansl1	0.00608036	0.114342	0.282	0.197	1	Macrophages MHC-II-low
Kmt5b	0.00609118	0.099491	0.199	0.129	1	Macrophages MHC-II-low
Cstdc4	0.00609339	0.0606303	0.01	0.001	1	Macrophages MHC-II-low
Sox13	0.00611368	0.0197966	0.01	0.001	1	Macrophages MHC-II-low
0610009E02Rik	0.00611368	0.0197966	0.01	0.001	1	Macrophages MHC-II-low
Ank3	0.00611368	0.0197966	0.01	0.001	1	Macrophages MHC-II-low
Pcbd1	0.00611368	0.0197966	0.01	0.001	1	Macrophages MHC-II-low
Stk16	0.00613287	0.0868951	0.107	0.057	1	Macrophages MHC-II-low
G730003C15Rik	0.00613402	0.0128772	0.01	0.001	1	Macrophages MHC-II-low
Gm32250	0.00613402	0.0128772	0.01	0.001	1	Macrophages MHC-II-low
Neb	0.00613402	0.0128772	0.01	0.001	1	Macrophages MHC-II-low
5031434O11Rik	0.00613402	0.0128772	0.01	0.001	1	Macrophages MHC-II-low
Nbea	0.00613402	0.0128772	0.01	0.001	1	Macrophages MHC-II-low
Gm9989	0.00613402	0.0128772	0.01	0.001	1	Macrophages MHC-II-low
9130604C24Rik	0.00613402	0.0128772	0.01	0.001	1	Macrophages MHC-II-low
D7Ertd128e	0.00613402	0.0128772	0.01	0.001	1	Macrophages MHC-II-low
Fanci	0.00613402	0.0128772	0.01	0.001	1	Macrophages MHC-II-low
Gm26944	0.00613402	0.0128772	0.01	0.001	1	Macrophages MHC-II-low
Mmp8	0.00613402	0.0128772	0.01	0.001	1	Macrophages MHC-II-low
Crtam	0.00613402	0.0128772	0.01	0.001	1	Macrophages MHC-II-low
Gm11508	0.00613402	0.0128772	0.01	0.001	1	Macrophages MHC-II-low
Gm21319	0.00613402	0.0128772	0.01	0.001	1	Macrophages MHC-II-low
Gm10425	0.00613402	0.0128772	0.01	0.001	1	Macrophages MHC-II-low
Ankrd33b	0.00613402	0.0128772	0.01	0.001	1	Macrophages MHC-II-low
Pacsin1	0.00613402	0.0128772	0.01	0.001	1	Macrophages MHC-II-low
5730405O15Rik	0.00613402	0.0128772	0.01	0.001	1	Macrophages MHC-II-low
Cdnf	0.00613402	0.0128772	0.01	0.001	1	Macrophages MHC-II-low
Oip5	0.00613402	0.0128772	0.01	0.001	1	Macrophages MHC-II-low
Gm43260	0.00613402	0.0128772	0.01	0.001	1	Macrophages MHC-II-low
4930570G19Rik	0.00613402	0.0128772	0.01	0.001	1	Macrophages MHC-II-low
Gm15614	0.00613402	0.0128772	0.01	0.001	1	Macrophages MHC-II-low
Raet1d	0.00613402	0.0128772	0.01	0.001	1	Macrophages MHC-II-low
Gm36445	0.00613402	0.0128772	0.01	0.001	1	Macrophages MHC-II-low
2410080I02Rik	0.00613402	0.0128772	0.01	0.001	1	Macrophages MHC-II-low
Saa3	0.00613404	0.293346	0.01	0.001	1	Macrophages MHC-II-low
Stfa2l1	0.00613404	0.0662638	0.01	0.001	1	Macrophages MHC-II-low
Acox3	0.00616679	0.0795695	0.146	0.085	1	Macrophages MHC-II-low
Kcnq5	0.00617494	0.011816	0.01	0.001	1	Macrophages MHC-II-low
Ltbp1	0.00617494	0.0155565	0.01	0.001	1	Macrophages MHC-II-low
Apbb1ip	0.00617755	0.148105	0.505	0.397	1	Macrophages MHC-II-low
Tgfbrap1	0.00620675	0.0759164	0.112	0.06	1	Macrophages MHC-II-low
Eva1b	0.00623688	0.0986517	0.083	0.041	1	Macrophages MHC-II-low
AU020206	0.00628033	0.179503	0.369	0.282	1	Macrophages MHC-II-low
Malt1	0.00629646	0.0818098	0.126	0.071	1	Macrophages MHC-II-low
Polr1e	0.00630273	0.048733	0.049	0.018	1	Macrophages MHC-II-low
Ssbp3	0.00630765	0.091772	0.146	0.086	1	Macrophages MHC-II-low
Cc2d1b	0.00632672	0.0665902	0.126	0.071	1	Macrophages MHC-II-low
Nop53	0.006334	0.147582	0.282	0.203	1	Macrophages MHC-II-low
Ncbp3	0.00635515	0.0737222	0.126	0.071	1	Macrophages MHC-II-low
Cradd	0.00637779	0.0850332	0.083	0.041	1	Macrophages MHC-II-low
Cyp4v3	0.00638139	0.111588	0.199	0.129	1	Macrophages MHC-II-low
AI597479	0.00642812	0.0466482	0.049	0.018	1	Macrophages MHC-II-low
Emilin1	0.00647071	0.0644201	0.107	0.057	1	Macrophages MHC-II-low
Kif21b	0.00648512	0.0729367	0.112	0.06	1	Macrophages MHC-II-low
Ktn1	0.00650801	0.0930839	0.16	0.097	1	Macrophages MHC-II-low
Ndufaf1	0.00655702	0.0707413	0.073	0.034	1	Macrophages MHC-II-low
Sf3b2	0.00657738	0.15511	0.388	0.303	1	Macrophages MHC-II-low
H2-T24	0.00661682	0.0491207	0.053	0.021	1	Macrophages MHC-II-low
Tcf4	0.00662066	0.142873	0.393	0.305	1	Macrophages MHC-II-low
Jade2	0.00662852	0.0933278	0.194	0.124	1	Macrophages MHC-II-low
Rbbp5	0.006635	0.0724018	0.102	0.054	1	Macrophages MHC-II-low
Sirt6	0.00663788	0.0464057	0.063	0.027	1	Macrophages MHC-II-low
Gtf2ird1	0.00666845	0.0355167	0.029	0.008	1	Macrophages MHC-II-low
Fmnl1	0.00670364	0.133495	0.374	0.283	1	Macrophages MHC-II-low
Gm10484	0.00671463	0.029781	0.029	0.008	1	Macrophages MHC-II-low
4930404N11Rik	0.00671934	0.0397351	0.024	0.006	1	Macrophages MHC-II-low
Ssh3	0.0067257	0.0435266	0.053	0.021	1	Macrophages MHC-II-low
1110008P14Rik	0.00674136	0.0851787	0.194	0.124	1	Macrophages MHC-II-low
Thop1	0.00678177	0.0443432	0.063	0.027	1	Macrophages MHC-II-low
Tnfrsf1a	0.00678288	0.128488	0.335	0.244	1	Macrophages MHC-II-low
Gm11131	0.00678373	0.0308352	0.024	0.006	1	Macrophages MHC-II-low
Asxl2	0.00678907	0.108113	0.209	0.137	1	Macrophages MHC-II-low
C2	0.00684983	0.0358239	0.049	0.018	1	Macrophages MHC-II-low
Dtd2	0.00684995	0.0621766	0.087	0.043	1	Macrophages MHC-II-low
Gem	0.00685929	0.0250689	0.024	0.006	1	Macrophages MHC-II-low
Arntl	0.00686283	0.0404118	0.053	0.021	1	Macrophages MHC-II-low
Abhd2	0.00691442	0.109757	0.16	0.099	1	Macrophages MHC-II-low
Mavs	0.00696159	0.0705133	0.126	0.071	1	Macrophages MHC-II-low
Csf2rb2	0.00697621	0.0574633	0.078	0.037	1	Macrophages MHC-II-low
Nlrp3	0.00698282	0.0759653	0.165	0.101	1	Macrophages MHC-II-low
Gpaa1	0.0069895	0.0744884	0.146	0.086	1	Macrophages MHC-II-low
Zfp467	0.00701313	0.0761808	0.136	0.079	1	Macrophages MHC-II-low
Ttc7	0.00706417	0.110954	0.204	0.133	1	Macrophages MHC-II-low
Itgb2	0.00709451	0.156546	0.558	0.432	1	Macrophages MHC-II-low
Tln1	0.00712362	0.127865	0.646	0.527	1	Macrophages MHC-II-low
Hacd4	0.00713849	0.119959	0.417	0.314	1	Macrophages MHC-II-low
Rmdn3	0.00716304	0.0567765	0.073	0.034	1	Macrophages MHC-II-low
Mrps12	0.00717602	0.0943503	0.243	0.165	1	Macrophages MHC-II-low
Atp1b3	0.0071775	0.146683	0.466	0.368	1	Macrophages MHC-II-low
Fkrp	0.00717754	0.0694035	0.107	0.057	1	Macrophages MHC-II-low
Letm1	0.00719437	0.0735205	0.146	0.086	1	Macrophages MHC-II-low
Galns	0.00723243	0.0679621	0.083	0.041	1	Macrophages MHC-II-low
Pwwp2a	0.00723638	0.0904807	0.117	0.066	1	Macrophages MHC-II-low
Odr4	0.00723877	0.0836594	0.141	0.083	1	Macrophages MHC-II-low
Camk2d	0.00730707	0.190867	0.335	0.256	1	Macrophages MHC-II-low
Rrs1	0.00731878	0.103832	0.121	0.069	1	Macrophages MHC-II-low
Thrap3	0.00731985	0.122508	0.311	0.222	1	Macrophages MHC-II-low
Usp34	0.00733458	0.0921778	0.248	0.168	1	Macrophages MHC-II-low
Agfg1	0.00734734	0.067325	0.15	0.089	1	Macrophages MHC-II-low
Hltf	0.00735549	0.0834412	0.18	0.113	1	Macrophages MHC-II-low
Nipbl	0.00736537	0.115153	0.316	0.228	1	Macrophages MHC-II-low
Pde4b	0.00741463	0.0966068	0.107	0.058	1	Macrophages MHC-II-low
BE692007	0.00741879	0.0584803	0.083	0.041	1	Macrophages MHC-II-low
Rbm6	0.0074745	0.0899713	0.199	0.13	1	Macrophages MHC-II-low
Tars2	0.00747651	0.060156	0.092	0.047	1	Macrophages MHC-II-low
Vti1b	0.00748883	0.11477	0.218	0.147	1	Macrophages MHC-II-low
Gm19409	0.00750905	0.0245614	0.015	0.002	1	Macrophages MHC-II-low
Hand2	0.0075091	0.0303554	0.015	0.002	1	Macrophages MHC-II-low
1500004A13Rik	0.00755165	0.0349214	0.039	0.013	1	Macrophages MHC-II-low
Kif24	0.00756107	0.017675	0.015	0.002	1	Macrophages MHC-II-low
Hbb-bt	0.00756107	0.017675	0.015	0.002	1	Macrophages MHC-II-low
Gm48302	0.00756107	0.017675	0.015	0.002	1	Macrophages MHC-II-low
Zfp174	0.00756107	0.017675	0.015	0.002	1	Macrophages MHC-II-low
Lrg1	0.00756107	0.017675	0.015	0.002	1	Macrophages MHC-II-low
Gm33699	0.00756107	0.017675	0.015	0.002	1	Macrophages MHC-II-low
Ubn1	0.00757738	0.0995686	0.175	0.11	1	Macrophages MHC-II-low
Hnmt	0.00758742	0.0686905	0.068	0.031	1	Macrophages MHC-II-low
G630030J09Rik	0.00761354	0.0166154	0.015	0.002	1	Macrophages MHC-II-low
2700046G09Rik	0.00761354	0.0166154	0.015	0.002	1	Macrophages MHC-II-low
Mecr	0.00766122	0.0471903	0.073	0.034	1	Macrophages MHC-II-low
Magi2	0.00766631	0.0155565	0.015	0.002	1	Macrophages MHC-II-low
Dcaf8	0.00768379	0.0923217	0.209	0.136	1	Macrophages MHC-II-low
Akr1d1	0.00768786	0.0328275	0.039	0.013	1	Macrophages MHC-II-low
Tra2b	0.00770131	0.154595	0.374	0.291	1	Macrophages MHC-II-low
Sqstm1	0.00770473	0.0957273	0.301	0.216	1	Macrophages MHC-II-low
Hmgb2	0.00775773	0.0776065	0.374	0.281	1	Macrophages MHC-II-low
Baz1a	0.00779721	0.118423	0.262	0.182	1	Macrophages MHC-II-low
Ep400	0.00781106	0.073683	0.199	0.128	1	Macrophages MHC-II-low
Anks3	0.00784185	0.0796617	0.107	0.058	1	Macrophages MHC-II-low
Rtn3	0.00789436	0.14511	0.432	0.348	1	Macrophages MHC-II-low
Ptprj	0.00793537	0.11291	0.417	0.317	1	Macrophages MHC-II-low
Eif4a2	0.00795875	0.125157	0.379	0.287	1	Macrophages MHC-II-low
Polr2c	0.00798622	0.0997701	0.214	0.142	1	Macrophages MHC-II-low
Hsd3b7	0.00801895	0.0995024	0.131	0.077	1	Macrophages MHC-II-low
Ncoa3	0.00803163	0.110671	0.34	0.248	1	Macrophages MHC-II-low
Zmpste24	0.00809261	0.0757433	0.184	0.117	1	Macrophages MHC-II-low
Icosl	0.00812726	0.111049	0.209	0.14	1	Macrophages MHC-II-low
Cracr2b	0.00815281	0.0734027	0.092	0.048	1	Macrophages MHC-II-low
Dock11	0.0081924	0.0843401	0.218	0.144	1	Macrophages MHC-II-low
Hivep2	0.00822322	0.087378	0.189	0.122	1	Macrophages MHC-II-low
Pstpip1	0.00825388	0.0761682	0.112	0.062	1	Macrophages MHC-II-low
Dennd5a	0.00827257	0.12713	0.335	0.248	1	Macrophages MHC-II-low
Wdfy4	0.00830768	0.109436	0.184	0.119	1	Macrophages MHC-II-low
Eml2	0.0083787	0.0385075	0.044	0.016	1	Macrophages MHC-II-low
Atxn1	0.008433	0.0598285	0.078	0.038	1	Macrophages MHC-II-low
Ang	0.0084355	0.123659	0.257	0.18	1	Macrophages MHC-II-low
Eif3m	0.00848171	0.066119	0.359	0.257	1	Macrophages MHC-II-low
Upf1	0.00850336	0.0787738	0.189	0.122	1	Macrophages MHC-II-low
Bcl2l11	0.00850707	0.135805	0.155	0.098	1	Macrophages MHC-II-low
Synj2	0.00856214	0.0601877	0.073	0.035	1	Macrophages MHC-II-low
Ankrd11	0.00864655	0.165886	0.33	0.247	1	Macrophages MHC-II-low
Tjap1	0.00873602	0.0445664	0.049	0.019	1	Macrophages MHC-II-low
Ccnd3	0.00875197	0.068166	0.189	0.119	1	Macrophages MHC-II-low
Msl3	0.00876591	0.12831	0.17	0.11	1	Macrophages MHC-II-low
Mob3b	0.00891967	0.0558054	0.102	0.054	1	Macrophages MHC-II-low
Tmem11	0.00899311	0.101581	0.146	0.088	1	Macrophages MHC-II-low
Adamts10	0.00899498	0.0581382	0.092	0.048	1	Macrophages MHC-II-low
Dcaf17	0.00902684	0.0730039	0.136	0.08	1	Macrophages MHC-II-low
Rel	0.00902873	0.0922	0.272	0.191	1	Macrophages MHC-II-low
Trmt10a	0.00906714	0.039375	0.053	0.022	1	Macrophages MHC-II-low
Kpnb1	0.00912485	0.107981	0.33	0.243	1	Macrophages MHC-II-low
Tcf12	0.00916097	0.0953699	0.214	0.144	1	Macrophages MHC-II-low
Spred2	0.00916769	0.095447	0.102	0.055	1	Macrophages MHC-II-low
Dpysl2	0.00917623	0.110082	0.393	0.301	1	Macrophages MHC-II-low
Limd2	0.00918154	0.0992197	0.35	0.259	1	Macrophages MHC-II-low
Usp2	0.00920853	0.0642863	0.068	0.032	1	Macrophages MHC-II-low
Gpt2	0.00930855	0.0349214	0.034	0.011	1	Macrophages MHC-II-low
Emc9	0.00936309	0.0477134	0.092	0.048	1	Macrophages MHC-II-low
Dhrs3	0.00941848	0.121345	0.481	0.381	1	Macrophages MHC-II-low
Casp9	0.00941972	0.0766655	0.126	0.074	1	Macrophages MHC-II-low
Bmyc	0.00943009	0.123122	0.354	0.266	1	Macrophages MHC-II-low
Marcksl1	0.00943177	0.0762676	0.199	0.13	1	Macrophages MHC-II-low
2510009E07Rik	0.00943403	0.0860517	0.17	0.108	1	Macrophages MHC-II-low
Dock8	0.00943519	0.145138	0.422	0.337	1	Macrophages MHC-II-low
Akt1	0.00946057	0.112973	0.364	0.278	1	Macrophages MHC-II-low
Stk10	0.00946512	0.107058	0.238	0.164	1	Macrophages MHC-II-low
Tsc2	0.00947062	0.0761552	0.092	0.049	1	Macrophages MHC-II-low
Abhd12	0.00950669	0.142947	0.583	0.499	1	Macrophages MHC-II-low
Ext2	0.00953253	0.0649283	0.136	0.08	1	Macrophages MHC-II-low
Abca2	0.00955003	0.0694259	0.063	0.029	1	Macrophages MHC-II-low
Rffl	0.00956792	0.0679621	0.078	0.038	1	Macrophages MHC-II-low
Tapbp	0.00961035	0.148	0.549	0.444	1	Macrophages MHC-II-low
Slfn9	0.00961709	0.0468538	0.102	0.054	1	Macrophages MHC-II-low
Hivep3	0.00962844	0.0844156	0.131	0.078	1	Macrophages MHC-II-low
Arid1a	0.00963826	0.115595	0.383	0.293	1	Macrophages MHC-II-low
Snx14	0.00967577	0.0620088	0.136	0.08	1	Macrophages MHC-II-low
Epn1	0.00968179	0.149138	0.359	0.277	1	Macrophages MHC-II-low
Snrnp70	0.00976092	0.109852	0.354	0.267	1	Macrophages MHC-II-low
Zbtb4	0.00979722	0.0797519	0.16	0.1	1	Macrophages MHC-II-low
Pygb	0.00981894	0.0631172	0.107	0.059	1	Macrophages MHC-II-low
Synrg	0.00982958	0.101316	0.17	0.109	1	Macrophages MHC-II-low
Trib1	0.00984226	0.112052	0.16	0.102	1	Macrophages MHC-II-low
Etv6	0.00988161	0.0681509	0.175	0.11	1	Macrophages MHC-II-low
Mia3	0.00988247	0.131651	0.296	0.219	1	Macrophages MHC-II-low
Mier1	0.00988643	0.11117	0.34	0.253	1	Macrophages MHC-II-low
Nrp1	0.00989973	0.138776	0.359	0.275	1	Macrophages MHC-II-low
Rhog	0.00990994	0.113203	0.558	0.448	1	Macrophages MHC-II-low
Tmem260	0.00997805	0.121961	0.126	0.074	1	Macrophages MHC-II-low
Ncf2	0.00997865	0.17057	0.481	0.395	1	Macrophages MHC-II-low
Fbxw17	0.0100443	0.0791041	0.131	0.077	1	Macrophages MHC-II-low
Atg5	0.0100539	0.0969004	0.184	0.121	1	Macrophages MHC-II-low
Ppp6r1	0.0101352	0.133155	0.238	0.166	1	Macrophages MHC-II-low
Psmb5	0.0101639	0.117141	0.413	0.32	1	Macrophages MHC-II-low
B230219D22Rik	0.0102347	0.127181	0.257	0.186	1	Macrophages MHC-II-low
Adipor2	0.0102361	0.0970533	0.184	0.121	1	Macrophages MHC-II-low
Zcchc8	0.0102386	0.0937007	0.141	0.085	1	Macrophages MHC-II-low
Etf1	0.0102543	0.155983	0.277	0.205	1	Macrophages MHC-II-low
Gm28836	0.0102985	0.00698643	0.005	0	1	Macrophages MHC-II-low
1700019D03Rik	0.0102985	0.00698643	0.005	0	1	Macrophages MHC-II-low
Boll	0.0102985	0.00698643	0.005	0	1	Macrophages MHC-II-low
Kcnj13	0.0102985	0.00698643	0.005	0	1	Macrophages MHC-II-low
Gm28187	0.0102985	0.00698643	0.005	0	1	Macrophages MHC-II-low
Gm37328	0.0102985	0.00698643	0.005	0	1	Macrophages MHC-II-low
A930012O16Rik	0.0102985	0.00698643	0.005	0	1	Macrophages MHC-II-low
Spo11	0.0102985	0.00698643	0.005	0	1	Macrophages MHC-II-low
Gm42702	0.0102985	0.00698643	0.005	0	1	Macrophages MHC-II-low
Lef1os1	0.0102985	0.00698643	0.005	0	1	Macrophages MHC-II-low
Gm43303	0.0102985	0.00698643	0.005	0	1	Macrophages MHC-II-low
9130230L23Rik	0.0102985	0.00698643	0.005	0	1	Macrophages MHC-II-low
Gm36551	0.0102985	0.00698643	0.005	0	1	Macrophages MHC-II-low
Ccdc136	0.0102985	0.00698643	0.005	0	1	Macrophages MHC-II-low
Asprv1	0.0102985	0.0139392	0.005	0	1	Macrophages MHC-II-low
9530026P05Rik	0.0102985	0.00698643	0.005	0	1	Macrophages MHC-II-low
Rasgef1a	0.0102985	0.00698643	0.005	0	1	Macrophages MHC-II-low
Nat14	0.0102985	0.00698643	0.005	0	1	Macrophages MHC-II-low
Gm45552	0.0102985	0.00698643	0.005	0	1	Macrophages MHC-II-low
B130055M24Rik	0.0102985	0.00698643	0.005	0	1	Macrophages MHC-II-low
Gm34908	0.0102985	0.00698643	0.005	0	1	Macrophages MHC-II-low
Scrg1	0.0102985	0.00698643	0.005	0	1	Macrophages MHC-II-low
Gm39302	0.0102985	0.00698643	0.005	0	1	Macrophages MHC-II-low
Ddx25	0.0102985	0.00698643	0.005	0	1	Macrophages MHC-II-low
Olfr916	0.0102985	0.00698643	0.005	0	1	Macrophages MHC-II-low
Nxpe2	0.0102985	0.00698643	0.005	0	1	Macrophages MHC-II-low
Gm42756	0.0102985	0.0139392	0.005	0	1	Macrophages MHC-II-low
Arg2	0.0102985	0.00698643	0.005	0	1	Macrophages MHC-II-low
Gpr141b	0.0102985	0.00698643	0.005	0	1	Macrophages MHC-II-low
Trdj1	0.0102985	0.00698643	0.005	0	1	Macrophages MHC-II-low
Kctd4	0.0102985	0.00698643	0.005	0	1	Macrophages MHC-II-low
Gcsam	0.0102985	0.00698643	0.005	0	1	Macrophages MHC-II-low
Cxadr	0.0102985	0.00698643	0.005	0	1	Macrophages MHC-II-low
Gm49874	0.0102985	0.0139392	0.005	0	1	Macrophages MHC-II-low
Zfp811	0.0102985	0.0139392	0.005	0	1	Macrophages MHC-II-low
Lta	0.0102985	0.00698643	0.005	0	1	Macrophages MHC-II-low
Tubb4a	0.0102985	0.00698643	0.005	0	1	Macrophages MHC-II-low
Piezo2	0.0102985	0.0139392	0.005	0	1	Macrophages MHC-II-low
Gm19261	0.0102985	0.00698643	0.005	0	1	Macrophages MHC-II-low
4833407H14Rik	0.0102985	0.00698643	0.005	0	1	Macrophages MHC-II-low
Tktl1	0.0102985	0.00698643	0.005	0	1	Macrophages MHC-II-low
Bmx	0.0102985	0.00698643	0.005	0	1	Macrophages MHC-II-low
Gm29650	0.0102985	0.00698643	0.005	0	1	Macrophages MHC-II-low
Slc45a3	0.0102985	0.00698643	0.005	0	1	Macrophages MHC-II-low
A830008E24Rik	0.0102985	0.00698643	0.005	0	1	Macrophages MHC-II-low
Ggt7	0.0102985	0.00698643	0.005	0	1	Macrophages MHC-II-low
1110018N20Rik	0.0102985	0.00698643	0.005	0	1	Macrophages MHC-II-low
Gm16337	0.0102985	0.00698643	0.005	0	1	Macrophages MHC-II-low
Gm33051	0.0102985	0.00698643	0.005	0	1	Macrophages MHC-II-low
Hcn3	0.0102985	0.00698643	0.005	0	1	Macrophages MHC-II-low
Gm15265	0.0102985	0.00698643	0.005	0	1	Macrophages MHC-II-low
4930481B07Rik	0.0102985	0.00698643	0.005	0	1	Macrophages MHC-II-low
Gm42701	0.0102985	0.00698643	0.005	0	1	Macrophages MHC-II-low
4933431E20Rik	0.0102985	0.00698643	0.005	0	1	Macrophages MHC-II-low
Gm27022	0.0102985	0.00698643	0.005	0	1	Macrophages MHC-II-low
Lactbl1	0.0102985	0.00698643	0.005	0	1	Macrophages MHC-II-low
Cplane2	0.0102985	0.00698643	0.005	0	1	Macrophages MHC-II-low
Gm13203	0.0102985	0.0139392	0.005	0	1	Macrophages MHC-II-low
Morn1	0.0102985	0.0139392	0.005	0	1	Macrophages MHC-II-low
4930548H24Rik	0.0102985	0.00698643	0.005	0	1	Macrophages MHC-II-low
Ablim2	0.0102985	0.00698643	0.005	0	1	Macrophages MHC-II-low
Lnx1	0.0102985	0.00698643	0.005	0	1	Macrophages MHC-II-low
C530008M17Rik	0.0102985	0.00698643	0.005	0	1	Macrophages MHC-II-low
Kcp	0.0102985	0.00698643	0.005	0	1	Macrophages MHC-II-low
4930590J08Rik	0.0102985	0.00698643	0.005	0	1	Macrophages MHC-II-low
Gnb3	0.0102985	0.00698643	0.005	0	1	Macrophages MHC-II-low
Pde3a	0.0102985	0.00698643	0.005	0	1	Macrophages MHC-II-low
Casc1	0.0102985	0.00698643	0.005	0	1	Macrophages MHC-II-low
Pla2g4c	0.0102985	0.00698643	0.005	0	1	Macrophages MHC-II-low
Gm26852	0.0102985	0.00698643	0.005	0	1	Macrophages MHC-II-low
Mrgprb2	0.0102985	0.00698643	0.005	0	1	Macrophages MHC-II-low
Rsf1os2	0.0102985	0.00698643	0.005	0	1	Macrophages MHC-II-low
Gm34225	0.0102985	0.0139392	0.005	0	1	Macrophages MHC-II-low
9030407P20Rik	0.0102985	0.00698643	0.005	0	1	Macrophages MHC-II-low
Ank1	0.0102985	0.00698643	0.005	0	1	Macrophages MHC-II-low
Gm39326	0.0102985	0.00698643	0.005	0	1	Macrophages MHC-II-low
Lipc	0.0102985	0.00698643	0.005	0	1	Macrophages MHC-II-low
Trim43b	0.0102985	0.00698643	0.005	0	1	Macrophages MHC-II-low
H60b	0.0102985	0.00698643	0.005	0	1	Macrophages MHC-II-low
Ddo	0.0102985	0.00698643	0.005	0	1	Macrophages MHC-II-low
Cdh23	0.0102985	0.00698643	0.005	0	1	Macrophages MHC-II-low
Gm47956	0.0102985	0.0139392	0.005	0	1	Macrophages MHC-II-low
Gm15910	0.0102985	0.00698643	0.005	0	1	Macrophages MHC-II-low
Gm40787	0.0102985	0.00698643	0.005	0	1	Macrophages MHC-II-low
Lif	0.0102985	0.00698643	0.005	0	1	Macrophages MHC-II-low
Olfr1385	0.0102985	0.00698643	0.005	0	1	Macrophages MHC-II-low
Fam83g	0.0102985	0.00698643	0.005	0	1	Macrophages MHC-II-low
Gm15892	0.0102985	0.00698643	0.005	0	1	Macrophages MHC-II-low
Fkbp10	0.0102985	0.00698643	0.005	0	1	Macrophages MHC-II-low
Adam11	0.0102985	0.00698643	0.005	0	1	Macrophages MHC-II-low
Sdk2	0.0102985	0.00698643	0.005	0	1	Macrophages MHC-II-low
Gm36752	0.0102985	0.00698643	0.005	0	1	Macrophages MHC-II-low
2410018L13Rik	0.0102985	0.00698643	0.005	0	1	Macrophages MHC-II-low
Sh3yl1	0.0102985	0.00698643	0.005	0	1	Macrophages MHC-II-low
Gm17529	0.0102985	0.00698643	0.005	0	1	Macrophages MHC-II-low
4930512B01Rik	0.0102985	0.00698643	0.005	0	1	Macrophages MHC-II-low
4930447C04Rik	0.0102985	0.00698643	0.005	0	1	Macrophages MHC-II-low
Gm36423	0.0102985	0.00698643	0.005	0	1	Macrophages MHC-II-low
Inhba	0.0102985	0.00698643	0.005	0	1	Macrophages MHC-II-low
Hist1h4a	0.0102985	0.00698643	0.005	0	1	Macrophages MHC-II-low
Gm11342	0.0102985	0.00698643	0.005	0	1	Macrophages MHC-II-low
Gm48161	0.0102985	0.00698643	0.005	0	1	Macrophages MHC-II-low
Gm47509	0.0102985	0.00698643	0.005	0	1	Macrophages MHC-II-low
Gm26877	0.0102985	0.00698643	0.005	0	1	Macrophages MHC-II-low
Cmya5	0.0102985	0.00698643	0.005	0	1	Macrophages MHC-II-low
3830408C21Rik	0.0102985	0.00698643	0.005	0	1	Macrophages MHC-II-low
Tnnc1	0.0102985	0.00698643	0.005	0	1	Macrophages MHC-II-low
Gm49151	0.0102985	0.00698643	0.005	0	1	Macrophages MHC-II-low
Cacnb3	0.0102985	0.00698643	0.005	0	1	Macrophages MHC-II-low
Gm34939	0.0102985	0.00698643	0.005	0	1	Macrophages MHC-II-low
Lamp3	0.0102985	0.00698643	0.005	0	1	Macrophages MHC-II-low
G730013B05Rik	0.0102985	0.00698643	0.005	0	1	Macrophages MHC-II-low
Ldhal6b	0.0102985	0.00698643	0.005	0	1	Macrophages MHC-II-low
Cbs	0.0102985	0.00698643	0.005	0	1	Macrophages MHC-II-low
Gm36608	0.0102985	0.00698643	0.005	0	1	Macrophages MHC-II-low
Cnih2	0.0102985	0.00698643	0.005	0	1	Macrophages MHC-II-low
Cst6	0.0102985	0.00698643	0.005	0	1	Macrophages MHC-II-low
1700020D05Rik	0.0102985	0.00698643	0.005	0	1	Macrophages MHC-II-low
Acsf2	0.0103256	0.0672404	0.083	0.042	1	Macrophages MHC-II-low
Rab20	0.0103507	0.106057	0.155	0.098	1	Macrophages MHC-II-low
Suz12	0.0104287	0.087212	0.194	0.127	1	Macrophages MHC-II-low
Aarsd1	0.0104686	0.0824752	0.141	0.085	1	Macrophages MHC-II-low
Tpst1	0.0104934	0.0607636	0.117	0.066	1	Macrophages MHC-II-low
Pkm	0.0105215	0.14675	0.568	0.474	1	Macrophages MHC-II-low
Plod3	0.0105271	0.0987154	0.199	0.133	1	Macrophages MHC-II-low
Dnajc13	0.0105322	0.108006	0.199	0.134	1	Macrophages MHC-II-low
Sprtn	0.010563	0.0478277	0.063	0.029	1	Macrophages MHC-II-low
Thada	0.0105808	0.0483419	0.087	0.045	1	Macrophages MHC-II-low
Ube3a	0.0105857	0.0980314	0.311	0.226	1	Macrophages MHC-II-low
Pabpn1	0.0106645	0.0957154	0.301	0.216	1	Macrophages MHC-II-low
Cep152	0.0106943	0.0591649	0.073	0.035	1	Macrophages MHC-II-low
Ercc3	0.0107056	0.0964423	0.102	0.057	1	Macrophages MHC-II-low
Sfxn1	0.0107164	0.0839658	0.165	0.105	1	Macrophages MHC-II-low
Rhob	0.0107569	0.214479	0.408	0.329	1	Macrophages MHC-II-low
Sqor	0.0107676	0.119801	0.18	0.119	1	Macrophages MHC-II-low
Dcun1d5	0.0108289	0.0905165	0.291	0.207	1	Macrophages MHC-II-low
Tmem237	0.0108712	0.0338741	0.039	0.014	1	Macrophages MHC-II-low
Fbxl20	0.0108734	0.0732007	0.112	0.063	1	Macrophages MHC-II-low
Herc6	0.0109188	0.0830112	0.131	0.078	1	Macrophages MHC-II-low
4933424M12Rik	0.0109219	0.0571214	0.073	0.035	1	Macrophages MHC-II-low
Lrp10	0.010968	0.0925079	0.296	0.211	1	Macrophages MHC-II-low
Ninj1	0.0109906	0.0854858	0.325	0.243	1	Macrophages MHC-II-low
D11Wsu47e	0.0109952	0.0287275	0.029	0.009	1	Macrophages MHC-II-low
Rai14	0.0109952	0.0287275	0.029	0.009	1	Macrophages MHC-II-low
Gm35853	0.0110116	0.0543233	0.044	0.017	1	Macrophages MHC-II-low
S100a11	0.0110119	0.155276	0.607	0.503	1	Macrophages MHC-II-low
Ifi35	0.0110148	0.118423	0.262	0.189	1	Macrophages MHC-II-low
Scg2	0.0110224	0.0364182	0.039	0.014	1	Macrophages MHC-II-low
Map1lc3a	0.0110303	0.0979862	0.175	0.113	1	Macrophages MHC-II-low
Dusp16	0.0110314	0.0898742	0.121	0.071	1	Macrophages MHC-II-low
Tceanc	0.0110562	0.0317817	0.039	0.014	1	Macrophages MHC-II-low
Lyl1	0.0111176	0.116557	0.252	0.18	1	Macrophages MHC-II-low
Dgka	0.0111968	0.0526108	0.053	0.023	1	Macrophages MHC-II-low
Slc35b2	0.0112023	0.0929808	0.228	0.156	1	Macrophages MHC-II-low
Celf1	0.0112213	0.127215	0.345	0.258	1	Macrophages MHC-II-low
B230216N24Rik	0.0112524	0.0255718	0.029	0.009	1	Macrophages MHC-II-low
Tgs1	0.011292	0.112291	0.286	0.209	1	Macrophages MHC-II-low
Trim25	0.0112936	0.111602	0.228	0.157	1	Macrophages MHC-II-low
Sox4	0.0113116	0.0495049	0.049	0.02	1	Macrophages MHC-II-low
Strbp	0.0113193	0.045374	0.058	0.026	1	Macrophages MHC-II-low
Med7	0.0113382	0.078129	0.136	0.082	1	Macrophages MHC-II-low
Arih1	0.0113479	0.0918523	0.238	0.164	1	Macrophages MHC-II-low
Tmem131	0.0114274	0.090149	0.199	0.132	1	Macrophages MHC-II-low
Rnf130	0.0114376	0.129573	0.563	0.461	1	Macrophages MHC-II-low
Ankrd50	0.0114379	0.0433131	0.058	0.026	1	Macrophages MHC-II-low
Parp12	0.0114892	0.125969	0.233	0.165	1	Macrophages MHC-II-low
Cntrl	0.0114894	0.0778895	0.126	0.074	1	Macrophages MHC-II-low
Vmp1	0.0115388	0.112721	0.277	0.201	1	Macrophages MHC-II-low
A130010J15Rik	0.0116311	0.0364182	0.044	0.017	1	Macrophages MHC-II-low
Tmed5	0.0117038	0.15364	0.345	0.269	1	Macrophages MHC-II-low
Ucp2	0.0117175	0.123832	0.981	0.969	1	Macrophages MHC-II-low
Poc1b	0.0117256	0.0724018	0.097	0.053	1	Macrophages MHC-II-low
Map3k7	0.0117495	0.0667631	0.141	0.085	1	Macrophages MHC-II-low
Plekhf1	0.01177	0.0282385	0.019	0.004	1	Macrophages MHC-II-low
Gm46218	0.01177	0.0282385	0.019	0.004	1	Macrophages MHC-II-low
Fpr1	0.0118306	0.0386793	0.019	0.004	1	Macrophages MHC-II-low
Sypl	0.0118503	0.104921	0.306	0.226	1	Macrophages MHC-II-low
Aoah	0.0118868	0.119061	0.184	0.122	1	Macrophages MHC-II-low
Wdr62	0.0118906	0.0213848	0.019	0.004	1	Macrophages MHC-II-low
Klhl28	0.011896	0.0584459	0.141	0.085	1	Macrophages MHC-II-low
Abi3	0.0119053	0.125247	0.32	0.237	1	Macrophages MHC-II-low
Atp6ap2	0.0119125	0.119951	0.495	0.406	1	Macrophages MHC-II-low
Xxylt1	0.0119454	0.0414493	0.049	0.02	1	Macrophages MHC-II-low
Sppl3	0.0119981	0.102382	0.189	0.127	1	Macrophages MHC-II-low
Tpsb2	0.0120537	0.00979685	0.019	0.004	1	Macrophages MHC-II-low
Map1b	0.0121187	0.0454367	0.024	0.007	1	Macrophages MHC-II-low
Camk2n2	0.0121187	0.0318902	0.024	0.007	1	Macrophages MHC-II-low
Bco2	0.0121366	0.0365701	0.024	0.007	1	Macrophages MHC-II-low
Ch25h	0.0121587	0.178928	0.165	0.109	1	Macrophages MHC-II-low
Serpinb6a	0.0121929	0.0964034	0.34	0.249	1	Macrophages MHC-II-low
St14	0.0122062	0.0308352	0.024	0.007	1	Macrophages MHC-II-low
Atp8a1	0.012221	0.102545	0.32	0.239	1	Macrophages MHC-II-low
Gtf2h2	0.0122524	0.076911	0.131	0.079	1	Macrophages MHC-II-low
Zfp715	0.0122596	0.0812014	0.087	0.046	1	Macrophages MHC-II-low
Peak1	0.0122737	0.100615	0.141	0.088	1	Macrophages MHC-II-low
Dtwd2	0.0123646	0.0240139	0.024	0.007	1	Macrophages MHC-II-low
Il18	0.0123891	0.0742351	0.136	0.082	1	Macrophages MHC-II-low
Prrc1	0.0124056	0.0848347	0.146	0.09	1	Macrophages MHC-II-low
Ppp3ca	0.0124205	0.155626	0.393	0.317	1	Macrophages MHC-II-low
Cep120	0.0124391	0.0749225	0.107	0.06	1	Macrophages MHC-II-low
Zfp36	0.0125052	0.230185	0.427	0.345	1	Macrophages MHC-II-low
Pip4p1	0.0125233	0.112291	0.311	0.23	1	Macrophages MHC-II-low
Vav1	0.0125647	0.103306	0.282	0.203	1	Macrophages MHC-II-low
Osgin2	0.0125928	0.0612112	0.073	0.036	1	Macrophages MHC-II-low
Wdfy3	0.012626	0.1208	0.248	0.178	1	Macrophages MHC-II-low
B3gnt8	0.0127216	0.110469	0.189	0.127	1	Macrophages MHC-II-low
Bcl9l	0.0127477	0.0406475	0.068	0.032	1	Macrophages MHC-II-low
Supt20	0.0128329	0.0907168	0.194	0.13	1	Macrophages MHC-II-low
4632427E13Rik	0.0128332	0.0886882	0.16	0.102	1	Macrophages MHC-II-low
Fmo5	0.0128761	0.0396247	0.068	0.032	1	Macrophages MHC-II-low
Kmt2c	0.0129	0.109922	0.223	0.154	1	Macrophages MHC-II-low
Hprt	0.0129321	0.144466	0.481	0.387	1	Macrophages MHC-II-low
Ccdc97	0.01305	0.0712258	0.112	0.064	1	Macrophages MHC-II-low
Fosl2	0.0131115	0.087378	0.16	0.101	1	Macrophages MHC-II-low
Orai2	0.0131611	0.0443432	0.063	0.029	1	Macrophages MHC-II-low
Mgst3	0.0131808	0.0790677	0.15	0.094	1	Macrophages MHC-II-low
Dram2	0.013188	0.09833	0.379	0.29	1	Macrophages MHC-II-low
Rab3il1	0.0132721	0.12676	0.383	0.3	1	Macrophages MHC-II-low
Pggt1b	0.0132747	0.090001	0.165	0.106	1	Macrophages MHC-II-low
Erf	0.0132866	0.0526808	0.073	0.036	1	Macrophages MHC-II-low
Igbp1	0.0132877	0.11958	0.262	0.191	1	Macrophages MHC-II-low
Tulp4	0.0133171	0.0861469	0.209	0.141	1	Macrophages MHC-II-low
Zmynd11	0.0133364	0.116365	0.189	0.127	1	Macrophages MHC-II-low
Dguok	0.0133373	0.111615	0.257	0.183	1	Macrophages MHC-II-low
Msl1	0.0133651	0.0946213	0.214	0.146	1	Macrophages MHC-II-low
Arid3a	0.0133794	0.0803096	0.131	0.08	1	Macrophages MHC-II-low
Dctn4	0.0134442	0.0905165	0.286	0.207	1	Macrophages MHC-II-low
Mfhas1	0.0134448	0.0591291	0.107	0.06	1	Macrophages MHC-II-low
Erap1	0.0134918	0.0731319	0.165	0.105	1	Macrophages MHC-II-low
Aco2	0.0134956	0.134982	0.306	0.229	1	Macrophages MHC-II-low
Ormdl2	0.0135331	0.128927	0.272	0.203	1	Macrophages MHC-II-low
Fgfr1op2	0.0135467	0.0997551	0.364	0.273	1	Macrophages MHC-II-low
Terf1	0.0135614	0.0538114	0.102	0.057	1	Macrophages MHC-II-low
Rbm27	0.013667	0.0766736	0.16	0.102	1	Macrophages MHC-II-low
Cep89	0.0136936	0.0313106	0.034	0.012	1	Macrophages MHC-II-low
Eed	0.0137141	0.0950584	0.204	0.138	1	Macrophages MHC-II-low
Ube2l6	0.0137224	0.0656891	0.204	0.135	1	Macrophages MHC-II-low
Wwc2	0.0137402	0.0647216	0.107	0.06	1	Macrophages MHC-II-low
Gak	0.013771	0.0828476	0.228	0.158	1	Macrophages MHC-II-low
Trim47	0.0137995	0.112316	0.218	0.152	1	Macrophages MHC-II-low
Tcf25	0.0138183	0.116278	0.398	0.311	1	Macrophages MHC-II-low
Brpf3	0.0138852	0.047438	0.058	0.027	1	Macrophages MHC-II-low
Rxrb	0.0139354	0.0957951	0.146	0.092	1	Macrophages MHC-II-low
Was	0.0140533	0.0833373	0.233	0.162	1	Macrophages MHC-II-low
Clcn6	0.0140619	0.0619125	0.058	0.027	1	Macrophages MHC-II-low
Fam111a	0.0140806	0.115173	0.398	0.314	1	Macrophages MHC-II-low
Mdm4	0.0140809	0.0951894	0.175	0.115	1	Macrophages MHC-II-low
Tmco3	0.0141415	0.0435079	0.073	0.036	1	Macrophages MHC-II-low
Agps	0.0141492	0.137481	0.286	0.215	1	Macrophages MHC-II-low
Trip12	0.0141554	0.101535	0.383	0.293	1	Macrophages MHC-II-low
Pusl1	0.0141787	0.0439089	0.083	0.043	1	Macrophages MHC-II-low
Usp8	0.0143365	0.118497	0.306	0.23	1	Macrophages MHC-II-low
Zfp553	0.014364	0.0515748	0.053	0.024	1	Macrophages MHC-II-low
C2cd2	0.0143737	0.0805549	0.044	0.018	1	Macrophages MHC-II-low
Vgll4	0.0144005	0.0978753	0.141	0.088	1	Macrophages MHC-II-low
Polr2b	0.0144306	0.0879222	0.15	0.096	1	Macrophages MHC-II-low
Apobec3	0.0144375	0.129232	0.286	0.213	1	Macrophages MHC-II-low
Nfatc2	0.0144707	0.0812098	0.15	0.095	1	Macrophages MHC-II-low
Slc31a1	0.0146498	0.0982273	0.126	0.077	1	Macrophages MHC-II-low
Rps6ka1	0.0146719	0.151711	0.335	0.264	1	Macrophages MHC-II-low
Dus1l	0.0146741	0.0761552	0.092	0.051	1	Macrophages MHC-II-low
Cisd3	0.0147052	0.0475776	0.078	0.04	1	Macrophages MHC-II-low
Mgst1	0.0147162	0.100034	0.112	0.065	1	Macrophages MHC-II-low
Rab27a	0.0147861	0.0472946	0.039	0.015	1	Macrophages MHC-II-low
Poldip3	0.0148043	0.0726251	0.16	0.102	1	Macrophages MHC-II-low
Rnaseh2c	0.0148225	0.129407	0.316	0.239	1	Macrophages MHC-II-low
Adcy7	0.0148571	0.14137	0.33	0.256	1	Macrophages MHC-II-low
Ccdc61	0.0149911	0.039375	0.053	0.024	1	Macrophages MHC-II-low
Reep5	0.014999	0.154721	0.68	0.61	1	Macrophages MHC-II-low
Rpl4	0.0150258	0.161394	0.879	0.847	1	Macrophages MHC-II-low
Trpv2	0.0150642	0.0757433	0.18	0.119	1	Macrophages MHC-II-low
Cog2	0.01507	0.0686905	0.107	0.061	1	Macrophages MHC-II-low
Zfp24	0.0151803	0.0656111	0.126	0.076	1	Macrophages MHC-II-low
Il2rb	0.0151991	0.0369946	0.058	0.027	1	Macrophages MHC-II-low
Slc50a1	0.0152864	0.0822478	0.223	0.153	1	Macrophages MHC-II-low
Ubac2	0.0152876	0.0869925	0.165	0.107	1	Macrophages MHC-II-low
E230029C05Rik	0.0153528	0.0858672	0.228	0.159	1	Macrophages MHC-II-low
Kat5	0.0153755	0.0544611	0.097	0.054	1	Macrophages MHC-II-low
Iqsec2	0.0154083	0.044124	0.068	0.033	1	Macrophages MHC-II-low
Rhebl1	0.0154484	0.0307366	0.039	0.015	1	Macrophages MHC-II-low
Bckdhb	0.0154484	0.0296923	0.039	0.015	1	Macrophages MHC-II-low
Ada	0.0155924	0.0368629	0.049	0.021	1	Macrophages MHC-II-low
Slc2a3	0.0155924	0.0358239	0.049	0.021	1	Macrophages MHC-II-low
Ric1	0.0155966	0.0499919	0.083	0.043	1	Macrophages MHC-II-low
Cblb	0.0156825	0.0620633	0.117	0.068	1	Macrophages MHC-II-low
Mir17hg	0.0157266	0.0358239	0.049	0.021	1	Macrophages MHC-II-low
Firre	0.015782	0.0343319	0.044	0.018	1	Macrophages MHC-II-low
Ell2	0.0158249	0.0649066	0.078	0.041	1	Macrophages MHC-II-low
Rgl2	0.0158261	0.071082	0.18	0.118	1	Macrophages MHC-II-low
Tm9sf2	0.015849	0.1561	0.432	0.357	1	Macrophages MHC-II-low
Aldh16a1	0.0158574	0.0620633	0.117	0.068	1	Macrophages MHC-II-low
Orai1	0.0158768	0.123037	0.34	0.261	1	Macrophages MHC-II-low
Msh2	0.0158772	0.0614864	0.087	0.047	1	Macrophages MHC-II-low
Cbwd1	0.0159497	0.045374	0.063	0.03	1	Macrophages MHC-II-low
Spata6	0.0160079	0.0541595	0.107	0.061	1	Macrophages MHC-II-low
Ddx55	0.0160232	0.0645078	0.087	0.047	1	Macrophages MHC-II-low
Umad1	0.0160252	0.0557788	0.087	0.047	1	Macrophages MHC-II-low
Cables1	0.0160443	0.031208	0.044	0.018	1	Macrophages MHC-II-low
Mrpl47	0.0160521	0.0843682	0.058	0.027	1	Macrophages MHC-II-low
Nin	0.0160566	0.0861002	0.189	0.127	1	Macrophages MHC-II-low
Anapc5	0.0160656	0.127957	0.248	0.183	1	Macrophages MHC-II-low
Trim26	0.0161054	0.0609563	0.165	0.106	1	Macrophages MHC-II-low
Med23	0.0161786	0.0668222	0.092	0.051	1	Macrophages MHC-II-low
Hspa1a	0.0161805	0.132934	0.136	0.085	1	Macrophages MHC-II-low
Ccrl2	0.0163822	0.0771675	0.068	0.034	1	Macrophages MHC-II-low
Kif5b	0.0164022	0.116946	0.335	0.257	1	Macrophages MHC-II-low
Szrd1	0.0164539	0.0843498	0.296	0.216	1	Macrophages MHC-II-low
Nfx1	0.0166173	0.084172	0.175	0.116	1	Macrophages MHC-II-low
Mbtps2	0.0166499	0.0653171	0.117	0.069	1	Macrophages MHC-II-low
Med11	0.0166897	0.084172	0.165	0.108	1	Macrophages MHC-II-low
Coa7	0.0167117	0.0540106	0.058	0.027	1	Macrophages MHC-II-low
Mast3	0.0167286	0.0961172	0.15	0.097	1	Macrophages MHC-II-low
Alkbh8	0.0167414	0.0477134	0.087	0.047	1	Macrophages MHC-II-low
Ralb	0.016794	0.144768	0.316	0.243	1	Macrophages MHC-II-low
Rac3	0.0169061	0.0798483	0.121	0.074	1	Macrophages MHC-II-low
Psd4	0.0169313	0.0747753	0.16	0.104	1	Macrophages MHC-II-low
Gramd1b	0.0169978	0.0814344	0.092	0.052	1	Macrophages MHC-II-low
Cd84	0.0170066	0.158333	0.51	0.43	1	Macrophages MHC-II-low
Vmac	0.0170347	0.0276748	0.029	0.01	1	Macrophages MHC-II-low
Atp7a	0.0171239	0.0603785	0.136	0.084	1	Macrophages MHC-II-low
Gsdmd	0.0171468	0.0799763	0.17	0.112	1	Macrophages MHC-II-low
Pdik1l	0.0173328	0.0544611	0.092	0.051	1	Macrophages MHC-II-low
Camk1	0.0173773	0.179032	0.466	0.398	1	Macrophages MHC-II-low
Il4ra	0.0174907	0.0962764	0.204	0.14	1	Macrophages MHC-II-low
Ccm2	0.0175763	0.0735764	0.155	0.1	1	Macrophages MHC-II-low
Arf2	0.0176137	0.0578022	0.141	0.088	1	Macrophages MHC-II-low
Mcmbp	0.0176167	0.0929617	0.301	0.225	1	Macrophages MHC-II-low
Dcaf7	0.0176643	0.0843765	0.18	0.12	1	Macrophages MHC-II-low
Pon2	0.0176871	0.0966869	0.306	0.229	1	Macrophages MHC-II-low
Ccdc163	0.0178066	0.0433131	0.058	0.027	1	Macrophages MHC-II-low
Atraid	0.0178114	0.0748065	0.282	0.205	1	Macrophages MHC-II-low
Eif4ebp1	0.0178203	0.0825568	0.364	0.278	1	Macrophages MHC-II-low
H2-Q6	0.0178826	0.0578022	0.107	0.062	1	Macrophages MHC-II-low
Spag9	0.0179104	0.125066	0.296	0.222	1	Macrophages MHC-II-low
Rsrc2	0.0179603	0.119317	0.306	0.229	1	Macrophages MHC-II-low
1110059E24Rik	0.018036	0.0732007	0.112	0.066	1	Macrophages MHC-II-low
Ltn1	0.0180482	0.0803096	0.136	0.085	1	Macrophages MHC-II-low
Tmbim1	0.0181271	0.0955727	0.286	0.214	1	Macrophages MHC-II-low
Acadl	0.0181352	0.0859056	0.189	0.129	1	Macrophages MHC-II-low
Chd7	0.0181543	0.0788043	0.16	0.105	1	Macrophages MHC-II-low
Spi1	0.0181945	0.104757	0.718	0.619	1	Macrophages MHC-II-low
Irak2	0.0182717	0.0908459	0.199	0.135	1	Macrophages MHC-II-low
Znrd1	0.01828	0.122605	0.238	0.171	1	Macrophages MHC-II-low
Dnaja2	0.0184087	0.125457	0.34	0.264	1	Macrophages MHC-II-low
Lrch4	0.0184776	0.074481	0.228	0.159	1	Macrophages MHC-II-low
Ifit3	0.0185651	0.0606886	0.121	0.073	1	Macrophages MHC-II-low
Tmem184b	0.0185939	0.0678536	0.126	0.077	1	Macrophages MHC-II-low
Rpl7	0.0187793	0.078194	0.971	0.956	1	Macrophages MHC-II-low
Akap8l	0.0188186	0.0659027	0.131	0.081	1	Macrophages MHC-II-low
Mtrf1l	0.018974	0.0383389	0.053	0.024	1	Macrophages MHC-II-low
Irf2	0.0190486	0.114175	0.408	0.325	1	Macrophages MHC-II-low
Farsa	0.019064	0.0785744	0.155	0.101	1	Macrophages MHC-II-low
Comt	0.019078	0.106794	0.413	0.323	1	Macrophages MHC-II-low
Ppm1m	0.0191402	0.0643347	0.121	0.074	1	Macrophages MHC-II-low
Ppfia1	0.0192014	0.079899	0.102	0.06	1	Macrophages MHC-II-low
Pex11g	0.0192536	0.0370183	0.034	0.013	1	Macrophages MHC-II-low
Ttpal	0.0192756	0.0684055	0.102	0.059	1	Macrophages MHC-II-low
Ide	0.0192844	0.0723383	0.199	0.135	1	Macrophages MHC-II-low
Ppp3cb	0.019314	0.108635	0.214	0.152	1	Macrophages MHC-II-low
Rin3	0.0193764	0.10458	0.204	0.144	1	Macrophages MHC-II-low
Abcb1b	0.0193849	0.0494257	0.136	0.084	1	Macrophages MHC-II-low
Top1mt	0.0193949	0.0359695	0.034	0.013	1	Macrophages MHC-II-low
Hk2	0.0194219	0.102232	0.248	0.18	1	Macrophages MHC-II-low
Med31	0.0194506	0.0521019	0.087	0.048	1	Macrophages MHC-II-low
Qtrt1	0.0194873	0.0478277	0.063	0.031	1	Macrophages MHC-II-low
Dynlt1a	0.0196362	0.0627413	0.112	0.066	1	Macrophages MHC-II-low
Zbtb16	0.019665	0.0467997	0.063	0.031	1	Macrophages MHC-II-low
Slc6a6	0.0196672	0.109876	0.534	0.44	1	Macrophages MHC-II-low
Trim34a	0.0197552	0.0808288	0.121	0.074	1	Macrophages MHC-II-low
Riox1	0.0197664	0.0564469	0.078	0.041	1	Macrophages MHC-II-low
Sh2b2	0.0198261	0.0831073	0.053	0.025	1	Macrophages MHC-II-low
Atxn3	0.0198294	0.0581254	0.136	0.085	1	Macrophages MHC-II-low
Zfp955b	0.0198715	0.0437203	0.063	0.031	1	Macrophages MHC-II-low
Fsd2	0.0198719	0.0443817	0.024	0.007	1	Macrophages MHC-II-low
Gm15472	0.0198803	0.0422837	0.063	0.031	1	Macrophages MHC-II-low
Nectin1	0.0198844	0.028164	0.034	0.013	1	Macrophages MHC-II-low
Tkfc	0.0198844	0.028164	0.034	0.013	1	Macrophages MHC-II-low
Tmem243	0.0199492	0.0905537	0.262	0.191	1	Macrophages MHC-II-low
Dmtf1	0.0199622	0.0564993	0.126	0.077	1	Macrophages MHC-II-low
Inka2	0.0199685	0.0224429	0.015	0.003	1	Macrophages MHC-II-low
Ica1	0.0200064	0.0166154	0.015	0.003	1	Macrophages MHC-II-low
2210011C24Rik	0.0200064	0.0166154	0.015	0.003	1	Macrophages MHC-II-low
Sidt1	0.0200064	0.0166154	0.015	0.003	1	Macrophages MHC-II-low
4833403J16Rik	0.0200066	0.0213848	0.015	0.003	1	Macrophages MHC-II-low
Fam174a	0.0200963	0.0908278	0.354	0.272	1	Macrophages MHC-II-low
Emc7	0.0201188	0.0923031	0.33	0.253	1	Macrophages MHC-II-low
Sytl3	0.0201213	0.0144984	0.015	0.003	1	Macrophages MHC-II-low
Gm50071	0.0201213	0.0155565	0.015	0.003	1	Macrophages MHC-II-low
Dip2b	0.0201713	0.0753153	0.194	0.132	1	Macrophages MHC-II-low
Zfp318	0.0202134	0.0594539	0.107	0.063	1	Macrophages MHC-II-low
Ccnj	0.0202387	0.0365701	0.024	0.007	1	Macrophages MHC-II-low
Snx21	0.0202406	0.0445664	0.044	0.018	1	Macrophages MHC-II-low
Gamt	0.0202879	0.0739797	0.126	0.078	1	Macrophages MHC-II-low
Ulbp1	0.0203803	0.0389432	0.044	0.018	1	Macrophages MHC-II-low
Mtfp1	0.020397	0.0240139	0.024	0.007	1	Macrophages MHC-II-low
Gm16196	0.020397	0.0240139	0.024	0.007	1	Macrophages MHC-II-low
Npy	0.0203979	0.0287275	0.024	0.007	1	Macrophages MHC-II-low
Nufip2	0.0204264	0.11749	0.291	0.219	1	Macrophages MHC-II-low
Cep250	0.020522	0.0564823	0.112	0.066	1	Macrophages MHC-II-low
Tal1	0.0205307	0.0219062	0.024	0.007	1	Macrophages MHC-II-low
Tesk2	0.0205307	0.0229597	0.024	0.007	1	Macrophages MHC-II-low
Evi5l	0.0205307	0.0229597	0.024	0.007	1	Macrophages MHC-II-low
Sdr39u1	0.0205307	0.0229597	0.024	0.007	1	Macrophages MHC-II-low
Kdelr1	0.0205995	0.101633	0.35	0.27	1	Macrophages MHC-II-low
Slc30a9	0.0207458	0.062497	0.17	0.113	1	Macrophages MHC-II-low
Dpm2	0.0208007	0.120744	0.238	0.172	1	Macrophages MHC-II-low
Wdr61	0.0209312	0.0681509	0.165	0.109	1	Macrophages MHC-II-low
Rcn2	0.020983	0.0907168	0.18	0.122	1	Macrophages MHC-II-low
Shprh	0.021054	0.0751784	0.107	0.063	1	Macrophages MHC-II-low
Dhx8	0.0210562	0.0519731	0.131	0.081	1	Macrophages MHC-II-low
Btg1	0.021139	0.072586	0.558	0.48	1	Macrophages MHC-II-low
Plpp1	0.0212148	0.0254745	0.044	0.018	1	Macrophages MHC-II-low
Sestd1	0.021238	0.0402271	0.058	0.028	1	Macrophages MHC-II-low
Ltbp4	0.0212748	0.031208	0.039	0.015	1	Macrophages MHC-II-low
Adnp	0.0212949	0.12173	0.243	0.18	1	Macrophages MHC-II-low
Sars2	0.0213051	0.0301682	0.044	0.018	1	Macrophages MHC-II-low
Maged1	0.0213613	0.034964	0.073	0.038	1	Macrophages MHC-II-low
Fbxw2	0.0213912	0.073877	0.18	0.122	1	Macrophages MHC-II-low
Esrra	0.0213985	0.0791041	0.126	0.079	1	Macrophages MHC-II-low
Phf14	0.0214222	0.0805797	0.189	0.13	1	Macrophages MHC-II-low
Ap1g1	0.021577	0.10065	0.175	0.12	1	Macrophages MHC-II-low
Rnf13	0.021595	0.0982926	0.442	0.355	1	Macrophages MHC-II-low
Cnot3	0.0216602	0.0799271	0.18	0.121	1	Macrophages MHC-II-low
Pck2	0.0217016	0.0892948	0.102	0.06	1	Macrophages MHC-II-low
Prkcsh	0.0217207	0.109922	0.228	0.165	1	Macrophages MHC-II-low
Zfp637	0.0217652	0.0584714	0.092	0.052	1	Macrophages MHC-II-low
Cask	0.0218835	0.0608026	0.097	0.056	1	Macrophages MHC-II-low
Pole4	0.0219037	0.0919812	0.291	0.218	1	Macrophages MHC-II-low
Sptssa	0.0219205	0.0696044	0.427	0.33	1	Macrophages MHC-II-low
Gpr35	0.0220728	0.0598018	0.092	0.052	1	Macrophages MHC-II-low
Agpat2	0.0220958	0.0649481	0.17	0.113	1	Macrophages MHC-II-low
Rmi1	0.0221061	0.0716744	0.204	0.141	1	Macrophages MHC-II-low
Ipo9	0.0221148	0.058776	0.131	0.082	1	Macrophages MHC-II-low
Usp1	0.022228	0.0992789	0.155	0.103	1	Macrophages MHC-II-low
Cggbp1	0.022276	0.119916	0.35	0.271	1	Macrophages MHC-II-low
Pot1a	0.0223566	0.0541112	0.092	0.052	1	Macrophages MHC-II-low
Gpatch8	0.022372	0.0791848	0.199	0.138	1	Macrophages MHC-II-low
Adh1	0.0224667	0.0534603	0.087	0.049	1	Macrophages MHC-II-low
Phax	0.022474	0.0828116	0.165	0.11	1	Macrophages MHC-II-low
Rad1	0.0224987	0.0530431	0.073	0.038	1	Macrophages MHC-II-low
Kdm5c	0.0225026	0.0842918	0.146	0.095	1	Macrophages MHC-II-low
Phactr1	0.0225321	0.0203275	0.019	0.005	1	Macrophages MHC-II-low
Cysltr2	0.0225321	0.0203275	0.019	0.005	1	Macrophages MHC-II-low
Ddx11	0.0225321	0.0203275	0.019	0.005	1	Macrophages MHC-II-low
Ddx24	0.0225711	0.112497	0.34	0.27	1	Macrophages MHC-II-low
Smim12	0.0226399	0.0976864	0.17	0.116	1	Macrophages MHC-II-low
Lef1	0.022668	0.0182152	0.019	0.005	1	Macrophages MHC-II-low
Med25	0.0226891	0.0633529	0.121	0.074	1	Macrophages MHC-II-low
Morc3	0.022735	0.0981998	0.296	0.225	1	Macrophages MHC-II-low
Dnajc28	0.0227366	0.0229597	0.019	0.005	1	Macrophages MHC-II-low
Filip1l	0.022748	0.152849	0.282	0.218	1	Macrophages MHC-II-low
Irf2bp1	0.0227926	0.0558054	0.102	0.06	1	Macrophages MHC-II-low
Prkcq	0.0228046	0.0182152	0.019	0.005	1	Macrophages MHC-II-low
Zbtb1	0.0228588	0.065512	0.136	0.086	1	Macrophages MHC-II-low
Irf3	0.0228786	0.0989197	0.175	0.12	1	Macrophages MHC-II-low
Atp6v0e	0.0228848	0.118672	0.748	0.693	1	Macrophages MHC-II-low
Tifa	0.022919	0.100394	0.272	0.203	1	Macrophages MHC-II-low
Afg3l1	0.0229938	0.0771505	0.15	0.099	1	Macrophages MHC-II-low
Tmem14c	0.0230483	0.142708	0.583	0.503	1	Macrophages MHC-II-low
Dlgap4	0.0231263	0.0796186	0.209	0.147	1	Macrophages MHC-II-low
Ntmt1	0.023223	0.0564469	0.078	0.042	1	Macrophages MHC-II-low
Eya3	0.023223	0.0564469	0.078	0.042	1	Macrophages MHC-II-low
Kri1	0.023233	0.0655163	0.087	0.049	1	Macrophages MHC-II-low
Peli2	0.0232506	0.0554313	0.078	0.042	1	Macrophages MHC-II-low
Sdha	0.0233274	0.103779	0.335	0.258	1	Macrophages MHC-II-low
Heatr5a	0.023331	0.100615	0.252	0.186	1	Macrophages MHC-II-low
Mmp14	0.0233739	0.0940409	0.146	0.095	1	Macrophages MHC-II-low
Ccnl2	0.0234154	0.0918523	0.228	0.163	1	Macrophages MHC-II-low
Ccdc124	0.0234214	0.089743	0.228	0.164	1	Macrophages MHC-II-low
Fam53a	0.0234348	0.0467997	0.063	0.032	1	Macrophages MHC-II-low
Actn1	0.0234495	0.118103	0.121	0.077	1	Macrophages MHC-II-low
Pigs	0.0234892	0.0697444	0.189	0.13	1	Macrophages MHC-II-low
Cacul1	0.0235258	0.0729447	0.175	0.118	1	Macrophages MHC-II-low
Ipo5	0.0235288	0.0741214	0.184	0.126	1	Macrophages MHC-II-low
Syne2	0.0235433	0.0398029	0.053	0.025	1	Macrophages MHC-II-low
Smg6	0.0235936	0.0724018	0.102	0.06	1	Macrophages MHC-II-low
March5	0.0236111	0.114279	0.184	0.13	1	Macrophages MHC-II-low
Cmas	0.0236244	0.104159	0.155	0.105	1	Macrophages MHC-II-low
Setd3	0.023634	0.08555	0.252	0.186	1	Macrophages MHC-II-low
Maf	0.023683	0.120027	0.733	0.663	1	Macrophages MHC-II-low
Ms4a7	0.0237793	0.222932	0.665	0.59	1	Macrophages MHC-II-low
Gucd1	0.0237892	0.0510083	0.078	0.042	1	Macrophages MHC-II-low
Hexa	0.0239466	0.133298	0.738	0.683	1	Macrophages MHC-II-low
Cadm1	0.0239898	0.0614147	0.607	0.487	1	Macrophages MHC-II-low
Cenpx	0.0240587	0.10279	0.403	0.32	1	Macrophages MHC-II-low
Ttc14	0.0241561	0.0811695	0.296	0.22	1	Macrophages MHC-II-low
Xrcc6	0.0241574	0.0567765	0.068	0.035	1	Macrophages MHC-II-low
Tnfaip8l2	0.0242256	0.116101	0.34	0.27	1	Macrophages MHC-II-low
Nme4	0.0243091	0.0342022	0.053	0.025	1	Macrophages MHC-II-low
Sigmar1	0.0243288	0.0829252	0.184	0.127	1	Macrophages MHC-II-low
Map1s	0.0244492	0.0817281	0.141	0.091	1	Macrophages MHC-II-low
C2cd3	0.0245313	0.0684055	0.097	0.057	1	Macrophages MHC-II-low
Crebl2	0.0247071	0.0460081	0.049	0.022	1	Macrophages MHC-II-low
Ddx41	0.0248065	0.0744884	0.131	0.083	1	Macrophages MHC-II-low
Supt3	0.0248338	0.0424923	0.078	0.042	1	Macrophages MHC-II-low
Slc3a2	0.024853	0.101112	0.369	0.295	1	Macrophages MHC-II-low
Gsn	0.024924	0.141924	0.345	0.278	1	Macrophages MHC-II-low
Tle1	0.0249544	0.094034	0.277	0.205	1	Macrophages MHC-II-low
Spata1	0.0249575	0.0323609	0.029	0.01	1	Macrophages MHC-II-low
Spata7	0.0249575	0.0323609	0.029	0.01	1	Macrophages MHC-II-low
Arsa	0.0250088	0.0469955	0.121	0.074	1	Macrophages MHC-II-low
Ak3	0.0250122	0.0745284	0.15	0.099	1	Macrophages MHC-II-low
Paxx	0.025038	0.0561233	0.087	0.049	1	Macrophages MHC-II-low
Mfsd13a	0.0250423	0.0664567	0.044	0.019	1	Macrophages MHC-II-low
1810026B05Rik	0.0250668	0.0949008	0.194	0.136	1	Macrophages MHC-II-low
Usf2	0.0251335	0.105322	0.383	0.306	1	Macrophages MHC-II-low
5430431A17Rik	0.0251772	0.0266229	0.029	0.01	1	Macrophages MHC-II-low
Dnajc11	0.0252154	0.0627413	0.107	0.064	1	Macrophages MHC-II-low
Hacl1	0.0253444	0.0255718	0.029	0.01	1	Macrophages MHC-II-low
Dubr	0.0254756	0.0509158	0.058	0.029	1	Macrophages MHC-II-low
Gas8	0.0255125	0.0245214	0.029	0.01	1	Macrophages MHC-II-low
Dhx58	0.0256324	0.075481	0.15	0.099	1	Macrophages MHC-II-low
Smagp	0.0256331	0.0856269	0.209	0.148	1	Macrophages MHC-II-low
Cast	0.0256769	0.100798	0.286	0.214	1	Macrophages MHC-II-low
Disc1	0.0256905	0.033748	0.049	0.022	1	Macrophages MHC-II-low
Ccdc43	0.0257491	0.0490931	0.092	0.053	1	Macrophages MHC-II-low
Xpr1	0.0258306	0.0847049	0.16	0.108	1	Macrophages MHC-II-low
Tgif1	0.0259382	0.111114	0.272	0.205	1	Macrophages MHC-II-low
Clpp	0.0259397	0.0632133	0.15	0.099	1	Macrophages MHC-II-low
Zfp146	0.0259757	0.0410265	0.044	0.019	1	Macrophages MHC-II-low
Plaa	0.0260118	0.0919845	0.194	0.138	1	Macrophages MHC-II-low
Fcgr1	0.026016	0.146156	0.466	0.388	1	Macrophages MHC-II-low
Rnf34	0.0260269	0.0977212	0.136	0.088	1	Macrophages MHC-II-low
Setd7	0.0261414	0.0528154	0.097	0.057	1	Macrophages MHC-II-low
Mcl1	0.0262444	0.159505	0.617	0.564	1	Macrophages MHC-II-low
Lin7c	0.0262823	0.102129	0.155	0.105	1	Macrophages MHC-II-low
Chga	0.0262854	0.0976696	0.034	0.013	1	Macrophages MHC-II-low
Brd4	0.0262912	0.0842744	0.277	0.208	1	Macrophages MHC-II-low
Ptpn9	0.0263845	0.0538114	0.097	0.057	1	Macrophages MHC-II-low
Mir22hg	0.0263922	0.0433131	0.058	0.029	1	Macrophages MHC-II-low
Lta4h	0.0264861	0.0555228	0.117	0.071	1	Macrophages MHC-II-low
Ocrl	0.0265056	0.0759496	0.141	0.091	1	Macrophages MHC-II-low
Zcchc7	0.0265305	0.116416	0.228	0.167	1	Macrophages MHC-II-low
Dido1	0.0265748	0.0609563	0.155	0.102	1	Macrophages MHC-II-low
Nip7	0.0265769	0.0688222	0.189	0.13	1	Macrophages MHC-II-low
Zmynd8	0.0265984	0.0819666	0.233	0.169	1	Macrophages MHC-II-low
H2-Ke6	0.0266244	0.0631461	0.165	0.11	1	Macrophages MHC-II-low
Uhrf2	0.02666	0.0953905	0.223	0.161	1	Macrophages MHC-II-low
1700094D03Rik	0.0267418	0.0332898	0.044	0.019	1	Macrophages MHC-II-low
Fam217b	0.0267472	0.0642	0.078	0.043	1	Macrophages MHC-II-low
Slc12a9	0.0267901	0.0766774	0.175	0.12	1	Macrophages MHC-II-low
Itprid2	0.0268115	0.116214	0.18	0.127	1	Macrophages MHC-II-low
Adam33	0.0268369	0.0386026	0.068	0.035	1	Macrophages MHC-II-low
Man1c1	0.0268372	0.113042	0.199	0.141	1	Macrophages MHC-II-low
Sugt1	0.0268651	0.0968585	0.238	0.175	1	Macrophages MHC-II-low
Tcaim	0.0269429	0.0322485	0.044	0.019	1	Macrophages MHC-II-low
Plekhf2	0.0269814	0.0916281	0.248	0.183	1	Macrophages MHC-II-low
Ifit2	0.026986	0.0505574	0.102	0.06	1	Macrophages MHC-II-low
Tgfbr2	0.0270647	0.079014	0.485	0.395	1	Macrophages MHC-II-low
Tnfaip8	0.0270811	0.130698	0.413	0.341	1	Macrophages MHC-II-low
Mpp1	0.0270864	0.0623546	0.282	0.207	1	Macrophages MHC-II-low
Thoc2	0.0271069	0.0865612	0.233	0.17	1	Macrophages MHC-II-low
Mterf4	0.0271453	0.031208	0.044	0.019	1	Macrophages MHC-II-low
Zfp949	0.0271453	0.031208	0.044	0.019	1	Macrophages MHC-II-low
Foxk1	0.0272375	0.0436976	0.092	0.053	1	Macrophages MHC-II-low
Phc3	0.0272566	0.0696277	0.17	0.115	1	Macrophages MHC-II-low
Klhdc10	0.0272579	0.044124	0.073	0.039	1	Macrophages MHC-II-low
Eif2ak3	0.027419	0.0694035	0.097	0.057	1	Macrophages MHC-II-low
1110019D14Rik	0.0274399	0.0353746	0.039	0.016	1	Macrophages MHC-II-low
P4ha1	0.0274441	0.0741657	0.199	0.138	1	Macrophages MHC-II-low
Tmed7	0.0275288	0.116543	0.374	0.303	1	Macrophages MHC-II-low
Npc1	0.0275429	0.105852	0.311	0.237	1	Macrophages MHC-II-low
Hdac8	0.0275443	0.0271167	0.034	0.013	1	Macrophages MHC-II-low
Dusp11	0.0276665	0.093936	0.296	0.225	1	Macrophages MHC-II-low
Dedd	0.0277131	0.064116	0.097	0.057	1	Macrophages MHC-II-low
Snx5	0.0277246	0.123786	0.723	0.638	1	Macrophages MHC-II-low
Mapk1ip1l	0.02782	0.0793267	0.248	0.183	1	Macrophages MHC-II-low
Mcm3ap	0.0278212	0.0499919	0.078	0.043	1	Macrophages MHC-II-low
Brpf1	0.0278315	0.0507412	0.141	0.091	1	Macrophages MHC-II-low
Psma5	0.0278457	0.113506	0.393	0.318	1	Macrophages MHC-II-low
Ndufa10	0.0278995	0.0775407	0.267	0.197	1	Macrophages MHC-II-low
Card6	0.0279232	0.0250243	0.034	0.013	1	Macrophages MHC-II-low
Ttc5	0.0281521	0.0623137	0.136	0.088	1	Macrophages MHC-II-low
Naglu	0.0282106	0.0603461	0.146	0.095	1	Macrophages MHC-II-low
Kars	0.0284182	0.0867974	0.16	0.108	1	Macrophages MHC-II-low
Rfwd3	0.0285268	0.0842035	0.126	0.081	1	Macrophages MHC-II-low
Zfp846	0.0285369	0.0464057	0.053	0.026	1	Macrophages MHC-II-low
Cnpy4	0.0285732	0.0429022	0.053	0.026	1	Macrophages MHC-II-low
Top1	0.0286005	0.114619	0.393	0.322	1	Macrophages MHC-II-low
Tlr8	0.0288013	0.0418683	0.053	0.026	1	Macrophages MHC-II-low
4931406P16Rik	0.0288033	0.0701941	0.136	0.088	1	Macrophages MHC-II-low
Tfpi	0.0288378	0.0461675	0.063	0.032	1	Macrophages MHC-II-low
Numb	0.0288458	0.0568035	0.097	0.057	1	Macrophages MHC-II-low
Pcm1	0.0288873	0.0578022	0.141	0.091	1	Macrophages MHC-II-low
Acaa2	0.0289326	0.0984792	0.16	0.11	1	Macrophages MHC-II-low
Tk2	0.0289424	0.05288	0.117	0.072	1	Macrophages MHC-II-low
Ankfy1	0.0289511	0.102985	0.243	0.181	1	Macrophages MHC-II-low
Erich1	0.0289911	0.0658172	0.087	0.05	1	Macrophages MHC-II-low
Smap2	0.0290199	0.0893303	0.272	0.205	1	Macrophages MHC-II-low
Hhex	0.0290244	0.063655	0.175	0.119	1	Macrophages MHC-II-low
Wfdc21	0.0290369	0.0324755	0.01	0.001	1	Macrophages MHC-II-low
Sars	0.0291762	0.0937772	0.223	0.163	1	Macrophages MHC-II-low
Cxcl1	0.0291765	0.0187354	0.01	0.001	1	Macrophages MHC-II-low
Ubap1	0.0292187	0.0574721	0.102	0.061	1	Macrophages MHC-II-low
Clta	0.0292218	0.109038	0.791	0.734	1	Macrophages MHC-II-low
Ap5m1	0.0292901	0.0620088	0.126	0.08	1	Macrophages MHC-II-low
Lrrd1	0.0293166	0.011816	0.01	0.001	1	Macrophages MHC-II-low
4930515G01Rik	0.0293166	0.011816	0.01	0.001	1	Macrophages MHC-II-low
Gm43126	0.0293166	0.011816	0.01	0.001	1	Macrophages MHC-II-low
Zfp526	0.0293166	0.011816	0.01	0.001	1	Macrophages MHC-II-low
Crispld2	0.0293166	0.011816	0.01	0.001	1	Macrophages MHC-II-low
Ccr3	0.0293166	0.011816	0.01	0.001	1	Macrophages MHC-II-low
Kpna2	0.0293166	0.011816	0.01	0.001	1	Macrophages MHC-II-low
Ahnak2	0.0293166	0.011816	0.01	0.001	1	Macrophages MHC-II-low
Gm49216	0.0293166	0.011816	0.01	0.001	1	Macrophages MHC-II-low
Stap2	0.0293166	0.011816	0.01	0.001	1	Macrophages MHC-II-low
Olfr1419	0.0293166	0.011816	0.01	0.001	1	Macrophages MHC-II-low
Wnt6	0.0293166	0.011816	0.01	0.001	1	Macrophages MHC-II-low
Slc4a11	0.0293166	0.011816	0.01	0.001	1	Macrophages MHC-II-low
Mindy4	0.0293166	0.011816	0.01	0.001	1	Macrophages MHC-II-low
Gm36371	0.0293166	0.011816	0.01	0.001	1	Macrophages MHC-II-low
Hamp	0.0293166	0.011816	0.01	0.001	1	Macrophages MHC-II-low
Gm5602	0.0293166	0.011816	0.01	0.001	1	Macrophages MHC-II-low
Gm16192	0.0293166	0.011816	0.01	0.001	1	Macrophages MHC-II-low
Aspn	0.0293166	0.011816	0.01	0.001	1	Macrophages MHC-II-low
S1pr3	0.0293166	0.011816	0.01	0.001	1	Macrophages MHC-II-low
Kazald1	0.0293166	0.011816	0.01	0.001	1	Macrophages MHC-II-low
Lefty1	0.0293167	0.017675	0.01	0.001	1	Macrophages MHC-II-low
Serpinb2	0.0293168	0.0588572	0.01	0.001	1	Macrophages MHC-II-low
Ptgs1	0.0294169	0.159776	0.417	0.348	1	Macrophages MHC-II-low
Gm26879	0.0294575	0.0107556	0.01	0.001	1	Macrophages MHC-II-low
Gm49785	0.0294575	0.0107556	0.01	0.001	1	Macrophages MHC-II-low
Tlr5	0.0294575	0.0107556	0.01	0.001	1	Macrophages MHC-II-low
Cyp26b1	0.0294575	0.0107556	0.01	0.001	1	Macrophages MHC-II-low
Smpd3	0.0294575	0.0107556	0.01	0.001	1	Macrophages MHC-II-low
Gm15972	0.0294575	0.0107556	0.01	0.001	1	Macrophages MHC-II-low
Gpm6b	0.0294575	0.00969597	0.01	0.001	1	Macrophages MHC-II-low
Tram1	0.0296347	0.0789255	0.451	0.359	1	Macrophages MHC-II-low
Cuedc2	0.0296421	0.076911	0.277	0.208	1	Macrophages MHC-II-low
Copb1	0.0298043	0.111114	0.272	0.206	1	Macrophages MHC-II-low
Gab2	0.0298318	0.0661919	0.126	0.08	1	Macrophages MHC-II-low
Zfand5	0.0298479	0.0825279	0.461	0.376	1	Macrophages MHC-II-low
Hscb	0.0298687	0.0554931	0.102	0.061	1	Macrophages MHC-II-low
Stx16	0.0298974	0.107001	0.277	0.213	1	Macrophages MHC-II-low
Tspan17	0.0301113	0.0384369	0.078	0.043	1	Macrophages MHC-II-low
Mitf	0.0301144	0.049531	0.146	0.095	1	Macrophages MHC-II-low
Hp1bp3	0.0301969	0.0764836	0.248	0.182	1	Macrophages MHC-II-low
Fbxo3	0.0302425	0.0632133	0.146	0.096	1	Macrophages MHC-II-low
Gm4356	0.0302506	0.0615358	0.073	0.04	1	Macrophages MHC-II-low
Anapc2	0.0302937	0.0757241	0.15	0.1	1	Macrophages MHC-II-low
Vps36	0.0303019	0.078052	0.194	0.137	1	Macrophages MHC-II-low
Acbd6	0.0303089	0.0818659	0.16	0.108	1	Macrophages MHC-II-low
Ctnnbip1	0.0303581	0.0780892	0.16	0.109	1	Macrophages MHC-II-low
A530017D24Rik	0.0303759	0.044124	0.068	0.036	1	Macrophages MHC-II-low
Tex10	0.0304003	0.0627413	0.112	0.069	1	Macrophages MHC-II-low
Slc38a10	0.0304545	0.0866387	0.18	0.126	1	Macrophages MHC-II-low
Hsdl1	0.0305972	0.0478457	0.107	0.065	1	Macrophages MHC-II-low
Tinf2	0.0306096	0.0530431	0.073	0.04	1	Macrophages MHC-II-low
Cers5	0.0307774	0.0993499	0.189	0.134	1	Macrophages MHC-II-low
Slc35e3	0.0307824	0.0578022	0.058	0.029	1	Macrophages MHC-II-low
Ccnyl1	0.0308667	0.044124	0.068	0.036	1	Macrophages MHC-II-low
Gm49085	0.0308775	0.0365701	0.024	0.008	1	Macrophages MHC-II-low
Svil	0.0309166	0.0646943	0.199	0.14	1	Macrophages MHC-II-low
Slc36a1	0.0311481	0.0682807	0.141	0.093	1	Macrophages MHC-II-low
Nfxl1	0.0311952	0.0982413	0.272	0.208	1	Macrophages MHC-II-low
Ndufa8	0.0312821	0.155853	0.35	0.286	1	Macrophages MHC-II-low
Sgsm2	0.0314567	0.0362691	0.049	0.023	1	Macrophages MHC-II-low
Plcxd2	0.0315098	0.0276748	0.024	0.008	1	Macrophages MHC-II-low
Pbx1	0.0316378	0.0590953	0.107	0.066	1	Macrophages MHC-II-low
Shfl	0.0316658	0.0347856	0.049	0.023	1	Macrophages MHC-II-low
Zfp189	0.0316969	0.0229597	0.024	0.008	1	Macrophages MHC-II-low
Gm26621	0.0316969	0.0229597	0.024	0.008	1	Macrophages MHC-II-low
Slc12a6	0.0317043	0.126618	0.282	0.219	1	Macrophages MHC-II-low
Hars2	0.0317162	0.0422837	0.058	0.029	1	Macrophages MHC-II-low
D430042O09Rik	0.0317787	0.0416938	0.092	0.054	1	Macrophages MHC-II-low
Sephs2	0.0318798	0.0793378	0.131	0.085	1	Macrophages MHC-II-low
6030442K20Rik	0.0318865	0.0219062	0.024	0.008	1	Macrophages MHC-II-low
Gm48086	0.0318865	0.0219062	0.024	0.008	1	Macrophages MHC-II-low
Egr2	0.0318993	0.113468	0.068	0.037	1	Macrophages MHC-II-low
Ndufa11	0.0319109	0.0991149	0.417	0.336	1	Macrophages MHC-II-low
2210408I21Rik	0.032077	0.0208536	0.024	0.008	1	Macrophages MHC-II-low
Rsu1	0.032183	0.0998254	0.34	0.268	1	Macrophages MHC-II-low
Fbxl5	0.0322106	0.0971628	0.223	0.164	1	Macrophages MHC-II-low
Brd1	0.0323929	0.0731857	0.243	0.177	1	Macrophages MHC-II-low
Bag6	0.0325204	0.0734389	0.18	0.124	1	Macrophages MHC-II-low
Slc37a2	0.0325424	0.0635159	0.204	0.144	1	Macrophages MHC-II-low
Tesk1	0.0325528	0.076442	0.16	0.109	1	Macrophages MHC-II-low
Stx4a	0.032627	0.0844579	0.272	0.204	1	Macrophages MHC-II-low
Ndufb2	0.0326956	0.11796	0.35	0.281	1	Macrophages MHC-II-low
Tmem234	0.0328151	0.132884	0.398	0.334	1	Macrophages MHC-II-low
Dtx4	0.0328296	0.0775901	0.204	0.144	1	Macrophages MHC-II-low
Fnbp1	0.0328426	0.0981124	0.432	0.349	1	Macrophages MHC-II-low
Tmem115	0.0329031	0.052749	0.083	0.047	1	Macrophages MHC-II-low
Sltm	0.033023	0.0753875	0.243	0.179	1	Macrophages MHC-II-low
Efcab14	0.033241	0.0800953	0.194	0.137	1	Macrophages MHC-II-low
Nfatc1	0.033314	0.0868951	0.223	0.163	1	Macrophages MHC-II-low
Herc3	0.0333425	0.0389432	0.044	0.02	1	Macrophages MHC-II-low
Atp5c1	0.0333561	0.135167	0.505	0.42	1	Macrophages MHC-II-low
Prpf4b	0.0334682	0.103383	0.277	0.214	1	Macrophages MHC-II-low
Plrg1	0.0335494	0.0497255	0.083	0.047	1	Macrophages MHC-II-low
Pcyox1	0.033551	0.122866	0.18	0.128	1	Macrophages MHC-II-low
Cndp2	0.0337019	0.112178	0.388	0.316	1	Macrophages MHC-II-low
Fra10ac1	0.0337944	0.0675355	0.083	0.048	1	Macrophages MHC-II-low
Fzr1	0.0338607	0.052249	0.112	0.069	1	Macrophages MHC-II-low
Stat5b	0.0338898	0.0604117	0.117	0.074	1	Macrophages MHC-II-low
Arl11	0.0340106	0.0959854	0.238	0.177	1	Macrophages MHC-II-low
Eefsec	0.0340773	0.0490931	0.087	0.051	1	Macrophages MHC-II-low
Git2	0.0340842	0.14252	0.369	0.304	1	Macrophages MHC-II-low
Fndc3b	0.0341001	0.101475	0.218	0.162	1	Macrophages MHC-II-low
Eif4g3	0.0341016	0.0936793	0.248	0.186	1	Macrophages MHC-II-low
Fam173a	0.0341659	0.121228	0.262	0.203	1	Macrophages MHC-II-low
Uimc1	0.0342594	0.0812098	0.141	0.094	1	Macrophages MHC-II-low
Slc35e1	0.0342642	0.0654154	0.102	0.063	1	Macrophages MHC-II-low
Ltbr	0.0342837	0.0667087	0.18	0.125	1	Macrophages MHC-II-low
Trpv4	0.034297	0.0584541	0.117	0.074	1	Macrophages MHC-II-low
Tmem127	0.0343318	0.0530044	0.146	0.096	1	Macrophages MHC-II-low
Elf2	0.0344535	0.141661	0.272	0.213	1	Macrophages MHC-II-low
Ick	0.0345512	0.0280909	0.044	0.02	1	Macrophages MHC-II-low
Osm	0.0345886	0.0431128	0.039	0.017	1	Macrophages MHC-II-low
Cct8	0.0346643	0.0839287	0.379	0.298	1	Macrophages MHC-II-low
Stoml2	0.0347509	0.0684218	0.165	0.113	1	Macrophages MHC-II-low
Clip2	0.0348443	0.0642	0.078	0.044	1	Macrophages MHC-II-low
Abca3	0.0348629	0.061037	0.131	0.085	1	Macrophages MHC-II-low
Tmem9b	0.0348741	0.0748757	0.209	0.15	1	Macrophages MHC-II-low
Snx13	0.0350281	0.0552522	0.146	0.096	1	Macrophages MHC-II-low
2310057M21Rik	0.0351418	0.0471903	0.068	0.037	1	Macrophages MHC-II-low
Gadd45b	0.0351822	0.0466482	0.039	0.017	1	Macrophages MHC-II-low
Ggps1	0.0352595	0.0604117	0.112	0.07	1	Macrophages MHC-II-low
Rian	0.0353065	0.0385075	0.029	0.011	1	Macrophages MHC-II-low
Tfpt	0.035413	0.0361227	0.063	0.033	1	Macrophages MHC-II-low
Fundc1	0.0354346	0.0853124	0.17	0.119	1	Macrophages MHC-II-low
Bend6	0.0355429	0.0611659	0.083	0.048	1	Macrophages MHC-II-low
Ei24	0.0355791	0.0690954	0.16	0.11	1	Macrophages MHC-II-low
Adcy4	0.0356312	0.030261	0.029	0.011	1	Macrophages MHC-II-low
4932438A13Rik	0.0356636	0.0801463	0.175	0.123	1	Macrophages MHC-II-low
Pgm2l1	0.0357029	0.0350984	0.063	0.033	1	Macrophages MHC-II-low
Gm43727	0.0357157	0.0307366	0.039	0.017	1	Macrophages MHC-II-low
Srsf5	0.0357163	0.0857567	0.524	0.429	1	Macrophages MHC-II-low
Gpatch3	0.03575	0.0343319	0.039	0.017	1	Macrophages MHC-II-low
Pdhx	0.0357575	0.044124	0.068	0.037	1	Macrophages MHC-II-low
Tram2	0.0358012	0.0352352	0.053	0.027	1	Macrophages MHC-II-low
Slc25a3	0.0358746	0.0867341	0.641	0.554	1	Macrophages MHC-II-low
Naa60	0.0359183	0.0504829	0.15	0.1	1	Macrophages MHC-II-low
Tpp2	0.0359587	0.0921098	0.248	0.187	1	Macrophages MHC-II-low
Rccd1	0.0359588	0.0296923	0.039	0.017	1	Macrophages MHC-II-low
Nemp2	0.0359592	0.0234718	0.029	0.011	1	Macrophages MHC-II-low
Acat2	0.0360658	0.0385075	0.034	0.014	1	Macrophages MHC-II-low
Rae1	0.0361167	0.0660863	0.146	0.098	1	Macrophages MHC-II-low
Stat2	0.0361171	0.0949325	0.209	0.152	1	Macrophages MHC-II-low
Megf9	0.0361808	0.0234718	0.029	0.011	1	Macrophages MHC-II-low
Tfec	0.0362536	0.0601877	0.058	0.03	1	Macrophages MHC-II-low
Gm43330	0.0362629	0.0317817	0.034	0.014	1	Macrophages MHC-II-low
Oxa1l	0.0363189	0.0629159	0.141	0.094	1	Macrophages MHC-II-low
Cald1	0.0364326	0.0353746	0.034	0.014	1	Macrophages MHC-II-low
Trim2	0.0364974	0.0317817	0.034	0.014	1	Macrophages MHC-II-low
Pigg	0.0364974	0.0317817	0.034	0.014	1	Macrophages MHC-II-low
Mesd	0.0365798	0.0668181	0.17	0.117	1	Macrophages MHC-II-low
Mettl14	0.0366027	0.0499919	0.073	0.041	1	Macrophages MHC-II-low
Kif3a	0.036696	0.026564	0.039	0.017	1	Macrophages MHC-II-low
Poglut2	0.036696	0.0255227	0.039	0.017	1	Macrophages MHC-II-low
Letm2	0.0366995	0.0317817	0.034	0.014	1	Macrophages MHC-II-low
Dtd1	0.0367167	0.088499	0.083	0.049	1	Macrophages MHC-II-low
Casp8ap2	0.0367549	0.0824752	0.126	0.083	1	Macrophages MHC-II-low
Apex2	0.0367592	0.0498857	0.058	0.03	1	Macrophages MHC-II-low
Ifnar1	0.0367773	0.0809241	0.32	0.25	1	Macrophages MHC-II-low
Noct	0.0368088	0.0386026	0.068	0.037	1	Macrophages MHC-II-low
G430095P16Rik	0.0371036	0.0260701	0.034	0.014	1	Macrophages MHC-II-low
Btbd6	0.0371036	0.0260701	0.034	0.014	1	Macrophages MHC-II-low
Lpcat3	0.0371443	0.0773961	0.131	0.086	1	Macrophages MHC-II-low
Pwwp2b	0.03716	0.045374	0.058	0.03	1	Macrophages MHC-II-low
Brms1	0.0373606	0.0735764	0.15	0.102	1	Macrophages MHC-II-low
Dnajc8	0.0373897	0.039871	0.379	0.291	1	Macrophages MHC-II-low
Capza1	0.0376247	0.0918753	0.461	0.381	1	Macrophages MHC-II-low
Tsg101	0.0376912	0.100975	0.238	0.18	1	Macrophages MHC-II-low
Bcap31	0.0376921	0.0692127	0.403	0.324	1	Macrophages MHC-II-low
Rassf5	0.0377225	0.0922681	0.257	0.194	1	Macrophages MHC-II-low
Mycbp	0.0377367	0.0440622	0.117	0.074	1	Macrophages MHC-II-low
Yes1	0.0378564	0.0261247	0.019	0.006	1	Macrophages MHC-II-low
2010204K13Rik	0.0378564	0.0261247	0.019	0.006	1	Macrophages MHC-II-low
Dpp3	0.0378634	0.0517784	0.15	0.101	1	Macrophages MHC-II-low
Ccdc174	0.0378956	0.0776356	0.131	0.087	1	Macrophages MHC-II-low
Lig4	0.0380597	0.0250689	0.019	0.006	1	Macrophages MHC-II-low
Hmgcl	0.0380597	0.0971062	0.301	0.236	1	Macrophages MHC-II-low
Mad2l2	0.0380651	0.0597758	0.112	0.071	1	Macrophages MHC-II-low
Hmbox1	0.038074	0.0671631	0.126	0.082	1	Macrophages MHC-II-low
Camk2b	0.0381106	0.0240139	0.019	0.006	1	Macrophages MHC-II-low
Stat4	0.0382627	0.019271	0.019	0.006	1	Macrophages MHC-II-low
Erc1	0.0382627	0.019271	0.019	0.006	1	Macrophages MHC-II-low
Rskr	0.0382627	0.019271	0.019	0.006	1	Macrophages MHC-II-low
Gm47920	0.0382627	0.019271	0.019	0.006	1	Macrophages MHC-II-low
4931414P19Rik	0.0382627	0.019271	0.019	0.006	1	Macrophages MHC-II-low
Gm50012	0.0382627	0.019271	0.019	0.006	1	Macrophages MHC-II-low
Fam204a	0.0383794	0.0696552	0.121	0.079	1	Macrophages MHC-II-low
Chd1	0.0383967	0.0660863	0.141	0.094	1	Macrophages MHC-II-low
D830025C05Rik	0.0384679	0.0171602	0.019	0.006	1	Macrophages MHC-II-low
Mdh1	0.0385318	0.106658	0.325	0.261	1	Macrophages MHC-II-low
Ppp2r5c	0.038546	0.0842168	0.32	0.25	1	Macrophages MHC-II-low
Slc16a10	0.0386175	0.0555228	0.117	0.074	1	Macrophages MHC-II-low
Pus7	0.0386848	0.0350984	0.058	0.03	1	Macrophages MHC-II-low
Ulk1	0.038752	0.0367103	0.058	0.03	1	Macrophages MHC-II-low
Idh3g	0.0387853	0.0519507	0.238	0.174	1	Macrophages MHC-II-low
Zdhhc9	0.0388136	0.0697749	0.155	0.107	1	Macrophages MHC-II-low
Casp2	0.039283	0.0694035	0.097	0.06	1	Macrophages MHC-II-low
Rab14	0.0393139	0.11679	0.573	0.485	1	Macrophages MHC-II-low
Wdhd1	0.039377	0.0362691	0.049	0.024	1	Macrophages MHC-II-low
Galt	0.0394289	0.0571214	0.068	0.038	1	Macrophages MHC-II-low
Rnf19a	0.0395528	0.0628732	0.073	0.041	1	Macrophages MHC-II-low
Btk	0.0396028	0.0674002	0.214	0.155	1	Macrophages MHC-II-low
Lypla1	0.0396111	0.0853753	0.189	0.136	1	Macrophages MHC-II-low
Selplg	0.0396506	0.107028	0.466	0.387	1	Macrophages MHC-II-low
Fyco1	0.0397678	0.0594539	0.102	0.063	1	Macrophages MHC-II-low
Naa35	0.0398106	0.0741892	0.107	0.068	1	Macrophages MHC-II-low
Vezf1	0.0398232	0.0759806	0.17	0.119	1	Macrophages MHC-II-low
Aldh3b1	0.0398299	0.0766812	0.184	0.132	1	Macrophages MHC-II-low
Spsb3	0.0400392	0.0364135	0.078	0.044	1	Macrophages MHC-II-low
Zfp738	0.0401008	0.0594539	0.102	0.063	1	Macrophages MHC-II-low
Rbm5	0.0401077	0.0637751	0.345	0.267	1	Macrophages MHC-II-low
Tmbim6	0.0401941	0.0993168	0.67	0.584	1	Macrophages MHC-II-low
Tm2d1	0.0402657	0.0747432	0.243	0.183	1	Macrophages MHC-II-low
Uba2	0.0402692	0.081552	0.267	0.203	1	Macrophages MHC-II-low
Gnl3l	0.0403599	0.073877	0.078	0.045	1	Macrophages MHC-II-low
Gpkow	0.0404359	0.0416711	0.063	0.034	1	Macrophages MHC-II-low
Oxr1	0.0405201	0.0790325	0.155	0.108	1	Macrophages MHC-II-low
Eef2	0.040641	0.140728	0.82	0.805	1	Macrophages MHC-II-low
Herc4	0.0406785	0.0829252	0.175	0.124	1	Macrophages MHC-II-low
Cept1	0.0407104	0.124041	0.282	0.22	1	Macrophages MHC-II-low
Copb2	0.040713	0.0857641	0.199	0.146	1	Macrophages MHC-II-low
Kpna6	0.0410354	0.0868951	0.092	0.057	1	Macrophages MHC-II-low
Ndufs4	0.0411183	0.0670101	0.277	0.21	1	Macrophages MHC-II-low
Crybb1	0.0411493	0.0496644	0.015	0.004	1	Macrophages MHC-II-low
Dnhd1	0.0411493	0.0224429	0.015	0.004	1	Macrophages MHC-II-low
Amacr	0.0411493	0.0224429	0.015	0.004	1	Macrophages MHC-II-low
Rasgrf1	0.0412162	0.0271812	0.015	0.004	1	Macrophages MHC-II-low
Mdp1	0.041222	0.072013	0.165	0.116	1	Macrophages MHC-II-low
Rwdd1	0.0412438	0.0870353	0.296	0.231	1	Macrophages MHC-II-low
Ermap	0.0412826	0.0282385	0.015	0.004	1	Macrophages MHC-II-low
Rasa1	0.041283	0.0462357	0.223	0.161	1	Macrophages MHC-II-low
Mex3c	0.0412836	0.0541595	0.102	0.063	1	Macrophages MHC-II-low
[truncated: 6,136 more rows]

## Sheet: Cluster 4
gene	p_val	avg_log2FC	pct.1	pct.2	p_val_adj	cluster
Folr2	6.73028e-258	2.91506	0.88	0.018	1.00732e-253	Macrophages Lyve1-hi Cbr2-hi
Lyve1	3.18016e-177	1.91617	0.607	0.009	4.75974e-173	Macrophages Lyve1-hi Cbr2-hi
Cbr2	7.23751e-176	1.71962	0.723	0.032	1.08324e-171	Macrophages Lyve1-hi Cbr2-hi
Igfbp4	1.03833e-172	2.08863	0.817	0.066	1.55406e-168	Macrophages Lyve1-hi Cbr2-hi
Fcna	5.00511e-135	1.76849	0.508	0.013	7.49114e-131	Macrophages Lyve1-hi Cbr2-hi
Cd209f	2.01892e-132	1.62642	0.461	0.007	3.02172e-128	Macrophages Lyve1-hi Cbr2-hi
Fxyd2	1.3193e-129	1.57702	0.597	0.036	1.97459e-125	Macrophages Lyve1-hi Cbr2-hi
Cd209g	3.60344e-128	1.27324	0.419	0.002	5.39326e-124	Macrophages Lyve1-hi Cbr2-hi
Mmp9	4.87589e-128	1.15523	0.487	0.012	7.29774e-124	Macrophages Lyve1-hi Cbr2-hi
Cd163	6.40217e-126	1.52376	0.623	0.044	9.58213e-122	Macrophages Lyve1-hi Cbr2-hi
Gas6	4.07246e-121	1.58474	0.717	0.088	6.09525e-117	Macrophages Lyve1-hi Cbr2-hi
Ccl24	1.35463e-120	1.55426	0.623	0.048	2.02748e-116	Macrophages Lyve1-hi Cbr2-hi
F13a1	6.80031e-119	2.27278	0.89	0.186	1.0178e-114	Macrophages Lyve1-hi Cbr2-hi
Ednrb	1.8158e-117	1.4286	0.482	0.018	2.7177e-113	Macrophages Lyve1-hi Cbr2-hi
Clec10a	3.80226e-113	1.48158	0.628	0.063	5.69085e-109	Macrophages Lyve1-hi Cbr2-hi
Selenop	6.25376e-102	2.49891	1	0.673	9.36001e-98	Macrophages Lyve1-hi Cbr2-hi
Pltp	3.23277e-87	1.86523	0.864	0.247	4.83849e-83	Macrophages Lyve1-hi Cbr2-hi
Mgl2	7.1199e-87	1.9306	0.869	0.294	1.06564e-82	Macrophages Lyve1-hi Cbr2-hi
Pf4	9.82251e-86	2.07525	0.942	0.393	1.47014e-81	Macrophages Lyve1-hi Cbr2-hi
Mrc1	3.39324e-85	1.84461	0.953	0.487	5.07867e-81	Macrophages Lyve1-hi Cbr2-hi
Cd209d	2.52111e-84	0.833124	0.314	0.007	3.77335e-80	Macrophages Lyve1-hi Cbr2-hi
Ahnak	1.43127e-74	1.16423	0.88	0.22	2.14218e-70	Macrophages Lyve1-hi Cbr2-hi
Timd4	3.32507e-66	0.655409	0.293	0.013	4.97663e-62	Macrophages Lyve1-hi Cbr2-hi
Pmp22	2.63336e-64	1.03075	0.597	0.124	3.94134e-60	Macrophages Lyve1-hi Cbr2-hi
Ltc4s	4.44184e-64	1.28978	0.56	0.111	6.64811e-60	Macrophages Lyve1-hi Cbr2-hi
Tslp	8.56774e-63	0.382573	0.199	0	1.28233e-58	Macrophages Lyve1-hi Cbr2-hi
Fcgrt	8.55711e-61	1.28829	0.754	0.267	1.28074e-56	Macrophages Lyve1-hi Cbr2-hi
C4b	1.88867e-59	0.809058	0.33	0.026	2.82678e-55	Macrophages Lyve1-hi Cbr2-hi
Cfp	2.36322e-59	1.15578	0.66	0.157	3.53703e-55	Macrophages Lyve1-hi Cbr2-hi
Timp2	1.73567e-57	1.28699	0.864	0.455	2.59778e-53	Macrophages Lyve1-hi Cbr2-hi
Pla2g2d	1.82648e-57	0.543472	0.215	0.004	2.73369e-53	Macrophages Lyve1-hi Cbr2-hi
Cd209b	2.24458e-57	0.74271	0.209	0.004	3.35947e-53	Macrophages Lyve1-hi Cbr2-hi
Rcn3	3.4506e-56	0.645694	0.298	0.022	5.16451e-52	Macrophages Lyve1-hi Cbr2-hi
Cfh	2.81198e-55	1.5758	0.764	0.322	4.20869e-51	Macrophages Lyve1-hi Cbr2-hi
Ifitm2	5.78767e-55	1.27367	0.89	0.473	8.66241e-51	Macrophages Lyve1-hi Cbr2-hi
Aplp2	1.2829e-52	1.03363	0.759	0.286	1.92012e-48	Macrophages Lyve1-hi Cbr2-hi
Cltc	2.22707e-52	1.2474	0.874	0.58	3.33326e-48	Macrophages Lyve1-hi Cbr2-hi
Dab2	5.68106e-52	1.30211	0.906	0.581	8.50284e-48	Macrophages Lyve1-hi Cbr2-hi
Fgfr1	1.26403e-51	0.65753	0.424	0.064	1.89187e-47	Macrophages Lyve1-hi Cbr2-hi
Rgl1	1.36464e-51	0.749571	0.445	0.075	2.04246e-47	Macrophages Lyve1-hi Cbr2-hi
Wwp1	2.19883e-50	1.08116	0.623	0.186	3.29099e-46	Macrophages Lyve1-hi Cbr2-hi
Cd36	2.7429e-50	1.37351	0.88	0.549	4.10529e-46	Macrophages Lyve1-hi Cbr2-hi
Marcksl1	2.68574e-49	0.89056	0.476	0.092	4.01975e-45	Macrophages Lyve1-hi Cbr2-hi
Ccl6	8.16035e-49	1.46828	0.921	0.567	1.22136e-44	Macrophages Lyve1-hi Cbr2-hi
Stard8	2.75968e-47	0.847538	0.503	0.115	4.13042e-43	Macrophages Lyve1-hi Cbr2-hi
Ninj1	2.09905e-46	1.1525	0.618	0.203	3.14164e-42	Macrophages Lyve1-hi Cbr2-hi
Maf	3.86361e-45	1.33925	0.916	0.639	5.78267e-41	Macrophages Lyve1-hi Cbr2-hi
Retnla	2.21452e-44	1.69861	0.696	0.227	3.31447e-40	Macrophages Lyve1-hi Cbr2-hi
Chp2	2.89621e-44	0.245971	0.157	0.002	4.33476e-40	Macrophages Lyve1-hi Cbr2-hi
Emp1	3.96924e-44	0.514414	0.215	0.012	5.94077e-40	Macrophages Lyve1-hi Cbr2-hi
Ap2a2	4.80968e-44	0.9996	0.649	0.242	7.19864e-40	Macrophages Lyve1-hi Cbr2-hi
Igf1	5.08644e-44	0.973096	0.691	0.238	7.61288e-40	Macrophages Lyve1-hi Cbr2-hi
Reps2	7.70385e-44	0.450029	0.257	0.023	1.15303e-39	Macrophages Lyve1-hi Cbr2-hi
Gas7	1.15793e-43	0.711202	0.435	0.087	1.73307e-39	Macrophages Lyve1-hi Cbr2-hi
Txnip	6.23574e-43	1.17081	0.88	0.595	9.33304e-39	Macrophages Lyve1-hi Cbr2-hi
Cxcl12	9.63888e-43	0.493648	0.236	0.018	1.44265e-38	Macrophages Lyve1-hi Cbr2-hi
Mtss1	2.00387e-42	0.947101	0.576	0.182	2.9992e-38	Macrophages Lyve1-hi Cbr2-hi
mt-Co1	3.81697e-42	0.969848	1	0.999	5.71286e-38	Macrophages Lyve1-hi Cbr2-hi
Colec12	8.69588e-41	0.50513	0.225	0.017	1.30151e-36	Macrophages Lyve1-hi Cbr2-hi
Cmah	3.11778e-40	0.47306	0.262	0.028	4.66639e-36	Macrophages Lyve1-hi Cbr2-hi
Fam43a	4.22026e-40	0.471858	0.251	0.025	6.31646e-36	Macrophages Lyve1-hi Cbr2-hi
Gm42418	2.33572e-39	0.872405	1	1	3.49587e-35	Macrophages Lyve1-hi Cbr2-hi
Plekhg5	3.9369e-39	0.320824	0.183	0.009	5.89235e-35	Macrophages Lyve1-hi Cbr2-hi
Sema4a	4.91019e-37	0.731987	0.492	0.139	7.34909e-33	Macrophages Lyve1-hi Cbr2-hi
Dse	1.14201e-36	0.781184	0.607	0.224	1.70924e-32	Macrophages Lyve1-hi Cbr2-hi
Selenbp1	1.46697e-36	0.412524	0.251	0.029	2.19561e-32	Macrophages Lyve1-hi Cbr2-hi
Mpp1	1.32832e-35	0.804527	0.529	0.173	1.98809e-31	Macrophages Lyve1-hi Cbr2-hi
Klf2	2.198e-35	0.92369	0.618	0.224	3.28975e-31	Macrophages Lyve1-hi Cbr2-hi
Snx2	2.37936e-34	1.04182	0.696	0.35	3.56119e-30	Macrophages Lyve1-hi Cbr2-hi
Glul	4.13217e-34	0.990556	0.707	0.357	6.18462e-30	Macrophages Lyve1-hi Cbr2-hi
Ccl8	2.88758e-33	0.379974	0.131	0.004	4.32184e-29	Macrophages Lyve1-hi Cbr2-hi
mt-Nd2	2.73789e-32	0.926888	0.979	0.9	4.0978e-28	Macrophages Lyve1-hi Cbr2-hi
Trf	5.27253e-32	1.06489	0.853	0.596	7.8914e-28	Macrophages Lyve1-hi Cbr2-hi
Gprc5c	1.44622e-31	0.201831	0.105	0.001	2.16455e-27	Macrophages Lyve1-hi Cbr2-hi
Foxp1	3.26686e-31	0.764447	0.524	0.181	4.88951e-27	Macrophages Lyve1-hi Cbr2-hi
Crip1	2.80066e-30	0.688857	1	0.899	4.19174e-26	Macrophages Lyve1-hi Cbr2-hi
Ccl9	7.3432e-30	0.861439	0.848	0.546	1.09906e-25	Macrophages Lyve1-hi Cbr2-hi
Eps15	1.02247e-29	0.753506	0.555	0.218	1.53033e-25	Macrophages Lyve1-hi Cbr2-hi
Rab11fip5	1.47219e-29	0.452374	0.272	0.047	2.20342e-25	Macrophages Lyve1-hi Cbr2-hi
Serinc3	1.78991e-29	0.739916	1	0.924	2.67896e-25	Macrophages Lyve1-hi Cbr2-hi
Raph1	3.97975e-29	0.613116	0.429	0.125	5.95648e-25	Macrophages Lyve1-hi Cbr2-hi
mt-Atp6	5.00964e-28	0.790885	1	0.995	7.49793e-24	Macrophages Lyve1-hi Cbr2-hi
mt-Nd4	7.99768e-28	0.830353	0.99	0.953	1.19701e-23	Macrophages Lyve1-hi Cbr2-hi
mt-Nd1	9.32889e-28	0.700198	1	0.98	1.39625e-23	Macrophages Lyve1-hi Cbr2-hi
Fcrls	1.0732e-27	0.626519	0.539	0.178	1.60626e-23	Macrophages Lyve1-hi Cbr2-hi
Itsn1	1.45576e-27	0.522798	0.34	0.084	2.17884e-23	Macrophages Lyve1-hi Cbr2-hi
Lgals1	8.62227e-27	0.848948	0.817	0.516	1.2905e-22	Macrophages Lyve1-hi Cbr2-hi
Grn	1.14975e-26	0.789447	0.901	0.779	1.72083e-22	Macrophages Lyve1-hi Cbr2-hi
Sulf2	2.41017e-26	0.649213	0.387	0.119	3.60731e-22	Macrophages Lyve1-hi Cbr2-hi
Rell1	7.87444e-26	0.502683	0.34	0.087	1.17857e-21	Macrophages Lyve1-hi Cbr2-hi
mt-Co2	1.17615e-25	0.704701	1	0.996	1.76034e-21	Macrophages Lyve1-hi Cbr2-hi
Rgs18	7.71891e-25	0.355839	0.22	0.036	1.15529e-20	Macrophages Lyve1-hi Cbr2-hi
mt-Co3	8.79516e-25	0.65096	1	1	1.31637e-20	Macrophages Lyve1-hi Cbr2-hi
BC005537	1.00778e-24	0.713082	0.853	0.65	1.50834e-20	Macrophages Lyve1-hi Cbr2-hi
Gm36161	1.06024e-24	0.383278	0.257	0.05	1.58686e-20	Macrophages Lyve1-hi Cbr2-hi
Ap1b1	1.21737e-24	0.564957	0.461	0.162	1.82204e-20	Macrophages Lyve1-hi Cbr2-hi
Cd209a	1.22521e-24	0.428968	0.178	0.022	1.83377e-20	Macrophages Lyve1-hi Cbr2-hi
Clec4a1	2.03034e-24	0.704449	0.639	0.328	3.0388e-20	Macrophages Lyve1-hi Cbr2-hi
Rasgrp4	2.08148e-24	0.341517	0.236	0.042	3.11536e-20	Macrophages Lyve1-hi Cbr2-hi
Cp	4.75397e-24	0.292389	0.147	0.014	7.11527e-20	Macrophages Lyve1-hi Cbr2-hi
Maoa	6.37622e-24	0.273055	0.152	0.015	9.54329e-20	Macrophages Lyve1-hi Cbr2-hi
Itm2b	8.5866e-24	0.615933	1	0.979	1.28516e-19	Macrophages Lyve1-hi Cbr2-hi
Csf1r	1.32731e-23	0.696978	0.948	0.814	1.98659e-19	Macrophages Lyve1-hi Cbr2-hi
Zfp36l1	2.20497e-23	0.785254	0.717	0.428	3.30017e-19	Macrophages Lyve1-hi Cbr2-hi
Pepd	5.1492e-23	0.548153	0.435	0.158	7.70681e-19	Macrophages Lyve1-hi Cbr2-hi
Gm21188	5.93958e-23	0.45097	0.293	0.071	8.88977e-19	Macrophages Lyve1-hi Cbr2-hi
Adam15	1.06359e-22	0.64049	0.581	0.278	1.59188e-18	Macrophages Lyve1-hi Cbr2-hi
Bank1	3.06107e-22	0.377929	0.267	0.06	4.58151e-18	Macrophages Lyve1-hi Cbr2-hi
Enpep	3.087e-22	0.186559	0.089	0.003	4.62031e-18	Macrophages Lyve1-hi Cbr2-hi
Tcf4	3.52245e-22	0.646269	0.586	0.279	5.27206e-18	Macrophages Lyve1-hi Cbr2-hi
mt-Cytb	8.56753e-22	0.720053	1	0.991	1.2823e-17	Macrophages Lyve1-hi Cbr2-hi
Eps8	1.94971e-21	0.502974	0.387	0.129	2.91813e-17	Macrophages Lyve1-hi Cbr2-hi
Aldh2	6.29579e-21	0.680101	0.586	0.309	9.42291e-17	Macrophages Lyve1-hi Cbr2-hi
Jund	8.81658e-21	0.684621	0.859	0.578	1.31958e-16	Macrophages Lyve1-hi Cbr2-hi
Man1a	9.14988e-21	0.571688	0.461	0.188	1.36946e-16	Macrophages Lyve1-hi Cbr2-hi
Tfrc	1.32308e-20	0.298984	0.173	0.026	1.98025e-16	Macrophages Lyve1-hi Cbr2-hi
Gypc	1.96802e-20	0.13262	0.079	0.002	2.94554e-16	Macrophages Lyve1-hi Cbr2-hi
Rhobtb1	3.61763e-20	0.223087	0.141	0.017	5.41451e-16	Macrophages Lyve1-hi Cbr2-hi
Fcgr2b	4.46929e-20	0.685222	0.707	0.458	6.68918e-16	Macrophages Lyve1-hi Cbr2-hi
Ifitm3	4.76284e-20	0.751046	0.942	0.808	7.12854e-16	Macrophages Lyve1-hi Cbr2-hi
Nhsl2	1.93737e-19	0.28477	0.178	0.03	2.89967e-15	Macrophages Lyve1-hi Cbr2-hi
Tmcc1	3.27396e-19	0.644198	0.56	0.275	4.90014e-15	Macrophages Lyve1-hi Cbr2-hi
Zcchc24	3.84207e-19	0.406207	0.298	0.087	5.75043e-15	Macrophages Lyve1-hi Cbr2-hi
Arhgef3	3.98556e-19	0.398316	0.262	0.068	5.96519e-15	Macrophages Lyve1-hi Cbr2-hi
Ptafr	6.23217e-19	0.693276	0.555	0.283	9.32769e-15	Macrophages Lyve1-hi Cbr2-hi
C1qtnf1	8.87345e-19	0.106972	0.063	0.001	1.32809e-14	Macrophages Lyve1-hi Cbr2-hi
Tns1	9.75854e-19	0.602341	0.346	0.123	1.46056e-14	Macrophages Lyve1-hi Cbr2-hi
mt-Nd3	1.32863e-18	0.658513	0.921	0.776	1.98857e-14	Macrophages Lyve1-hi Cbr2-hi
Mfsd6	2.25368e-18	0.21032	0.131	0.016	3.37308e-14	Macrophages Lyve1-hi Cbr2-hi
Nav1	6.15494e-18	0.433165	0.293	0.089	9.2121e-14	Macrophages Lyve1-hi Cbr2-hi
Marcks	1.4162e-17	0.575671	0.963	0.87	2.11963e-13	Macrophages Lyve1-hi Cbr2-hi
Pde2a	2.19697e-17	0.25355	0.147	0.023	3.2882e-13	Macrophages Lyve1-hi Cbr2-hi
Tnfrsf17	3.19569e-17	0.12783	0.063	0.001	4.78299e-13	Macrophages Lyve1-hi Cbr2-hi
Kitl	6.37236e-17	0.360651	0.246	0.067	9.53751e-13	Macrophages Lyve1-hi Cbr2-hi
Jup	8.34908e-17	0.448439	0.361	0.135	1.24961e-12	Macrophages Lyve1-hi Cbr2-hi
Fos	9.44216e-17	0.81174	0.45	0.197	1.41321e-12	Macrophages Lyve1-hi Cbr2-hi
Slc28a2	1.52414e-16	0.228675	0.147	0.024	2.28119e-12	Macrophages Lyve1-hi Cbr2-hi
Gprc5b	1.92832e-16	0.102781	0.073	0.004	2.88611e-12	Macrophages Lyve1-hi Cbr2-hi
Gfra2	2.15403e-16	0.360068	0.23	0.06	3.22393e-12	Macrophages Lyve1-hi Cbr2-hi
Vim	3.10104e-16	0.609667	0.45	0.192	4.64132e-12	Macrophages Lyve1-hi Cbr2-hi
Ighm	4.2606e-16	0.567513	0.691	0.454	6.37684e-12	Macrophages Lyve1-hi Cbr2-hi
Alox5	7.15106e-16	0.307907	0.262	0.077	1.0703e-11	Macrophages Lyve1-hi Cbr2-hi
Rap1b	9.67113e-16	0.5693	0.827	0.709	1.44748e-11	Macrophages Lyve1-hi Cbr2-hi
Dok2	1.27653e-15	0.337317	0.366	0.134	1.91059e-11	Macrophages Lyve1-hi Cbr2-hi
Ap2m1	1.75534e-15	0.565185	0.586	0.35	2.62721e-11	Macrophages Lyve1-hi Cbr2-hi
Ripor2	2.19139e-15	0.218121	0.131	0.02	3.27985e-11	Macrophages Lyve1-hi Cbr2-hi
Dhrs3	3.09917e-15	0.550538	0.597	0.366	4.63852e-11	Macrophages Lyve1-hi Cbr2-hi
P3h2	3.3994e-15	0.204141	0.126	0.019	5.08788e-11	Macrophages Lyve1-hi Cbr2-hi
S100a6	3.50396e-15	0.142423	0.743	0.391	5.24437e-11	Macrophages Lyve1-hi Cbr2-hi
Klf4	3.51765e-15	0.438592	0.293	0.101	5.26486e-11	Macrophages Lyve1-hi Cbr2-hi
Prcp	3.96964e-15	0.537798	0.66	0.421	5.94137e-11	Macrophages Lyve1-hi Cbr2-hi
Abca1	4.15608e-15	0.502598	0.487	0.245	6.22041e-11	Macrophages Lyve1-hi Cbr2-hi
Etv1	4.42918e-15	0.214655	0.12	0.017	6.62916e-11	Macrophages Lyve1-hi Cbr2-hi
Zfp36l2	8.15291e-15	0.575283	0.885	0.739	1.22025e-10	Macrophages Lyve1-hi Cbr2-hi
Hmox1	9.95369e-15	0.4738	0.487	0.254	1.48977e-10	Macrophages Lyve1-hi Cbr2-hi
Mrvi1	1.26923e-14	0.110814	0.063	0.003	1.89965e-10	Macrophages Lyve1-hi Cbr2-hi
Car3	1.27421e-14	0.410934	0.183	0.044	1.90711e-10	Macrophages Lyve1-hi Cbr2-hi
Gda	1.77749e-14	0.45416	0.34	0.123	2.66036e-10	Macrophages Lyve1-hi Cbr2-hi
Rasgrp3	2.91336e-14	0.294072	0.194	0.05	4.36042e-10	Macrophages Lyve1-hi Cbr2-hi
Serpinb8	3.16575e-14	0.397461	0.288	0.102	4.73818e-10	Macrophages Lyve1-hi Cbr2-hi
Lamp2	3.68293e-14	0.497988	0.822	0.693	5.51223e-10	Macrophages Lyve1-hi Cbr2-hi
Smagp	6.56629e-14	0.360078	0.33	0.132	9.82777e-10	Macrophages Lyve1-hi Cbr2-hi
Serpinb6a	1.02532e-13	0.458243	0.461	0.233	1.53459e-09	Macrophages Lyve1-hi Cbr2-hi
Atp2b1	1.54339e-13	0.549388	0.723	0.551	2.30999e-09	Macrophages Lyve1-hi Cbr2-hi
B4galt6	2.57786e-13	0.511062	0.461	0.251	3.85829e-09	Macrophages Lyve1-hi Cbr2-hi
Tmod1	3.59069e-13	0.154525	0.105	0.015	5.37419e-09	Macrophages Lyve1-hi Cbr2-hi
Tln2	3.78896e-13	0.115674	0.068	0.005	5.67094e-09	Macrophages Lyve1-hi Cbr2-hi
Siglech	6.83307e-13	0.145247	0.094	0.012	1.0227e-08	Macrophages Lyve1-hi Cbr2-hi
Idh1	7.43032e-13	0.462171	0.366	0.167	1.1121e-08	Macrophages Lyve1-hi Cbr2-hi
Cfd	1.17044e-12	0.388608	0.23	0.074	1.75179e-08	Macrophages Lyve1-hi Cbr2-hi
Scn1b	1.34419e-12	0.201831	0.11	0.018	2.01186e-08	Macrophages Lyve1-hi Cbr2-hi
S1pr1	1.89913e-12	0.343506	0.23	0.076	2.84244e-08	Macrophages Lyve1-hi Cbr2-hi
Rnasel	1.91344e-12	0.271343	0.22	0.068	2.86385e-08	Macrophages Lyve1-hi Cbr2-hi
S100a4	1.99211e-12	0.648676	0.429	0.202	2.98159e-08	Macrophages Lyve1-hi Cbr2-hi
Sft2d2	2.18374e-12	0.372351	0.34	0.149	3.26841e-08	Macrophages Lyve1-hi Cbr2-hi
Foxred2	2.36106e-12	0.166788	0.105	0.017	3.53381e-08	Macrophages Lyve1-hi Cbr2-hi
Pros1	2.52438e-12	0.342275	0.314	0.127	3.77825e-08	Macrophages Lyve1-hi Cbr2-hi
Pdgfc	2.58086e-12	0.183409	0.105	0.017	3.86277e-08	Macrophages Lyve1-hi Cbr2-hi
Tcn2	2.68658e-12	0.459956	0.429	0.219	4.02101e-08	Macrophages Lyve1-hi Cbr2-hi
Lars2	3.99117e-12	0.519827	0.66	0.47	5.97359e-08	Macrophages Lyve1-hi Cbr2-hi
Frmd6	4.53363e-12	0.166175	0.11	0.019	6.78548e-08	Macrophages Lyve1-hi Cbr2-hi
Arsb	5.40126e-12	0.278142	0.209	0.066	8.08406e-08	Macrophages Lyve1-hi Cbr2-hi
S100a10	5.79412e-12	0.369095	0.764	0.507	8.67206e-08	Macrophages Lyve1-hi Cbr2-hi
Slc9a9	6.34286e-12	0.40911	0.314	0.136	9.49336e-08	Macrophages Lyve1-hi Cbr2-hi
Klhl9	6.48431e-12	0.530028	0.455	0.265	9.70507e-08	Macrophages Lyve1-hi Cbr2-hi
Plk2	7.27297e-12	0.131248	0.094	0.014	1.08854e-07	Macrophages Lyve1-hi Cbr2-hi
Gab1	7.472e-12	0.13228	0.094	0.014	1.11833e-07	Macrophages Lyve1-hi Cbr2-hi
Gabbr1	8.87084e-12	0.0996457	0.063	0.005	1.3277e-07	Macrophages Lyve1-hi Cbr2-hi
Calm2	8.89575e-12	0.485297	0.77	0.621	1.33143e-07	Macrophages Lyve1-hi Cbr2-hi
Kmo	9.1846e-12	0.119461	0.063	0.005	1.37466e-07	Macrophages Lyve1-hi Cbr2-hi
Gltp	1.02658e-11	0.483664	0.597	0.412	1.53648e-07	Macrophages Lyve1-hi Cbr2-hi
Slc14a1	1.17123e-11	0.16266	0.099	0.016	1.75298e-07	Macrophages Lyve1-hi Cbr2-hi
Cd38	1.18565e-11	0.419651	0.277	0.11	1.77456e-07	Macrophages Lyve1-hi Cbr2-hi
Epb41l1	1.19849e-11	0.220345	0.126	0.026	1.79378e-07	Macrophages Lyve1-hi Cbr2-hi
Rnf150	1.20351e-11	0.38813	0.267	0.103	1.80129e-07	Macrophages Lyve1-hi Cbr2-hi
Ehd4	1.2147e-11	0.547855	0.634	0.459	1.81805e-07	Macrophages Lyve1-hi Cbr2-hi
Pank1	1.24484e-11	0.120102	0.084	0.011	1.86315e-07	Macrophages Lyve1-hi Cbr2-hi
Zeb2	1.37324e-11	0.472657	0.78	0.633	2.05533e-07	Macrophages Lyve1-hi Cbr2-hi
Egfr	1.41236e-11	0.110457	0.068	0.007	2.11388e-07	Macrophages Lyve1-hi Cbr2-hi
Ggt5	1.41424e-11	0.224199	0.162	0.042	2.11669e-07	Macrophages Lyve1-hi Cbr2-hi
Dazap2	2.10269e-11	0.503295	0.764	0.618	3.14709e-07	Macrophages Lyve1-hi Cbr2-hi
Ctsb	2.15955e-11	0.398378	0.984	0.941	3.23219e-07	Macrophages Lyve1-hi Cbr2-hi
Slc18b1	2.57404e-11	0.0776338	0.047	0.002	3.85256e-07	Macrophages Lyve1-hi Cbr2-hi
Cfb	2.57404e-11	0.0776338	0.047	0.002	3.85256e-07	Macrophages Lyve1-hi Cbr2-hi
Sgpp1	2.87096e-11	0.423419	0.356	0.173	4.29697e-07	Macrophages Lyve1-hi Cbr2-hi
Retn	3.86407e-11	0.199771	0.105	0.019	5.78336e-07	Macrophages Lyve1-hi Cbr2-hi
Ptk2	4.91078e-11	0.0936696	0.063	0.006	7.34996e-07	Macrophages Lyve1-hi Cbr2-hi
Arhgef10l	6.27235e-11	0.214018	0.162	0.044	9.38782e-07	Macrophages Lyve1-hi Cbr2-hi
Rin2	8.60317e-11	0.377312	0.377	0.186	1.28764e-06	Macrophages Lyve1-hi Cbr2-hi
Zbtb20	1.16863e-10	0.464655	0.356	0.177	1.74909e-06	Macrophages Lyve1-hi Cbr2-hi
Aldh7a1	1.32094e-10	0.151369	0.12	0.026	1.97705e-06	Macrophages Lyve1-hi Cbr2-hi
Mindy1	1.69172e-10	0.244979	0.199	0.066	2.532e-06	Macrophages Lyve1-hi Cbr2-hi
Egr1	1.72178e-10	0.541379	0.267	0.109	2.57699e-06	Macrophages Lyve1-hi Cbr2-hi
Nrp2	2.70307e-10	0.250013	0.199	0.066	4.04569e-06	Macrophages Lyve1-hi Cbr2-hi
Sept8	2.96109e-10	0.300408	0.23	0.087	4.43186e-06	Macrophages Lyve1-hi Cbr2-hi
Tmem38a	2.98247e-10	0.0683786	0.047	0.003	4.46386e-06	Macrophages Lyve1-hi Cbr2-hi
Abca9	2.99858e-10	0.424923	0.398	0.217	4.48797e-06	Macrophages Lyve1-hi Cbr2-hi
Nrp1	4.81442e-10	0.503785	0.445	0.264	7.20575e-06	Macrophages Lyve1-hi Cbr2-hi
Mafb	5.79712e-10	0.570724	0.812	0.665	8.67656e-06	Macrophages Lyve1-hi Cbr2-hi
Ephx1	6.2804e-10	0.209813	0.157	0.046	9.39988e-06	Macrophages Lyve1-hi Cbr2-hi
Coro2b	6.47642e-10	0.114629	0.052	0.004	9.69326e-06	Macrophages Lyve1-hi Cbr2-hi
Fndc4	7.63173e-10	0.070474	0.042	0.002	1.14224e-05	Macrophages Lyve1-hi Cbr2-hi
Tppp	8.94774e-10	0.0936696	0.058	0.006	1.33921e-05	Macrophages Lyve1-hi Cbr2-hi
Rad51b	9.20695e-10	0.112541	0.058	0.006	1.378e-05	Macrophages Lyve1-hi Cbr2-hi
Scd1	9.70661e-10	0.412562	0.34	0.168	1.45279e-05	Macrophages Lyve1-hi Cbr2-hi
Rnase4	9.72791e-10	0.627312	0.539	0.385	1.45598e-05	Macrophages Lyve1-hi Cbr2-hi
Ptpn18	1.33123e-09	0.36026	0.948	0.803	1.99246e-05	Macrophages Lyve1-hi Cbr2-hi
Bmp2	1.40618e-09	0.147304	0.079	0.012	2.10463e-05	Macrophages Lyve1-hi Cbr2-hi
Gm16104	1.68065e-09	0.0928965	0.037	0.001	2.51543e-05	Macrophages Lyve1-hi Cbr2-hi
Tnfrsf25	1.69421e-09	0.0643274	0.037	0.001	2.53572e-05	Macrophages Lyve1-hi Cbr2-hi
Dnm1	1.69421e-09	0.0715229	0.037	0.001	2.53572e-05	Macrophages Lyve1-hi Cbr2-hi
Ctnnd2	1.949e-09	0.0807827	0.026	0	2.91707e-05	Macrophages Lyve1-hi Cbr2-hi
Sh3bp5	2.25113e-09	0.26366	0.178	0.06	3.36927e-05	Macrophages Lyve1-hi Cbr2-hi
Neat1	2.41019e-09	0.488513	0.435	0.262	3.60733e-05	Macrophages Lyve1-hi Cbr2-hi
Samd4	2.65071e-09	0.130075	0.068	0.009	3.96732e-05	Macrophages Lyve1-hi Cbr2-hi
Btnl2	2.75583e-09	0.042523	0.031	0.001	4.12466e-05	Macrophages Lyve1-hi Cbr2-hi
Rab31	2.91966e-09	0.300778	0.319	0.153	4.36986e-05	Macrophages Lyve1-hi Cbr2-hi
Emp3	3.70614e-09	0.465979	0.869	0.733	5.54698e-05	Macrophages Lyve1-hi Cbr2-hi
Tbc1d4	4.10697e-09	0.168428	0.12	0.031	6.14691e-05	Macrophages Lyve1-hi Cbr2-hi
Irf2bp2	4.9378e-09	0.493809	0.67	0.566	7.39041e-05	Macrophages Lyve1-hi Cbr2-hi
Antxr2	5.10765e-09	0.273883	0.236	0.097	7.64462e-05	Macrophages Lyve1-hi Cbr2-hi
Capn2	5.78911e-09	0.293146	0.267	0.119	8.66456e-05	Macrophages Lyve1-hi Cbr2-hi
Mxra7	6.00411e-09	0.151911	0.094	0.02	8.98635e-05	Macrophages Lyve1-hi Cbr2-hi
Papss2	7.23164e-09	0.0837102	0.042	0.003	0.000108236	Macrophages Lyve1-hi Cbr2-hi
Mgst1	8.9706e-09	0.259739	0.168	0.058	0.000134263	Macrophages Lyve1-hi Cbr2-hi
Sbf2	9.49528e-09	0.241915	0.251	0.109	0.000142116	Macrophages Lyve1-hi Cbr2-hi
Dock2	9.71953e-09	0.349001	0.471	0.293	0.000145472	Macrophages Lyve1-hi Cbr2-hi
Cd164	9.968e-09	0.357401	0.414	0.241	0.000149191	Macrophages Lyve1-hi Cbr2-hi
Clcn5	1.09615e-08	0.254034	0.215	0.085	0.000164062	Macrophages Lyve1-hi Cbr2-hi
St6gal1	1.12081e-08	0.271217	0.209	0.082	0.000167752	Macrophages Lyve1-hi Cbr2-hi
Grap	1.17594e-08	0.21559	0.162	0.054	0.000176003	Macrophages Lyve1-hi Cbr2-hi
Rbpj	1.21517e-08	0.447908	0.586	0.43	0.000181875	Macrophages Lyve1-hi Cbr2-hi
Tagln2	1.37426e-08	0.398154	0.785	0.626	0.000205685	Macrophages Lyve1-hi Cbr2-hi
Nupr1	1.43186e-08	0.220197	0.147	0.046	0.000214306	Macrophages Lyve1-hi Cbr2-hi
Ehd1	1.45199e-08	0.325199	0.309	0.154	0.000217319	Macrophages Lyve1-hi Cbr2-hi
Sesn1	1.5275e-08	0.315573	0.277	0.131	0.00022862	Macrophages Lyve1-hi Cbr2-hi
2610507B11Rik	1.53822e-08	0.390211	0.414	0.248	0.000230226	Macrophages Lyve1-hi Cbr2-hi
Anxa6	1.59675e-08	0.312014	0.257	0.116	0.000238985	Macrophages Lyve1-hi Cbr2-hi
Naaa	1.6135e-08	0.259994	0.414	0.224	0.000241492	Macrophages Lyve1-hi Cbr2-hi
Smim1	1.65549e-08	0.0774376	0.052	0.006	0.000247777	Macrophages Lyve1-hi Cbr2-hi
Sgpl1	1.7616e-08	0.380801	0.44	0.272	0.000263659	Macrophages Lyve1-hi Cbr2-hi
Ctdsp2	1.7728e-08	0.320657	0.361	0.198	0.000265335	Macrophages Lyve1-hi Cbr2-hi
Lifr	1.86619e-08	0.451662	0.513	0.363	0.000279312	Macrophages Lyve1-hi Cbr2-hi
Morf4l1	2.08406e-08	0.352494	0.817	0.693	0.000311922	Macrophages Lyve1-hi Cbr2-hi
Strn3	2.18014e-08	0.315954	0.314	0.163	0.000326302	Macrophages Lyve1-hi Cbr2-hi
Fgd6	2.35188e-08	0.0923567	0.068	0.011	0.000352006	Macrophages Lyve1-hi Cbr2-hi
Tmem8	2.73649e-08	0.131827	0.089	0.019	0.000409571	Macrophages Lyve1-hi Cbr2-hi
Canx	3.56289e-08	0.409257	0.743	0.623	0.000533257	Macrophages Lyve1-hi Cbr2-hi
Cd37	4.03266e-08	0.35114	0.382	0.222	0.000603568	Macrophages Lyve1-hi Cbr2-hi
Ptp4a2	4.16044e-08	0.428611	0.775	0.686	0.000622692	Macrophages Lyve1-hi Cbr2-hi
Ptov1	4.30766e-08	0.244658	0.236	0.104	0.000644727	Macrophages Lyve1-hi Cbr2-hi
Lrp6	4.50526e-08	0.276905	0.277	0.133	0.000674303	Macrophages Lyve1-hi Cbr2-hi
Ogt	4.76042e-08	0.406836	0.435	0.278	0.000712493	Macrophages Lyve1-hi Cbr2-hi
Osbpl9	4.80279e-08	0.337837	0.298	0.154	0.000718833	Macrophages Lyve1-hi Cbr2-hi
Adamtsl5	4.97768e-08	0.0539515	0.042	0.004	0.000745009	Macrophages Lyve1-hi Cbr2-hi
Apoa1	5.42821e-08	0.0570958	0.031	0.001	0.00081244	Macrophages Lyve1-hi Cbr2-hi
Epor	5.56864e-08	0.11114	0.068	0.012	0.000833459	Macrophages Lyve1-hi Cbr2-hi
Scamp5	5.84658e-08	0.209248	0.157	0.055	0.000875058	Macrophages Lyve1-hi Cbr2-hi
Cdr2	6.19958e-08	0.177309	0.115	0.032	0.000927891	Macrophages Lyve1-hi Cbr2-hi
Fosb	6.27111e-08	0.263579	0.147	0.048	0.000938596	Macrophages Lyve1-hi Cbr2-hi
Vwa5a	6.47751e-08	0.386255	0.455	0.305	0.00096949	Macrophages Lyve1-hi Cbr2-hi
Ralgps2	6.82818e-08	0.177669	0.115	0.032	0.00102197	Macrophages Lyve1-hi Cbr2-hi
Fabp4	7.14775e-08	0.480789	0.356	0.2	0.0010698	Macrophages Lyve1-hi Cbr2-hi
Gm15912	8.03056e-08	0.044623	0.021	0	0.00120193	Macrophages Lyve1-hi Cbr2-hi
Tspan3	8.3862e-08	0.227195	0.178	0.068	0.00125516	Macrophages Lyve1-hi Cbr2-hi
Tnfsf13	8.63663e-08	0.298135	0.346	0.19	0.00129264	Macrophages Lyve1-hi Cbr2-hi
Evi5	9.07971e-08	0.200624	0.199	0.08	0.00135896	Macrophages Lyve1-hi Cbr2-hi
Ahr	9.67204e-08	0.169841	0.115	0.033	0.00144761	Macrophages Lyve1-hi Cbr2-hi
Fmo2	9.87002e-08	0.0435726	0.026	0.001	0.00147725	Macrophages Lyve1-hi Cbr2-hi
Gpx7	9.87002e-08	0.0435726	0.026	0.001	0.00147725	Macrophages Lyve1-hi Cbr2-hi
Snx27	9.94342e-08	0.253081	0.215	0.092	0.00148823	Macrophages Lyve1-hi Cbr2-hi
C6	1.0134e-07	0.0549989	0.026	0.001	0.00151676	Macrophages Lyve1-hi Cbr2-hi
Ssr3	1.09336e-07	0.388693	0.497	0.341	0.00163643	Macrophages Lyve1-hi Cbr2-hi
Lpar1	1.11893e-07	0.0869328	0.079	0.016	0.00167471	Macrophages Lyve1-hi Cbr2-hi
Zdhhc14	1.14563e-07	0.171628	0.126	0.038	0.00171467	Macrophages Lyve1-hi Cbr2-hi
Nr3c1	1.19666e-07	0.31195	0.366	0.21	0.00179104	Macrophages Lyve1-hi Cbr2-hi
Gnpda1	1.45023e-07	0.326926	0.351	0.199	0.00217056	Macrophages Lyve1-hi Cbr2-hi
Mat2a	1.73265e-07	0.453702	0.529	0.378	0.00259326	Macrophages Lyve1-hi Cbr2-hi
Osbpl11	1.74525e-07	0.256943	0.22	0.098	0.00261211	Macrophages Lyve1-hi Cbr2-hi
Agmo	1.96747e-07	0.125256	0.105	0.028	0.00294471	Macrophages Lyve1-hi Cbr2-hi
Pikfyve	2.05361e-07	0.280127	0.23	0.106	0.00307364	Macrophages Lyve1-hi Cbr2-hi
Inpp4a	2.16666e-07	0.215545	0.188	0.076	0.00324285	Macrophages Lyve1-hi Cbr2-hi
Asgr2	2.35169e-07	0.0863753	0.063	0.011	0.00351978	Macrophages Lyve1-hi Cbr2-hi
Pcolce	2.39053e-07	0.0986022	0.047	0.006	0.00357791	Macrophages Lyve1-hi Cbr2-hi
Gpx4	2.49414e-07	0.453231	0.639	0.524	0.00373298	Macrophages Lyve1-hi Cbr2-hi
Sgce	2.54682e-07	0.0641969	0.047	0.006	0.00381183	Macrophages Lyve1-hi Cbr2-hi
Stom	2.69046e-07	0.240667	0.22	0.099	0.00402681	Macrophages Lyve1-hi Cbr2-hi
Ctnna1	3.10523e-07	0.335218	0.361	0.214	0.0046476	Macrophages Lyve1-hi Cbr2-hi
Rasgrp2	3.20218e-07	0.116227	0.089	0.022	0.00479271	Macrophages Lyve1-hi Cbr2-hi
Tspan4	3.3842e-07	0.220387	0.178	0.071	0.00506513	Macrophages Lyve1-hi Cbr2-hi
Sh3bgrl	3.48887e-07	0.368992	0.592	0.468	0.00522179	Macrophages Lyve1-hi Cbr2-hi
Thbd	3.50471e-07	0.123016	0.084	0.02	0.0052455	Macrophages Lyve1-hi Cbr2-hi
Cd40	4.21064e-07	0.170065	0.094	0.025	0.00630207	Macrophages Lyve1-hi Cbr2-hi
Stxbp6	4.28722e-07	0.156536	0.147	0.052	0.00641669	Macrophages Lyve1-hi Cbr2-hi
Dact3	5.57581e-07	0.0560469	0.031	0.002	0.00834532	Macrophages Lyve1-hi Cbr2-hi
Mbnl1	5.66527e-07	0.330016	0.953	0.862	0.00847921	Macrophages Lyve1-hi Cbr2-hi
Klf10	5.85939e-07	0.232268	0.209	0.093	0.00876975	Macrophages Lyve1-hi Cbr2-hi
St6galnac4	5.93239e-07	0.242988	0.236	0.111	0.00887902	Macrophages Lyve1-hi Cbr2-hi
Pdlim1	6.38711e-07	0.245657	0.183	0.076	0.00955958	Macrophages Lyve1-hi Cbr2-hi
Trpv4	7.49279e-07	0.204768	0.168	0.067	0.0112145	Macrophages Lyve1-hi Cbr2-hi
Fkbp1a	7.5166e-07	0.361164	0.539	0.409	0.0112501	Macrophages Lyve1-hi Cbr2-hi
C5ar1	7.96774e-07	0.375202	0.592	0.454	0.0119253	Macrophages Lyve1-hi Cbr2-hi
Nrros	8.31657e-07	0.322855	0.466	0.319	0.0124474	Macrophages Lyve1-hi Cbr2-hi
Hdac10	9.63227e-07	0.0539515	0.037	0.004	0.0144166	Macrophages Lyve1-hi Cbr2-hi
Cpne8	1.03755e-06	0.0641969	0.042	0.005	0.015529	Macrophages Lyve1-hi Cbr2-hi
Ms4a8a	1.05476e-06	0.162345	0.11	0.034	0.0157865	Macrophages Lyve1-hi Cbr2-hi
Rybp	1.18035e-06	0.190823	0.173	0.071	0.0176663	Macrophages Lyve1-hi Cbr2-hi
Cmtm6	1.19019e-06	0.3528	0.356	0.221	0.0178136	Macrophages Lyve1-hi Cbr2-hi
Fli1	1.22891e-06	0.339796	0.45	0.312	0.0183931	Macrophages Lyve1-hi Cbr2-hi
Tmem141	1.26744e-06	0.318335	0.283	0.157	0.0189697	Macrophages Lyve1-hi Cbr2-hi
Il6ra	1.35281e-06	0.336733	0.414	0.268	0.0202476	Macrophages Lyve1-hi Cbr2-hi
Gramd3	1.51934e-06	0.0820074	0.068	0.015	0.02274	Macrophages Lyve1-hi Cbr2-hi
Sema6d	1.5297e-06	0.142224	0.115	0.037	0.022895	Macrophages Lyve1-hi Cbr2-hi
Ndfip1	1.53686e-06	0.354878	0.576	0.457	0.0230022	Macrophages Lyve1-hi Cbr2-hi
Add3	1.60341e-06	0.269792	0.22	0.103	0.0239983	Macrophages Lyve1-hi Cbr2-hi
Dmwd	1.61588e-06	0.0498278	0.026	0.001	0.0241849	Macrophages Lyve1-hi Cbr2-hi
Glis2	1.62782e-06	0.042523	0.026	0.001	0.0243635	Macrophages Lyve1-hi Cbr2-hi
Atp6v0d2	1.63982e-06	0.035181	0.026	0.001	0.0245432	Macrophages Lyve1-hi Cbr2-hi
Rhoa	1.64183e-06	0.31855	0.932	0.867	0.0245732	Macrophages Lyve1-hi Cbr2-hi
Mctp1	1.64492e-06	0.140302	0.141	0.052	0.0246195	Macrophages Lyve1-hi Cbr2-hi
Fchsd2	1.69118e-06	0.197399	0.152	0.06	0.025312	Macrophages Lyve1-hi Cbr2-hi
Cpne1	1.74919e-06	0.231898	0.236	0.117	0.0261801	Macrophages Lyve1-hi Cbr2-hi
Kctd12	1.87283e-06	0.329349	0.66	0.547	0.0280306	Macrophages Lyve1-hi Cbr2-hi
Camkk2	1.92417e-06	0.199448	0.199	0.09	0.0287991	Macrophages Lyve1-hi Cbr2-hi
mt-Nd4l	2.04472e-06	0.395781	0.455	0.32	0.0306034	Macrophages Lyve1-hi Cbr2-hi
Slc12a2	2.04521e-06	0.161914	0.099	0.03	0.0306106	Macrophages Lyve1-hi Cbr2-hi
Ccl7	2.15606e-06	0.153367	0.089	0.024	0.0322698	Macrophages Lyve1-hi Cbr2-hi
Vat1	2.24426e-06	0.195906	0.188	0.083	0.0335899	Macrophages Lyve1-hi Cbr2-hi
Man1c1	2.28207e-06	0.25074	0.257	0.134	0.0341557	Macrophages Lyve1-hi Cbr2-hi
Anxa2	2.3013e-06	0.0621494	0.393	0.216	0.0344436	Macrophages Lyve1-hi Cbr2-hi
Tgfbr2	2.50305e-06	0.404642	0.518	0.391	0.0374631	Macrophages Lyve1-hi Cbr2-hi
Deptor	2.62649e-06	0.178147	0.162	0.067	0.0393106	Macrophages Lyve1-hi Cbr2-hi
Prune2	2.80277e-06	0.139684	0.11	0.036	0.0419491	Macrophages Lyve1-hi Cbr2-hi
Psd3	3.17292e-06	0.215382	0.267	0.141	0.047489	Macrophages Lyve1-hi Cbr2-hi
Colca2	3.38914e-06	0.022484	0.016	0	0.0507253	Macrophages Lyve1-hi Cbr2-hi
Egln3	3.38914e-06	0.022484	0.016	0	0.0507253	Macrophages Lyve1-hi Cbr2-hi
A530016L24Rik	3.38914e-06	0.022484	0.016	0	0.0507253	Macrophages Lyve1-hi Cbr2-hi
Gm47675	3.38914e-06	0.022484	0.016	0	0.0507253	Macrophages Lyve1-hi Cbr2-hi
Mucl1	3.38918e-06	0.689358	0.016	0	0.0507259	Macrophages Lyve1-hi Cbr2-hi
Nacc2	3.39166e-06	0.143728	0.105	0.034	0.050763	Macrophages Lyve1-hi Cbr2-hi
Plxnb2	3.41562e-06	0.260725	0.372	0.233	0.0511216	Macrophages Lyve1-hi Cbr2-hi
Ephb6	3.56437e-06	0.0362306	0.021	0.001	0.0533479	Macrophages Lyve1-hi Cbr2-hi
Armc3	3.67738e-06	0.0874151	0.052	0.009	0.0550394	Macrophages Lyve1-hi Cbr2-hi
Slc9a3r2	3.79318e-06	0.0940954	0.094	0.028	0.0567726	Macrophages Lyve1-hi Cbr2-hi
St8sia4	3.98586e-06	0.276898	0.34	0.202	0.0596564	Macrophages Lyve1-hi Cbr2-hi
Slc44a1	3.99135e-06	0.190335	0.131	0.049	0.0597386	Macrophages Lyve1-hi Cbr2-hi
Ncoa4	4.04338e-06	0.268474	0.304	0.175	0.0605172	Macrophages Lyve1-hi Cbr2-hi
Plscr4	4.05868e-06	0.0640677	0.052	0.009	0.0607462	Macrophages Lyve1-hi Cbr2-hi
Rfk	4.28245e-06	0.245774	0.22	0.109	0.0640954	Macrophages Lyve1-hi Cbr2-hi
Itgam	4.32389e-06	0.289383	0.377	0.235	0.0647157	Macrophages Lyve1-hi Cbr2-hi
Arhgef10	4.72215e-06	0.101112	0.063	0.014	0.0706764	Macrophages Lyve1-hi Cbr2-hi
Tapbp	5.03713e-06	0.368523	0.555	0.444	0.0753907	Macrophages Lyve1-hi Cbr2-hi
Prxl2b	5.76664e-06	0.240128	0.22	0.111	0.0863093	Macrophages Lyve1-hi Cbr2-hi
Prrc2b	7.39314e-06	0.22529	0.199	0.097	0.110653	Macrophages Lyve1-hi Cbr2-hi
Ly6e	8.17903e-06	0.513592	0.874	0.819	0.122416	Macrophages Lyve1-hi Cbr2-hi
Slc27a1	8.45007e-06	0.174645	0.11	0.039	0.126472	Macrophages Lyve1-hi Cbr2-hi
Ocrl	9.36996e-06	0.193885	0.183	0.086	0.14024	Macrophages Lyve1-hi Cbr2-hi
App	9.58035e-06	0.354137	0.649	0.599	0.143389	Macrophages Lyve1-hi Cbr2-hi
Mamdc2	9.58675e-06	0.0910577	0.063	0.015	0.143485	Macrophages Lyve1-hi Cbr2-hi
Hpse	9.73413e-06	0.0713567	0.042	0.007	0.145691	Macrophages Lyve1-hi Cbr2-hi
Prkar2b	1.00823e-05	0.10838	0.079	0.022	0.150902	Macrophages Lyve1-hi Cbr2-hi
Agtrap	1.04893e-05	0.166267	0.173	0.077	0.156993	Macrophages Lyve1-hi Cbr2-hi
Plec	1.067e-05	0.160218	0.152	0.063	0.159698	Macrophages Lyve1-hi Cbr2-hi
Xdh	1.2183e-05	0.213419	0.22	0.112	0.182343	Macrophages Lyve1-hi Cbr2-hi
Fam117b	1.283e-05	0.251069	0.277	0.159	0.192027	Macrophages Lyve1-hi Cbr2-hi
Gpr146	1.30373e-05	0.194173	0.141	0.059	0.195129	Macrophages Lyve1-hi Cbr2-hi
Me1	1.32058e-05	0.214578	0.157	0.068	0.197651	Macrophages Lyve1-hi Cbr2-hi
Pcbp2	1.32204e-05	0.251648	0.801	0.683	0.19787	Macrophages Lyve1-hi Cbr2-hi
Slc30a2	1.32971e-05	0.0414741	0.026	0.002	0.199018	Macrophages Lyve1-hi Cbr2-hi
Scarf1	1.32971e-05	0.0414741	0.026	0.002	0.199018	Macrophages Lyve1-hi Cbr2-hi
Fasn	1.34689e-05	0.239923	0.141	0.059	0.20159	Macrophages Lyve1-hi Cbr2-hi
Ticam2	1.35013e-05	0.125389	0.147	0.06	0.202074	Macrophages Lyve1-hi Cbr2-hi
Cyp2j6	1.3509e-05	0.0404261	0.026	0.002	0.20219	Macrophages Lyve1-hi Cbr2-hi
Eif4g2	1.40582e-05	0.277566	0.728	0.608	0.21041	Macrophages Lyve1-hi Cbr2-hi
Zfand6	1.4195e-05	0.301499	0.382	0.253	0.212457	Macrophages Lyve1-hi Cbr2-hi
Dock9	1.42902e-05	0.0580457	0.037	0.005	0.213882	Macrophages Lyve1-hi Cbr2-hi
Arrdc3	1.4524e-05	0.251435	0.215	0.111	0.21738	Macrophages Lyve1-hi Cbr2-hi
Ifitm6	1.5497e-05	0.183335	0.173	0.077	0.231944	Macrophages Lyve1-hi Cbr2-hi
Bahcc1	1.67583e-05	0.0466835	0.031	0.004	0.250822	Macrophages Lyve1-hi Cbr2-hi
Cdc25b	1.69826e-05	0.0393787	0.031	0.004	0.254179	Macrophages Lyve1-hi Cbr2-hi
Arsg	1.70292e-05	0.045637	0.031	0.004	0.254876	Macrophages Lyve1-hi Cbr2-hi
Ttc8	1.70292e-05	0.045637	0.031	0.004	0.254876	Macrophages Lyve1-hi Cbr2-hi
Ier5l	1.78675e-05	0.0853363	0.052	0.011	0.267422	Macrophages Lyve1-hi Cbr2-hi
Iqgap2	1.79397e-05	0.209576	0.241	0.131	0.268504	Macrophages Lyve1-hi Cbr2-hi
Vps52	1.80282e-05	0.203029	0.183	0.087	0.269828	Macrophages Lyve1-hi Cbr2-hi
Slc15a2	1.85384e-05	0.0820074	0.063	0.015	0.277464	Macrophages Lyve1-hi Cbr2-hi
Hrh1	1.86793e-05	0.083039	0.063	0.015	0.279572	Macrophages Lyve1-hi Cbr2-hi
Ryk	1.88123e-05	0.117253	0.073	0.02	0.281564	Macrophages Lyve1-hi Cbr2-hi
Arhgap26	1.91151e-05	0.131318	0.126	0.049	0.286096	Macrophages Lyve1-hi Cbr2-hi
Cdkn2c	1.93991e-05	0.15179	0.105	0.037	0.290347	Macrophages Lyve1-hi Cbr2-hi
Kdm5d	2.01879e-05	0.103262	0.084	0.025	0.302153	Macrophages Lyve1-hi Cbr2-hi
Adam19	2.04664e-05	0.169157	0.157	0.068	0.306321	Macrophages Lyve1-hi Cbr2-hi
Gbp7	2.15244e-05	0.226777	0.22	0.115	0.322156	Macrophages Lyve1-hi Cbr2-hi
Zfp422	2.18075e-05	0.152138	0.136	0.056	0.326393	Macrophages Lyve1-hi Cbr2-hi
Snx8	2.24196e-05	0.152138	0.141	0.06	0.335555	Macrophages Lyve1-hi Cbr2-hi
Fkbp9	2.56235e-05	0.0928562	0.068	0.018	0.383507	Macrophages Lyve1-hi Cbr2-hi
Aurkb	2.57474e-05	0.0631533	0.042	0.007	0.385361	Macrophages Lyve1-hi Cbr2-hi
Tef	3.17105e-05	0.0874798	0.084	0.026	0.474612	Macrophages Lyve1-hi Cbr2-hi
Mcc	3.21157e-05	0.0863753	0.047	0.009	0.480676	Macrophages Lyve1-hi Cbr2-hi
Tmem176a	3.42422e-05	0.284347	0.723	0.659	0.512503	Macrophages Lyve1-hi Cbr2-hi
Cd47	3.43075e-05	0.272336	0.696	0.61	0.513481	Macrophages Lyve1-hi Cbr2-hi
Klf11	3.4762e-05	0.097719	0.073	0.021	0.520283	Macrophages Lyve1-hi Cbr2-hi
Ctnnd1	3.51756e-05	0.259073	0.346	0.227	0.526473	Macrophages Lyve1-hi Cbr2-hi
Smpd1	3.58455e-05	0.169226	0.105	0.039	0.536499	Macrophages Lyve1-hi Cbr2-hi
Reep3	3.77796e-05	0.394195	0.445	0.354	0.565448	Macrophages Lyve1-hi Cbr2-hi
Npl	3.88392e-05	0.121409	0.11	0.042	0.581306	Macrophages Lyve1-hi Cbr2-hi
Dip2b	3.95828e-05	0.246003	0.23	0.127	0.592435	Macrophages Lyve1-hi Cbr2-hi
Fer	4.21296e-05	0.0987469	0.068	0.019	0.630553	Macrophages Lyve1-hi Cbr2-hi
Dpysl3	4.23465e-05	0.0559578	0.037	0.006	0.6338	Macrophages Lyve1-hi Cbr2-hi
Cracr2b	4.29014e-05	0.169012	0.115	0.045	0.642105	Macrophages Lyve1-hi Cbr2-hi
Ddx60	4.31111e-05	0.187968	0.136	0.059	0.645243	Macrophages Lyve1-hi Cbr2-hi
Patj	4.42181e-05	0.0498278	0.021	0.001	0.661813	Macrophages Lyve1-hi Cbr2-hi
Cd300lb	4.44219e-05	0.162015	0.157	0.071	0.664863	Macrophages Lyve1-hi Cbr2-hi
Thra	4.44483e-05	0.1002	0.084	0.027	0.665258	Macrophages Lyve1-hi Cbr2-hi
Crnde	4.4523e-05	0.042523	0.021	0.001	0.666376	Macrophages Lyve1-hi Cbr2-hi
Mir99ahg	4.46232e-05	0.118394	0.105	0.039	0.667876	Macrophages Lyve1-hi Cbr2-hi
Mill2	4.48296e-05	0.035181	0.021	0.001	0.670965	Macrophages Lyve1-hi Cbr2-hi
Il6	4.51379e-05	0.0278015	0.021	0.001	0.675578	Macrophages Lyve1-hi Cbr2-hi
Dzip1	4.51379e-05	0.0278015	0.021	0.001	0.675578	Macrophages Lyve1-hi Cbr2-hi
Adamts5	4.51379e-05	0.0278015	0.021	0.001	0.675578	Macrophages Lyve1-hi Cbr2-hi
Snx3	4.59664e-05	0.365694	0.602	0.539	0.687979	Macrophages Lyve1-hi Cbr2-hi
Dusp3	4.65531e-05	0.227381	0.309	0.192	0.69676	Macrophages Lyve1-hi Cbr2-hi
S100a13	4.76535e-05	0.329423	0.508	0.417	0.71323	Macrophages Lyve1-hi Cbr2-hi
Scpep1	4.8211e-05	0.2556	0.309	0.198	0.721574	Macrophages Lyve1-hi Cbr2-hi
Mef2c	4.90652e-05	0.32719	0.576	0.46	0.734359	Macrophages Lyve1-hi Cbr2-hi
Ccdc152	5.15823e-05	0.0872418	0.094	0.033	0.772032	Macrophages Lyve1-hi Cbr2-hi
Il6st	5.41337e-05	0.162309	0.147	0.066	0.810219	Macrophages Lyve1-hi Cbr2-hi
Ccl5	5.63284e-05	0.0167649	0.461	0.308	0.843068	Macrophages Lyve1-hi Cbr2-hi
Kifc3	5.77422e-05	0.122622	0.12	0.049	0.864228	Macrophages Lyve1-hi Cbr2-hi
Fam118a	6.13801e-05	0.112434	0.094	0.034	0.918676	Macrophages Lyve1-hi Cbr2-hi
Ddah2	6.27599e-05	0.0476835	0.042	0.008	0.939328	Macrophages Lyve1-hi Cbr2-hi
Pid1	6.31972e-05	0.253738	0.654	0.554	0.945872	Macrophages Lyve1-hi Cbr2-hi
Trim41	6.38346e-05	0.229138	0.225	0.127	0.955413	Macrophages Lyve1-hi Cbr2-hi
Esr1	6.413e-05	0.0699961	0.058	0.015	0.959833	Macrophages Lyve1-hi Cbr2-hi
Gstm7	6.71924e-05	0.0477309	0.026	0.003	1	Macrophages Lyve1-hi Cbr2-hi
Rfx2	6.71924e-05	0.0477309	0.026	0.003	1	Macrophages Lyve1-hi Cbr2-hi
Gm38079	6.79337e-05	0.0622304	0.026	0.003	1	Macrophages Lyve1-hi Cbr2-hi
Rtl6	6.79337e-05	0.0404261	0.026	0.003	1	Macrophages Lyve1-hi Cbr2-hi
Rras	7.03765e-05	0.160916	0.173	0.084	1	Macrophages Lyve1-hi Cbr2-hi
Rnf141	7.66502e-05	0.217318	0.209	0.114	1	Macrophages Lyve1-hi Cbr2-hi
Tut4	8.10726e-05	0.240981	0.194	0.104	1	Macrophages Lyve1-hi Cbr2-hi
Lpin1	9.05968e-05	0.15519	0.115	0.047	1	Macrophages Lyve1-hi Cbr2-hi
G3bp2	9.19638e-05	0.293103	0.513	0.402	1	Macrophages Lyve1-hi Cbr2-hi
mt-Nd5	9.25782e-05	0.373454	0.487	0.387	1	Macrophages Lyve1-hi Cbr2-hi
Rab5b	9.53871e-05	0.23554	0.246	0.146	1	Macrophages Lyve1-hi Cbr2-hi
H3f3a	0.000101392	0.208957	0.979	0.964	1	Macrophages Lyve1-hi Cbr2-hi
Mylk	0.000102696	0.0641969	0.037	0.007	1	Macrophages Lyve1-hi Cbr2-hi
Slc30a4	0.000105205	0.0791178	0.058	0.015	1	Macrophages Lyve1-hi Cbr2-hi
Afap1l1	0.000107783	0.0559578	0.037	0.007	1	Macrophages Lyve1-hi Cbr2-hi
Tacc1	0.000116071	0.288014	0.424	0.317	1	Macrophages Lyve1-hi Cbr2-hi
Hacd4	0.000117064	0.289928	0.419	0.315	1	Macrophages Lyve1-hi Cbr2-hi
Ssbp2	0.000117808	0.0925903	0.073	0.023	1	Macrophages Lyve1-hi Cbr2-hi
Tut7	0.000118114	0.334804	0.361	0.259	1	Macrophages Lyve1-hi Cbr2-hi
Zbed5	0.000123588	0.0288511	0.016	0.001	1	Macrophages Lyve1-hi Cbr2-hi
Rhou	0.00012408	0.0214336	0.016	0.001	1	Macrophages Lyve1-hi Cbr2-hi
Cd209e	0.000125571	0.020384	0.016	0.001	1	Macrophages Lyve1-hi Cbr2-hi
Arap1	0.000129787	0.264011	0.33	0.226	1	Macrophages Lyve1-hi Cbr2-hi
Epn2	0.000130672	0.0600272	0.042	0.009	1	Macrophages Lyve1-hi Cbr2-hi
Pcmtd1	0.00013102	0.211559	0.204	0.114	1	Macrophages Lyve1-hi Cbr2-hi
Bin1	0.000131193	0.267466	0.304	0.2	1	Macrophages Lyve1-hi Cbr2-hi
Rbms1	0.000133624	0.332509	0.482	0.379	1	Macrophages Lyve1-hi Cbr2-hi
P2ry12	0.000141866	0.143807	0.162	0.079	1	Macrophages Lyve1-hi Cbr2-hi
Fam234a	0.00014461	0.165134	0.168	0.084	1	Macrophages Lyve1-hi Cbr2-hi
Klf6	0.000144814	0.2662	0.628	0.525	1	Macrophages Lyve1-hi Cbr2-hi
Mob3b	0.000148149	0.151205	0.12	0.052	1	Macrophages Lyve1-hi Cbr2-hi
Klf15	0.000149723	0.0299015	0.01	0	1	Macrophages Lyve1-hi Cbr2-hi
Nlgn2	0.000149723	0.0150282	0.01	0	1	Macrophages Lyve1-hi Cbr2-hi
Dnah12	0.000149723	0.0150282	0.01	0	1	Macrophages Lyve1-hi Cbr2-hi
Gm26513	0.000149723	0.0150282	0.01	0	1	Macrophages Lyve1-hi Cbr2-hi
Gm43807	0.000149723	0.0150282	0.01	0	1	Macrophages Lyve1-hi Cbr2-hi
Kif7	0.000149723	0.0150282	0.01	0	1	Macrophages Lyve1-hi Cbr2-hi
Gm50087	0.000149723	0.0150282	0.01	0	1	Macrophages Lyve1-hi Cbr2-hi
Tox2	0.000149723	0.022484	0.01	0	1	Macrophages Lyve1-hi Cbr2-hi
Mup3	0.000149723	0.022484	0.01	0	1	Macrophages Lyve1-hi Cbr2-hi
Vmn1r13	0.000149723	0.022484	0.01	0	1	Macrophages Lyve1-hi Cbr2-hi
Sec14l1	0.000153467	0.244623	0.34	0.232	1	Macrophages Lyve1-hi Cbr2-hi
Ppp3ca	0.000165641	0.295286	0.424	0.313	1	Macrophages Lyve1-hi Cbr2-hi
Rhoj	0.000170564	0.0518592	0.031	0.005	1	Macrophages Lyve1-hi Cbr2-hi
Anxa5	0.00017201	0.325059	0.796	0.769	1	Macrophages Lyve1-hi Cbr2-hi
Flrt2	0.000172806	0.0508141	0.031	0.005	1	Macrophages Lyve1-hi Cbr2-hi
Per3	0.000173079	0.078084	0.058	0.016	1	Macrophages Lyve1-hi Cbr2-hi
Osbpl8	0.000190239	0.153883	0.157	0.078	1	Macrophages Lyve1-hi Cbr2-hi
Mob1a	0.000192496	0.273749	0.555	0.46	1	Macrophages Lyve1-hi Cbr2-hi
Sumo2	0.000199931	0.285224	0.675	0.588	1	Macrophages Lyve1-hi Cbr2-hi
Ppp1r9b	0.000200299	0.233339	0.33	0.217	1	Macrophages Lyve1-hi Cbr2-hi
Gpr160	0.000200638	0.155967	0.194	0.105	1	Macrophages Lyve1-hi Cbr2-hi
St3gal1	0.000202926	0.197682	0.209	0.117	1	Macrophages Lyve1-hi Cbr2-hi
Oat	0.000204551	0.279989	0.293	0.195	1	Macrophages Lyve1-hi Cbr2-hi
Prr5	0.00021284	0.105633	0.068	0.022	1	Macrophages Lyve1-hi Cbr2-hi
Adrb2	0.000217155	0.208454	0.246	0.149	1	Macrophages Lyve1-hi Cbr2-hi
Dusp7	0.000230761	0.16402	0.188	0.102	1	Macrophages Lyve1-hi Cbr2-hi
Gm13431	0.000233344	0.0631533	0.037	0.007	1	Macrophages Lyve1-hi Cbr2-hi
Igf1r	0.000236004	0.174598	0.141	0.068	1	Macrophages Lyve1-hi Cbr2-hi
Nfxl1	0.000237786	0.229184	0.309	0.203	1	Macrophages Lyve1-hi Cbr2-hi
Rhoq	0.000244148	0.19347	0.136	0.065	1	Macrophages Lyve1-hi Cbr2-hi
Ttc3	0.000249021	0.175053	0.168	0.087	1	Macrophages Lyve1-hi Cbr2-hi
Unc5a	0.000249725	0.0393787	0.026	0.004	1	Macrophages Lyve1-hi Cbr2-hi
Zfp30	0.000252767	0.0383322	0.026	0.004	1	Macrophages Lyve1-hi Cbr2-hi
Adipoq	0.000255588	0.0814009	0.042	0.009	1	Macrophages Lyve1-hi Cbr2-hi
Cxxc5	0.000255986	0.0900254	0.058	0.017	1	Macrophages Lyve1-hi Cbr2-hi
Ccdc50	0.000256877	0.294846	0.393	0.302	1	Macrophages Lyve1-hi Cbr2-hi
Cd300ld	0.000263272	0.244123	0.314	0.208	1	Macrophages Lyve1-hi Cbr2-hi
Sod3	0.00027131	0.0560469	0.021	0.002	1	Macrophages Lyve1-hi Cbr2-hi
Smarcd3	0.000276818	0.0330841	0.021	0.002	1	Macrophages Lyve1-hi Cbr2-hi
Serpina3k	0.000276818	0.0330841	0.021	0.002	1	Macrophages Lyve1-hi Cbr2-hi
Lamp1	0.000278031	0.249934	0.864	0.812	1	Macrophages Lyve1-hi Cbr2-hi
Mxd4	0.000280643	0.284713	0.262	0.168	1	Macrophages Lyve1-hi Cbr2-hi
Tpcn1	0.000300207	0.128237	0.147	0.071	1	Macrophages Lyve1-hi Cbr2-hi
Smc3	0.000302009	0.20816	0.257	0.157	1	Macrophages Lyve1-hi Cbr2-hi
Top2b	0.000305036	0.241546	0.272	0.176	1	Macrophages Lyve1-hi Cbr2-hi
Acap3	0.000321961	0.0778883	0.063	0.02	1	Macrophages Lyve1-hi Cbr2-hi
Akap13	0.000326023	0.263934	0.325	0.218	1	Macrophages Lyve1-hi Cbr2-hi
Abcc1	0.000328384	0.157308	0.157	0.08	1	Macrophages Lyve1-hi Cbr2-hi
Ap3s1	0.000338525	0.212226	0.293	0.193	1	Macrophages Lyve1-hi Cbr2-hi
Arsk	0.000354582	0.136435	0.136	0.066	1	Macrophages Lyve1-hi Cbr2-hi
Igkc	0.000355019	0.174601	0.251	0.155	1	Macrophages Lyve1-hi Cbr2-hi
Cenpb	0.00036664	0.217975	0.257	0.161	1	Macrophages Lyve1-hi Cbr2-hi
Cnrip1	0.000383263	0.102866	0.058	0.017	1	Macrophages Lyve1-hi Cbr2-hi
Lpp	0.000389225	0.206838	0.209	0.123	1	Macrophages Lyve1-hi Cbr2-hi
Tubb6	0.000391663	0.191252	0.204	0.117	1	Macrophages Lyve1-hi Cbr2-hi
Il1rl1	0.000393769	0.120741	0.141	0.068	1	Macrophages Lyve1-hi Cbr2-hi
Notch2	0.000414885	0.248407	0.377	0.277	1	Macrophages Lyve1-hi Cbr2-hi
Ulk2	0.00042362	0.171737	0.188	0.105	1	Macrophages Lyve1-hi Cbr2-hi
Hist3h2ba	0.000429485	0.0497698	0.031	0.006	1	Macrophages Lyve1-hi Cbr2-hi
A4galt	0.000436315	0.0425018	0.031	0.006	1	Macrophages Lyve1-hi Cbr2-hi
Dennd5a	0.000441092	0.306627	0.34	0.248	1	Macrophages Lyve1-hi Cbr2-hi
Adcy9	0.000446887	0.0608428	0.058	0.017	1	Macrophages Lyve1-hi Cbr2-hi
Dbp	0.000460353	0.0838468	0.063	0.02	1	Macrophages Lyve1-hi Cbr2-hi
Snx13	0.000461813	0.144771	0.173	0.093	1	Macrophages Lyve1-hi Cbr2-hi
Rab5c	0.000471842	0.251971	0.497	0.401	1	Macrophages Lyve1-hi Cbr2-hi
Rnf144b	0.000489588	0.166635	0.131	0.063	1	Macrophages Lyve1-hi Cbr2-hi
Slc25a37	0.000497457	0.127362	0.126	0.06	1	Macrophages Lyve1-hi Cbr2-hi
Gimap6	0.000499329	0.0932986	0.084	0.032	1	Macrophages Lyve1-hi Cbr2-hi
Dstn	0.000507919	0.338118	0.408	0.335	1	Macrophages Lyve1-hi Cbr2-hi
Ccr2	0.000578388	0.580554	0.382	0.294	1	Macrophages Lyve1-hi Cbr2-hi
Tent5a	0.000591115	0.213302	0.524	0.412	1	Macrophages Lyve1-hi Cbr2-hi
AI467606	0.000596998	0.209976	0.257	0.161	1	Macrophages Lyve1-hi Cbr2-hi
Ddx5	0.000609502	0.175673	0.901	0.831	1	Macrophages Lyve1-hi Cbr2-hi
Ier3	0.000613278	0.0936649	0.11	0.049	1	Macrophages Lyve1-hi Cbr2-hi
Ube2q2	0.000630811	0.139567	0.168	0.09	1	Macrophages Lyve1-hi Cbr2-hi
Hexa	0.000632592	0.313072	0.681	0.692	1	Macrophages Lyve1-hi Cbr2-hi
Slc12a7	0.000632895	0.138059	0.162	0.087	1	Macrophages Lyve1-hi Cbr2-hi
Ethe1	0.000633007	0.137743	0.188	0.106	1	Macrophages Lyve1-hi Cbr2-hi
Capns1	0.000639833	0.275795	0.545	0.476	1	Macrophages Lyve1-hi Cbr2-hi
Crat	0.00064142	0.136808	0.183	0.101	1	Macrophages Lyve1-hi Cbr2-hi
Klf7	0.000659364	0.205077	0.262	0.17	1	Macrophages Lyve1-hi Cbr2-hi
Slc46a3	0.000659377	0.0953868	0.068	0.024	1	Macrophages Lyve1-hi Cbr2-hi
Rab11a	0.000679098	0.238147	0.403	0.299	1	Macrophages Lyve1-hi Cbr2-hi
Cybc1	0.000693235	0.203555	0.272	0.181	1	Macrophages Lyve1-hi Cbr2-hi
Dynll2	0.000720939	0.209303	0.272	0.183	1	Macrophages Lyve1-hi Cbr2-hi
Pea15a	0.00076038	0.312955	0.476	0.401	1	Macrophages Lyve1-hi Cbr2-hi
Slc6a6	0.000779635	0.336578	0.508	0.444	1	Macrophages Lyve1-hi Cbr2-hi
Cstf2t	0.000804269	0.168376	0.168	0.093	1	Macrophages Lyve1-hi Cbr2-hi
Sh3pxd2a	0.000804865	0.135738	0.11	0.051	1	Macrophages Lyve1-hi Cbr2-hi
Peg13	0.000844991	0.0839783	0.094	0.04	1	Macrophages Lyve1-hi Cbr2-hi
Zfp36	0.000863882	0.286635	0.435	0.345	1	Macrophages Lyve1-hi Cbr2-hi
Pfkm	0.000920888	0.0610685	0.037	0.009	1	Macrophages Lyve1-hi Cbr2-hi
Cd28	0.000926991	0.0559578	0.031	0.007	1	Macrophages Lyve1-hi Cbr2-hi
Dusp23	0.000959247	0.100435	0.105	0.047	1	Macrophages Lyve1-hi Cbr2-hi
Acacb	0.000978902	0.0445596	0.037	0.009	1	Macrophages Lyve1-hi Cbr2-hi
Rac1	0.00101228	0.213419	0.738	0.706	1	Macrophages Lyve1-hi Cbr2-hi
Grk5	0.00101375	0.0761168	0.089	0.037	1	Macrophages Lyve1-hi Cbr2-hi
Sp1	0.00104851	0.173998	0.293	0.198	1	Macrophages Lyve1-hi Cbr2-hi
Pgpep1	0.00106083	0.119398	0.094	0.042	1	Macrophages Lyve1-hi Cbr2-hi
Gsta3	0.00106174	0.0330841	0.021	0.003	1	Macrophages Lyve1-hi Cbr2-hi
Cidec	0.00106174	0.0330841	0.021	0.003	1	Macrophages Lyve1-hi Cbr2-hi
Nynrin	0.00107217	0.0257046	0.021	0.003	1	Macrophages Lyve1-hi Cbr2-hi
Padi4	0.00108091	0.042523	0.016	0.001	1	Macrophages Lyve1-hi Cbr2-hi
2210417A02Rik	0.00108091	0.0278015	0.016	0.001	1	Macrophages Lyve1-hi Cbr2-hi
Fah	0.00108091	0.0278015	0.016	0.001	1	Macrophages Lyve1-hi Cbr2-hi
Il17rd	0.00108091	0.0278015	0.016	0.001	1	Macrophages Lyve1-hi Cbr2-hi
4930426D05Rik	0.00108091	0.0278015	0.016	0.001	1	Macrophages Lyve1-hi Cbr2-hi
Sgms2	0.0010876	0.020384	0.016	0.001	1	Macrophages Lyve1-hi Cbr2-hi
Gm10369	0.0010876	0.020384	0.016	0.001	1	Macrophages Lyve1-hi Cbr2-hi
Lep	0.0010876	0.020384	0.016	0.001	1	Macrophages Lyve1-hi Cbr2-hi
Fgf9	0.0010876	0.020384	0.016	0.001	1	Macrophages Lyve1-hi Cbr2-hi
Zfp532	0.0010876	0.020384	0.016	0.001	1	Macrophages Lyve1-hi Cbr2-hi
Ptbp3	0.00109279	0.305996	0.55	0.489	1	Macrophages Lyve1-hi Cbr2-hi
Exoc6b	0.00109707	0.151561	0.136	0.071	1	Macrophages Lyve1-hi Cbr2-hi
Ppp1r15a	0.00110443	0.0920663	0.079	0.031	1	Macrophages Lyve1-hi Cbr2-hi
Elk3	0.00110878	0.19086	0.251	0.166	1	Macrophages Lyve1-hi Cbr2-hi
Fez2	0.00111989	0.187015	0.215	0.135	1	Macrophages Lyve1-hi Cbr2-hi
Kctd12b	0.00113053	0.0823873	0.079	0.031	1	Macrophages Lyve1-hi Cbr2-hi
Pdxk	0.00113336	0.168345	0.209	0.127	1	Macrophages Lyve1-hi Cbr2-hi
Tbc1d2b	0.00113685	0.118972	0.147	0.077	1	Macrophages Lyve1-hi Cbr2-hi
Nid2	0.00114133	0.0639398	0.047	0.014	1	Macrophages Lyve1-hi Cbr2-hi
Ptpro	0.00116858	0.229234	0.314	0.224	1	Macrophages Lyve1-hi Cbr2-hi
Rad21	0.00118279	0.180165	0.283	0.192	1	Macrophages Lyve1-hi Cbr2-hi
0610009L18Rik	0.00122374	0.0760185	0.052	0.017	1	Macrophages Lyve1-hi Cbr2-hi
H2afv	0.00122766	0.17867	0.251	0.163	1	Macrophages Lyve1-hi Cbr2-hi
Lbr	0.00125828	0.216482	0.314	0.227	1	Macrophages Lyve1-hi Cbr2-hi
Stard4	0.00129438	0.0776946	0.068	0.025	1	Macrophages Lyve1-hi Cbr2-hi
Plxnd1	0.00130044	0.107645	0.272	0.173	1	Macrophages Lyve1-hi Cbr2-hi
Snx6	0.00130232	0.253457	0.325	0.235	1	Macrophages Lyve1-hi Cbr2-hi
Cbl	0.00132983	0.284162	0.429	0.347	1	Macrophages Lyve1-hi Cbr2-hi
Tbc1d14	0.00134181	0.124132	0.215	0.13	1	Macrophages Lyve1-hi Cbr2-hi
Grk6	0.00134578	0.127581	0.162	0.09	1	Macrophages Lyve1-hi Cbr2-hi
Lamc1	0.00136249	0.0782815	0.042	0.012	1	Macrophages Lyve1-hi Cbr2-hi
Adgre5	0.00139753	0.210693	0.33	0.232	1	Macrophages Lyve1-hi Cbr2-hi
Ctns	0.0013998	0.113539	0.147	0.078	1	Macrophages Lyve1-hi Cbr2-hi
Dlg4	0.00141581	0.0627852	0.058	0.02	1	Macrophages Lyve1-hi Cbr2-hi
Tsc22d3	0.00148155	0.224199	0.571	0.473	1	Macrophages Lyve1-hi Cbr2-hi
Tmtc3	0.00152474	0.0757557	0.099	0.045	1	Macrophages Lyve1-hi Cbr2-hi
Acly	0.00154334	0.207161	0.304	0.213	1	Macrophages Lyve1-hi Cbr2-hi
Zdhhc20	0.00161592	0.183923	0.225	0.146	1	Macrophages Lyve1-hi Cbr2-hi
Stab1	0.00164144	0.347585	0.607	0.563	1	Macrophages Lyve1-hi Cbr2-hi
Xylt2	0.00166797	0.0799512	0.094	0.042	1	Macrophages Lyve1-hi Cbr2-hi
Nck1	0.00168461	0.190979	0.199	0.123	1	Macrophages Lyve1-hi Cbr2-hi
Ccl2	0.00169225	0.190335	0.141	0.076	1	Macrophages Lyve1-hi Cbr2-hi
Tnk2	0.00170809	0.0456002	0.037	0.009	1	Macrophages Lyve1-hi Cbr2-hi
A430035B10Rik	0.00172109	0.0445912	0.026	0.005	1	Macrophages Lyve1-hi Cbr2-hi
Mkln1	0.00172143	0.205627	0.283	0.199	1	Macrophages Lyve1-hi Cbr2-hi
Mapre3	0.00172615	0.0445596	0.037	0.009	1	Macrophages Lyve1-hi Cbr2-hi
Zcchc14	0.00173617	0.0766718	0.068	0.026	1	Macrophages Lyve1-hi Cbr2-hi
Adig	0.00174443	0.0372863	0.026	0.005	1	Macrophages Lyve1-hi Cbr2-hi
Rbp4	0.00176133	0.0362413	0.026	0.005	1	Macrophages Lyve1-hi Cbr2-hi
Lzts2	0.00176133	0.0362413	0.026	0.005	1	Macrophages Lyve1-hi Cbr2-hi
Sord	0.0017644	0.117512	0.073	0.03	1	Macrophages Lyve1-hi Cbr2-hi
Mtmr11	0.00176543	0.0414425	0.037	0.009	1	Macrophages Lyve1-hi Cbr2-hi
Sh3gl1	0.00177182	0.156577	0.168	0.098	1	Macrophages Lyve1-hi Cbr2-hi
Cdo1	0.00178356	0.0506894	0.047	0.015	1	Macrophages Lyve1-hi Cbr2-hi
Snx5	0.00181177	0.242204	0.686	0.644	1	Macrophages Lyve1-hi Cbr2-hi
Nfia	0.00183147	0.139121	0.168	0.095	1	Macrophages Lyve1-hi Cbr2-hi
Spin1	0.00186214	0.181773	0.168	0.098	1	Macrophages Lyve1-hi Cbr2-hi
Tmem106a	0.00187039	0.262912	0.403	0.326	1	Macrophages Lyve1-hi Cbr2-hi
Lrrc8a	0.0019265	0.118394	0.094	0.043	1	Macrophages Lyve1-hi Cbr2-hi
Ift46	0.00194189	0.0744516	0.079	0.033	1	Macrophages Lyve1-hi Cbr2-hi
Cbfa2t3	0.00200246	0.142476	0.157	0.087	1	Macrophages Lyve1-hi Cbr2-hi
Atl3	0.00208878	0.220033	0.251	0.17	1	Macrophages Lyve1-hi Cbr2-hi
Mfsd1	0.00213344	0.2744	0.372	0.292	1	Macrophages Lyve1-hi Cbr2-hi
Cmpk2	0.00215516	0.0831864	0.073	0.03	1	Macrophages Lyve1-hi Cbr2-hi
Sfxn3	0.00216459	0.208163	0.246	0.165	1	Macrophages Lyve1-hi Cbr2-hi
Tppp3	0.00217638	0.118837	0.115	0.057	1	Macrophages Lyve1-hi Cbr2-hi
Adgrg6	0.00226123	0.104032	0.094	0.044	1	Macrophages Lyve1-hi Cbr2-hi
Atp6v0a1	0.00228492	0.194361	0.246	0.167	1	Macrophages Lyve1-hi Cbr2-hi
Pitpnc1	0.00230396	0.15563	0.157	0.091	1	Macrophages Lyve1-hi Cbr2-hi
Tsen34	0.0023122	0.224131	0.246	0.168	1	Macrophages Lyve1-hi Cbr2-hi
Gabarapl1	0.00231735	0.128129	0.157	0.089	1	Macrophages Lyve1-hi Cbr2-hi
Ip6k1	0.00242175	0.173741	0.147	0.082	1	Macrophages Lyve1-hi Cbr2-hi
Rasa1	0.00246508	0.197159	0.236	0.16	1	Macrophages Lyve1-hi Cbr2-hi
Mospd3	0.00249157	0.169816	0.204	0.13	1	Macrophages Lyve1-hi Cbr2-hi
Tmem30a	0.00250854	0.22146	0.346	0.255	1	Macrophages Lyve1-hi Cbr2-hi
Nucks1	0.00251715	0.260725	0.387	0.315	1	Macrophages Lyve1-hi Cbr2-hi
Otud7b	0.00268778	0.0627852	0.058	0.021	1	Macrophages Lyve1-hi Cbr2-hi
Tent2	0.00274033	0.19183	0.298	0.216	1	Macrophages Lyve1-hi Cbr2-hi
Cebpd	0.00274644	0.180606	0.209	0.134	1	Macrophages Lyve1-hi Cbr2-hi
Arntl	0.00276306	0.0627852	0.058	0.021	1	Macrophages Lyve1-hi Cbr2-hi
Samhd1	0.00279936	0.209728	0.524	0.445	1	Macrophages Lyve1-hi Cbr2-hi
Ddx3x	0.00281148	0.22991	0.518	0.445	1	Macrophages Lyve1-hi Cbr2-hi
Aspa	0.00290842	0.0414425	0.037	0.01	1	Macrophages Lyve1-hi Cbr2-hi
Acot2	0.00293564	0.0654683	0.073	0.031	1	Macrophages Lyve1-hi Cbr2-hi
Ak1	0.00301044	0.0393787	0.021	0.004	1	Macrophages Lyve1-hi Cbr2-hi
Dyrk1b	0.0030205	0.0393682	0.037	0.01	1	Macrophages Lyve1-hi Cbr2-hi
Mid1ip1	0.00302337	0.0886252	0.131	0.069	1	Macrophages Lyve1-hi Cbr2-hi
Csrnp2	0.0030425	0.0320368	0.021	0.004	1	Macrophages Lyve1-hi Cbr2-hi
Copz2	0.0030565	0.100917	0.073	0.031	1	Macrophages Lyve1-hi Cbr2-hi
Prkn	0.00307486	0.0246572	0.021	0.004	1	Macrophages Lyve1-hi Cbr2-hi
Gnb1	0.00312558	0.235323	0.576	0.54	1	Macrophages Lyve1-hi Cbr2-hi
Man2a1	0.00316182	0.181675	0.335	0.251	1	Macrophages Lyve1-hi Cbr2-hi
Borcs6	0.0031796	0.128813	0.178	0.108	1	Macrophages Lyve1-hi Cbr2-hi
Vps37b	0.00325294	0.0829705	0.084	0.038	1	Macrophages Lyve1-hi Cbr2-hi
Wars	0.00328356	0.132029	0.168	0.1	1	Macrophages Lyve1-hi Cbr2-hi
Phf21a	0.00334827	0.133073	0.178	0.108	1	Macrophages Lyve1-hi Cbr2-hi
Fam110b	0.00335952	0.0766718	0.063	0.025	1	Macrophages Lyve1-hi Cbr2-hi
Acp2	0.00337129	0.196374	0.319	0.236	1	Macrophages Lyve1-hi Cbr2-hi
Gm13479	0.00352044	0.0320686	0.031	0.008	1	Macrophages Lyve1-hi Cbr2-hi
Elk1	0.00352912	0.0517239	0.042	0.013	1	Macrophages Lyve1-hi Cbr2-hi
Cflar	0.00356468	0.239966	0.325	0.245	1	Macrophages Lyve1-hi Cbr2-hi
Ctdsp1	0.00357164	0.148448	0.194	0.122	1	Macrophages Lyve1-hi Cbr2-hi
Cyp4b1	0.00359155	0.0570014	0.026	0.006	1	Macrophages Lyve1-hi Cbr2-hi
Galnt2	0.00359585	0.119063	0.173	0.104	1	Macrophages Lyve1-hi Cbr2-hi
Mapkapk2	0.00360132	0.222668	0.393	0.314	1	Macrophages Lyve1-hi Cbr2-hi
Klc1	0.00362533	0.183033	0.178	0.111	1	Macrophages Lyve1-hi Cbr2-hi
5031439G07Rik	0.00366092	0.229902	0.33	0.261	1	Macrophages Lyve1-hi Cbr2-hi
Npr1	0.00372734	0.0710292	0.047	0.016	1	Macrophages Lyve1-hi Cbr2-hi
Usp24	0.00372842	0.133287	0.157	0.092	1	Macrophages Lyve1-hi Cbr2-hi
Adgrg1	0.00375078	0.027855	0.026	0.006	1	Macrophages Lyve1-hi Cbr2-hi
Gm20594	0.00376473	0.220182	0.241	0.167	1	Macrophages Lyve1-hi Cbr2-hi
Mgll	0.00378848	0.0645821	0.058	0.022	1	Macrophages Lyve1-hi Cbr2-hi
Snx9	0.00382847	0.196841	0.209	0.138	1	Macrophages Lyve1-hi Cbr2-hi
Cndp2	0.00388674	0.24229	0.382	0.318	1	Macrophages Lyve1-hi Cbr2-hi
Ywhaz	0.0038987	0.187538	0.634	0.554	1	Macrophages Lyve1-hi Cbr2-hi
Gapvd1	0.00392179	0.229841	0.293	0.215	1	Macrophages Lyve1-hi Cbr2-hi
Cxcl13	0.00394642	0.0214336	0.01	0.001	1	Macrophages Lyve1-hi Cbr2-hi
AA465934	0.00394642	0.0214336	0.01	0.001	1	Macrophages Lyve1-hi Cbr2-hi
Taco1os	0.00394642	0.035181	0.01	0.001	1	Macrophages Lyve1-hi Cbr2-hi
Jarid2	0.0039485	0.17392	0.236	0.16	1	Macrophages Lyve1-hi Cbr2-hi
A230059L01Rik	0.00396056	0.0139778	0.01	0.001	1	Macrophages Lyve1-hi Cbr2-hi
1700029I15Rik	0.00396056	0.0139778	0.01	0.001	1	Macrophages Lyve1-hi Cbr2-hi
Slc24a3	0.00396056	0.0139778	0.01	0.001	1	Macrophages Lyve1-hi Cbr2-hi
Zfp239	0.00396056	0.0139778	0.01	0.001	1	Macrophages Lyve1-hi Cbr2-hi
Mug1	0.00396056	0.0139778	0.01	0.001	1	Macrophages Lyve1-hi Cbr2-hi
Paqr5	0.00396056	0.0139778	0.01	0.001	1	Macrophages Lyve1-hi Cbr2-hi
6330403K07Rik	0.00396056	0.0139778	0.01	0.001	1	Macrophages Lyve1-hi Cbr2-hi
Myl4	0.00396056	0.0139778	0.01	0.001	1	Macrophages Lyve1-hi Cbr2-hi
Fam20a	0.00396056	0.0139778	0.01	0.001	1	Macrophages Lyve1-hi Cbr2-hi
Pgm2l1	0.00398683	0.0902908	0.073	0.032	1	Macrophages Lyve1-hi Cbr2-hi
Cadm3	0.00398902	0.0129282	0.01	0.001	1	Macrophages Lyve1-hi Cbr2-hi
Xkr6	0.00398902	0.0129282	0.01	0.001	1	Macrophages Lyve1-hi Cbr2-hi
Agfg1	0.00405829	0.149998	0.152	0.09	1	Macrophages Lyve1-hi Cbr2-hi
Jade1	0.00406188	0.0960281	0.094	0.046	1	Macrophages Lyve1-hi Cbr2-hi
Nadk2	0.00407087	0.0951111	0.073	0.032	1	Macrophages Lyve1-hi Cbr2-hi
Efemp2	0.00419756	0.0625458	0.068	0.028	1	Macrophages Lyve1-hi Cbr2-hi
Zfp580	0.00425539	0.0793206	0.037	0.011	1	Macrophages Lyve1-hi Cbr2-hi
Lrrc40	0.00429275	0.0565431	0.068	0.028	1	Macrophages Lyve1-hi Cbr2-hi
Fbxw4	0.0043213	0.116181	0.126	0.069	1	Macrophages Lyve1-hi Cbr2-hi
Pbx2	0.00440242	0.130968	0.162	0.098	1	Macrophages Lyve1-hi Cbr2-hi
Slc35e3	0.00445264	0.0504472	0.068	0.028	1	Macrophages Lyve1-hi Cbr2-hi
Angptl4	0.00448574	0.0701538	0.037	0.011	1	Macrophages Lyve1-hi Cbr2-hi
Tanc1	0.00451493	0.0507514	0.037	0.011	1	Macrophages Lyve1-hi Cbr2-hi
Ikbip	0.00455517	0.0664832	0.073	0.032	1	Macrophages Lyve1-hi Cbr2-hi
Apbb1	0.00461089	0.0267526	0.016	0.002	1	Macrophages Lyve1-hi Cbr2-hi
Armc2	0.00461089	0.0267526	0.016	0.002	1	Macrophages Lyve1-hi Cbr2-hi
Bcl11b	0.00461089	0.0341322	0.016	0.002	1	Macrophages Lyve1-hi Cbr2-hi
Ptprj	0.00461829	0.253368	0.393	0.322	1	Macrophages Lyve1-hi Cbr2-hi
1500026H17Rik	0.00464552	0.0193352	0.016	0.002	1	Macrophages Lyve1-hi Cbr2-hi
Scarf2	0.00464552	0.0193352	0.016	0.002	1	Macrophages Lyve1-hi Cbr2-hi
Arsi	0.00464552	0.0193352	0.016	0.002	1	Macrophages Lyve1-hi Cbr2-hi
Bbs1	0.00464559	0.0257046	0.016	0.002	1	Macrophages Lyve1-hi Cbr2-hi
Stox2	0.00468047	0.0182871	0.016	0.002	1	Macrophages Lyve1-hi Cbr2-hi
Gdi1	0.00470639	0.109671	0.162	0.097	1	Macrophages Lyve1-hi Cbr2-hi
Mfsd14a	0.00477407	0.139844	0.215	0.142	1	Macrophages Lyve1-hi Cbr2-hi
Cant1	0.00477955	0.129755	0.141	0.082	1	Macrophages Lyve1-hi Cbr2-hi
Tmem250-ps	0.00507228	0.0922985	0.094	0.047	1	Macrophages Lyve1-hi Cbr2-hi
Stat6	0.00520671	0.185866	0.267	0.191	1	Macrophages Lyve1-hi Cbr2-hi
Irf4	0.00531283	0.102093	0.131	0.073	1	Macrophages Lyve1-hi Cbr2-hi
Nkg7	0.00535228	0.0907996	0.152	0.088	1	Macrophages Lyve1-hi Cbr2-hi
Whamm	0.0054507	0.0910528	0.073	0.033	1	Macrophages Lyve1-hi Cbr2-hi
Creb3l2	0.00549434	0.134192	0.089	0.044	1	Macrophages Lyve1-hi Cbr2-hi
Hnrnpk	0.00556592	0.198664	0.754	0.709	1	Macrophages Lyve1-hi Cbr2-hi
Rfng	0.00563114	0.0965809	0.084	0.04	1	Macrophages Lyve1-hi Cbr2-hi
Zscan21	0.0056452	0.0647113	0.063	0.026	1	Macrophages Lyve1-hi Cbr2-hi
Nipsnap2	0.00575697	0.113539	0.141	0.082	1	Macrophages Lyve1-hi Cbr2-hi
Rab8b	0.0057845	0.244502	0.424	0.361	1	Macrophages Lyve1-hi Cbr2-hi
Golph3	0.00578884	0.157825	0.246	0.172	1	Macrophages Lyve1-hi Cbr2-hi
Prkag2	0.00582973	0.0867725	0.089	0.044	1	Macrophages Lyve1-hi Cbr2-hi
Crebrf	0.00602042	0.140631	0.173	0.108	1	Macrophages Lyve1-hi Cbr2-hi
Rassf2	0.00604888	0.249099	0.351	0.283	1	Macrophages Lyve1-hi Cbr2-hi
Scp2	0.00619118	0.250251	0.466	0.409	1	Macrophages Lyve1-hi Cbr2-hi
Abi2	0.00619921	0.117272	0.105	0.055	1	Macrophages Lyve1-hi Cbr2-hi
Thrsp	0.00623778	0.152665	0.094	0.048	1	Macrophages Lyve1-hi Cbr2-hi
Eid1	0.00625649	0.212724	0.44	0.361	1	Macrophages Lyve1-hi Cbr2-hi
Sh3glb2	0.00652948	0.112333	0.11	0.06	1	Macrophages Lyve1-hi Cbr2-hi
Inka1	0.0066048	0.0625458	0.068	0.03	1	Macrophages Lyve1-hi Cbr2-hi
Zfp414	0.00664828	0.103413	0.099	0.052	1	Macrophages Lyve1-hi Cbr2-hi
Hnrnph1	0.0066703	0.22359	0.398	0.326	1	Macrophages Lyve1-hi Cbr2-hi
Plxna1	0.00669276	0.108398	0.126	0.071	1	Macrophages Lyve1-hi Cbr2-hi
Unc93b1	0.00671986	0.178051	0.775	0.743	1	Macrophages Lyve1-hi Cbr2-hi
Iigp1	0.00682833	0.105086	0.084	0.041	1	Macrophages Lyve1-hi Cbr2-hi
Per2	0.00696973	0.045637	0.021	0.004	1	Macrophages Lyve1-hi Cbr2-hi
Taf11	0.00702048	0.121695	0.147	0.088	1	Macrophages Lyve1-hi Cbr2-hi
Nck2	0.00702093	0.0331107	0.026	0.007	1	Macrophages Lyve1-hi Cbr2-hi
Tex2	0.00703549	0.0556958	0.052	0.02	1	Macrophages Lyve1-hi Cbr2-hi
Lrsam1	0.00703962	0.0476366	0.037	0.012	1	Macrophages Lyve1-hi Cbr2-hi
B3gnt3	0.00703962	0.0476366	0.037	0.012	1	Macrophages Lyve1-hi Cbr2-hi
Orm1	0.00707644	0.0320686	0.026	0.007	1	Macrophages Lyve1-hi Cbr2-hi
C1ra	0.00710049	0.0299444	0.021	0.004	1	Macrophages Lyve1-hi Cbr2-hi
Prss35	0.00715347	0.0288993	0.021	0.004	1	Macrophages Lyve1-hi Cbr2-hi
Chst1	0.00723345	0.0215198	0.021	0.004	1	Macrophages Lyve1-hi Cbr2-hi
Snx25	0.00723424	0.0557823	0.047	0.017	1	Macrophages Lyve1-hi Cbr2-hi
Fbxl19	0.00724143	0.0393682	0.037	0.012	1	Macrophages Lyve1-hi Cbr2-hi
Ypel3	0.00728417	0.193505	0.372	0.296	1	Macrophages Lyve1-hi Cbr2-hi
Decr2	0.00729903	0.0761168	0.084	0.041	1	Macrophages Lyve1-hi Cbr2-hi
2010300C02Rik	0.00738023	0.00753367	0.005	0	1	Macrophages Lyve1-hi Cbr2-hi
Rgs16	0.00738023	0.00753367	0.005	0	1	Macrophages Lyve1-hi Cbr2-hi
Pabpc1l	0.00738023	0.00753367	0.005	0	1	Macrophages Lyve1-hi Cbr2-hi
Gm14455	0.00738023	0.0150282	0.005	0	1	Macrophages Lyve1-hi Cbr2-hi
Tafa3	0.00738023	0.00753367	0.005	0	1	Macrophages Lyve1-hi Cbr2-hi
Gm30382	0.00738023	0.00753367	0.005	0	1	Macrophages Lyve1-hi Cbr2-hi
Tox	0.00738023	0.022484	0.005	0	1	Macrophages Lyve1-hi Cbr2-hi
Extl1	0.00738023	0.00753367	0.005	0	1	Macrophages Lyve1-hi Cbr2-hi
Cda	0.00738023	0.00753367	0.005	0	1	Macrophages Lyve1-hi Cbr2-hi
Trbv12-2	0.00738023	0.00753367	0.005	0	1	Macrophages Lyve1-hi Cbr2-hi
Tril	0.00738023	0.00753367	0.005	0	1	Macrophages Lyve1-hi Cbr2-hi
Tuba8	0.00738023	0.00753367	0.005	0	1	Macrophages Lyve1-hi Cbr2-hi
Zfp473	0.00738023	0.00753367	0.005	0	1	Macrophages Lyve1-hi Cbr2-hi
Gm44899	0.00738023	0.00753367	0.005	0	1	Macrophages Lyve1-hi Cbr2-hi
Map6	0.00738023	0.00753367	0.005	0	1	Macrophages Lyve1-hi Cbr2-hi
Dpep1	0.00738023	0.0299015	0.005	0	1	Macrophages Lyve1-hi Cbr2-hi
Kdm4d	0.00738023	0.00753367	0.005	0	1	Macrophages Lyve1-hi Cbr2-hi
Izumo1r	0.00738023	0.00753367	0.005	0	1	Macrophages Lyve1-hi Cbr2-hi
Khdc3	0.00738023	0.00753367	0.005	0	1	Macrophages Lyve1-hi Cbr2-hi
A830082N09Rik	0.00738023	0.00753367	0.005	0	1	Macrophages Lyve1-hi Cbr2-hi
Mmp11	0.00738023	0.00753367	0.005	0	1	Macrophages Lyve1-hi Cbr2-hi
Zpbp2	0.00738023	0.00753367	0.005	0	1	Macrophages Lyve1-hi Cbr2-hi
Serpina1c	0.00738023	0.00753367	0.005	0	1	Macrophages Lyve1-hi Cbr2-hi
Sv2c	0.00738023	0.00753367	0.005	0	1	Macrophages Lyve1-hi Cbr2-hi
Rgs7bp	0.00738023	0.00753367	0.005	0	1	Macrophages Lyve1-hi Cbr2-hi
Gm26660	0.00738023	0.00753367	0.005	0	1	Macrophages Lyve1-hi Cbr2-hi
Colq	0.00738023	0.00753367	0.005	0	1	Macrophages Lyve1-hi Cbr2-hi
Traj12	0.00738023	0.00753367	0.005	0	1	Macrophages Lyve1-hi Cbr2-hi
Traj4	0.00738023	0.00753367	0.005	0	1	Macrophages Lyve1-hi Cbr2-hi
Serp2	0.00738023	0.00753367	0.005	0	1	Macrophages Lyve1-hi Cbr2-hi
Ip6k3	0.00738023	0.00753367	0.005	0	1	Macrophages Lyve1-hi Cbr2-hi
Gm15420	0.00738023	0.00753367	0.005	0	1	Macrophages Lyve1-hi Cbr2-hi
BC051537	0.00738023	0.00753367	0.005	0	1	Macrophages Lyve1-hi Cbr2-hi
Gm49901	0.00738023	0.00753367	0.005	0	1	Macrophages Lyve1-hi Cbr2-hi
Gm50228	0.00738023	0.00753367	0.005	0	1	Macrophages Lyve1-hi Cbr2-hi
Gpc3	0.00738023	0.00753367	0.005	0	1	Macrophages Lyve1-hi Cbr2-hi
Gm29155	0.00738023	0.00753367	0.005	0	1	Macrophages Lyve1-hi Cbr2-hi
Spats2l	0.00738023	0.00753367	0.005	0	1	Macrophages Lyve1-hi Cbr2-hi
A030005L19Rik	0.00738023	0.00753367	0.005	0	1	Macrophages Lyve1-hi Cbr2-hi
Rd3	0.00738023	0.00753367	0.005	0	1	Macrophages Lyve1-hi Cbr2-hi
Sertad4	0.00738023	0.00753367	0.005	0	1	Macrophages Lyve1-hi Cbr2-hi
Ntng2	0.00738023	0.00753367	0.005	0	1	Macrophages Lyve1-hi Cbr2-hi
Mapk8ip1	0.00738023	0.00753367	0.005	0	1	Macrophages Lyve1-hi Cbr2-hi
Gm16253	0.00738023	0.00753367	0.005	0	1	Macrophages Lyve1-hi Cbr2-hi
Atp8b5	0.00738023	0.00753367	0.005	0	1	Macrophages Lyve1-hi Cbr2-hi
Gm13842	0.00738023	0.00753367	0.005	0	1	Macrophages Lyve1-hi Cbr2-hi
Mest	0.00738023	0.00753367	0.005	0	1	Macrophages Lyve1-hi Cbr2-hi
Spx	0.00738023	0.00753367	0.005	0	1	Macrophages Lyve1-hi Cbr2-hi
Ubap1l	0.00738023	0.00753367	0.005	0	1	Macrophages Lyve1-hi Cbr2-hi
P4htm	0.00738023	0.00753367	0.005	0	1	Macrophages Lyve1-hi Cbr2-hi
Sec14l2	0.00738023	0.00753367	0.005	0	1	Macrophages Lyve1-hi Cbr2-hi
Gjc1	0.00738023	0.0150282	0.005	0	1	Macrophages Lyve1-hi Cbr2-hi
Slc16a5	0.00738023	0.00753367	0.005	0	1	Macrophages Lyve1-hi Cbr2-hi
Gm4425	0.00738023	0.00753367	0.005	0	1	Macrophages Lyve1-hi Cbr2-hi
Acot4	0.00738023	0.00753367	0.005	0	1	Macrophages Lyve1-hi Cbr2-hi
Zfp457	0.00738023	0.0150282	0.005	0	1	Macrophages Lyve1-hi Cbr2-hi
Naip1	0.00738023	0.00753367	0.005	0	1	Macrophages Lyve1-hi Cbr2-hi
2600002D14Rik	0.00738023	0.00753367	0.005	0	1	Macrophages Lyve1-hi Cbr2-hi
Gm19522	0.00738023	0.00753367	0.005	0	1	Macrophages Lyve1-hi Cbr2-hi
Pde10a	0.00738023	0.00753367	0.005	0	1	Macrophages Lyve1-hi Cbr2-hi
Vmn2r112	0.00738023	0.00753367	0.005	0	1	Macrophages Lyve1-hi Cbr2-hi
Kcnip2	0.00738023	0.00753367	0.005	0	1	Macrophages Lyve1-hi Cbr2-hi
Gm50287	0.00738023	0.00753367	0.005	0	1	Macrophages Lyve1-hi Cbr2-hi
Xpnpep2	0.00738023	0.00753367	0.005	0	1	Macrophages Lyve1-hi Cbr2-hi
Cables1	0.00738501	0.0526875	0.047	0.017	1	Macrophages Lyve1-hi Cbr2-hi
BC035044	0.00744179	0.0606214	0.063	0.027	1	Macrophages Lyve1-hi Cbr2-hi
Arhgap18	0.00748476	0.188832	0.277	0.204	1	Macrophages Lyve1-hi Cbr2-hi
Tgfbi	0.00750997	0.251815	0.681	0.643	1	Macrophages Lyve1-hi Cbr2-hi
Ctdspl	0.00759771	0.0486225	0.042	0.015	1	Macrophages Lyve1-hi Cbr2-hi
Pja1	0.00773432	0.092271	0.115	0.063	1	Macrophages Lyve1-hi Cbr2-hi
1700037H04Rik	0.00779362	0.0777525	0.094	0.048	1	Macrophages Lyve1-hi Cbr2-hi
Tfe3	0.00786562	0.176147	0.262	0.191	1	Macrophages Lyve1-hi Cbr2-hi
Efr3a	0.00806016	0.203481	0.277	0.208	1	Macrophages Lyve1-hi Cbr2-hi
C1galt1	0.00827052	0.134579	0.131	0.077	1	Macrophages Lyve1-hi Cbr2-hi
Jak1	0.0082926	0.220335	0.366	0.298	1	Macrophages Lyve1-hi Cbr2-hi
Arrdc4	0.00830312	0.0841049	0.105	0.056	1	Macrophages Lyve1-hi Cbr2-hi
Cav1	0.00834612	0.0413662	0.063	0.027	1	Macrophages Lyve1-hi Cbr2-hi
March8	0.00836229	0.147146	0.152	0.092	1	Macrophages Lyve1-hi Cbr2-hi
Rubcn	0.00844785	0.0930381	0.094	0.049	1	Macrophages Lyve1-hi Cbr2-hi
Gas2l3	0.00847111	0.0929971	0.115	0.064	1	Macrophages Lyve1-hi Cbr2-hi
Dgcr6	0.0084741	0.0693806	0.073	0.034	1	Macrophages Lyve1-hi Cbr2-hi
Bcas3	0.00864758	0.0826024	0.063	0.028	1	Macrophages Lyve1-hi Cbr2-hi
Fut8	0.0086926	0.0734265	0.11	0.06	1	Macrophages Lyve1-hi Cbr2-hi
Ampd3	0.0088285	0.0736076	0.063	0.028	1	Macrophages Lyve1-hi Cbr2-hi
Nckipsd	0.00885596	0.129195	0.089	0.046	1	Macrophages Lyve1-hi Cbr2-hi
Slc8b1	0.00897167	0.111244	0.152	0.093	1	Macrophages Lyve1-hi Cbr2-hi
AC149090.1	0.00906549	0.225791	0.325	0.252	1	Macrophages Lyve1-hi Cbr2-hi
Phc1	0.00910698	0.0589867	0.031	0.009	1	Macrophages Lyve1-hi Cbr2-hi
Cmtm3	0.00915543	0.188328	0.319	0.245	1	Macrophages Lyve1-hi Cbr2-hi
Clec2i	0.00921915	0.0710883	0.079	0.038	1	Macrophages Lyve1-hi Cbr2-hi
Skp1a	0.00923569	0.238041	0.34	0.268	1	Macrophages Lyve1-hi Cbr2-hi
Lyl1	0.00932156	0.185313	0.251	0.181	1	Macrophages Lyve1-hi Cbr2-hi
Zbtb46	0.00943544	0.0372916	0.031	0.009	1	Macrophages Lyve1-hi Cbr2-hi
Slc35a5	0.00959829	0.121695	0.152	0.095	1	Macrophages Lyve1-hi Cbr2-hi
Erbin	0.00971057	0.151145	0.267	0.194	1	Macrophages Lyve1-hi Cbr2-hi
Lrba	0.00981001	0.0772433	0.037	0.012	1	Macrophages Lyve1-hi Cbr2-hi
Tob2	0.00982589	0.154204	0.251	0.18	1	Macrophages Lyve1-hi Cbr2-hi
Snx30	0.00994874	0.133183	0.136	0.082	1	Macrophages Lyve1-hi Cbr2-hi
Tle5	0.010049	0.173262	0.508	0.432	1	Macrophages Lyve1-hi Cbr2-hi
Arhgef5	0.0101699	0.0537953	0.037	0.012	1	Macrophages Lyve1-hi Cbr2-hi
Nme4	0.0103077	0.0647113	0.058	0.025	1	Macrophages Lyve1-hi Cbr2-hi
Rtl5	0.0104069	0.0414425	0.037	0.012	1	Macrophages Lyve1-hi Cbr2-hi
Pacs2	0.0104817	0.147514	0.199	0.133	1	Macrophages Lyve1-hi Cbr2-hi
Sdc3	0.0106828	0.329715	0.539	0.54	1	Macrophages Lyve1-hi Cbr2-hi
Sirt3	0.0107092	0.056633	0.058	0.025	1	Macrophages Lyve1-hi Cbr2-hi
Pink1	0.0108166	0.103789	0.11	0.062	1	Macrophages Lyve1-hi Cbr2-hi
Epsti1	0.01084	0.1591	0.419	0.343	1	Macrophages Lyve1-hi Cbr2-hi
Cyb5r3	0.0108963	0.143459	0.215	0.149	1	Macrophages Lyve1-hi Cbr2-hi
Stard3nl	0.0109902	0.189476	0.335	0.267	1	Macrophages Lyve1-hi Cbr2-hi
Ankrd46	0.0113463	0.0875421	0.089	0.047	1	Macrophages Lyve1-hi Cbr2-hi
Rmnd5a	0.0115093	0.16615	0.188	0.13	1	Macrophages Lyve1-hi Cbr2-hi
Tmem184c	0.011511	0.0606214	0.063	0.028	1	Macrophages Lyve1-hi Cbr2-hi
Aqp1	0.0115194	0.0719307	0.063	0.028	1	Macrophages Lyve1-hi Cbr2-hi
Klhl13	0.0116955	0.0839783	0.079	0.039	1	Macrophages Lyve1-hi Cbr2-hi
Zfp597	0.0117258	0.0866952	0.058	0.025	1	Macrophages Lyve1-hi Cbr2-hi
Uhmk1	0.0118394	0.106278	0.183	0.12	1	Macrophages Lyve1-hi Cbr2-hi
C330007P06Rik	0.011901	0.0905578	0.126	0.074	1	Macrophages Lyve1-hi Cbr2-hi
Magi3	0.0119328	0.0341535	0.026	0.007	1	Macrophages Lyve1-hi Cbr2-hi
Cd53	0.012031	0.147772	0.785	0.704	1	Macrophages Lyve1-hi Cbr2-hi
Anks1	0.0120693	0.0856379	0.11	0.062	1	Macrophages Lyve1-hi Cbr2-hi
Klhl21	0.012233	0.0917894	0.099	0.055	1	Macrophages Lyve1-hi Cbr2-hi
Pxmp2	0.0122802	0.0247267	0.026	0.007	1	Macrophages Lyve1-hi Cbr2-hi
Hnrnpf	0.0124664	0.129822	0.832	0.739	1	Macrophages Lyve1-hi Cbr2-hi
Ankfy1	0.0125761	0.151329	0.246	0.181	1	Macrophages Lyve1-hi Cbr2-hi
Far1	0.0126796	0.12699	0.377	0.296	1	Macrophages Lyve1-hi Cbr2-hi
Aamp	0.0127821	0.172633	0.272	0.207	1	Macrophages Lyve1-hi Cbr2-hi
Mcu	0.0129484	0.0746283	0.058	0.025	1	Macrophages Lyve1-hi Cbr2-hi
Wdr26	0.012982	0.189662	0.44	0.375	1	Macrophages Lyve1-hi Cbr2-hi
Ttc30b	0.0129933	0.0320368	0.016	0.003	1	Macrophages Lyve1-hi Cbr2-hi
Arhgap33	0.0130202	0.0257046	0.016	0.003	1	Macrophages Lyve1-hi Cbr2-hi
Gm17745	0.0130202	0.0257046	0.016	0.003	1	Macrophages Lyve1-hi Cbr2-hi
Eldr	0.0130202	0.0257046	0.016	0.003	1	Macrophages Lyve1-hi Cbr2-hi
Cbx2	0.0130202	0.0257046	0.016	0.003	1	Macrophages Lyve1-hi Cbr2-hi
Atn1	0.0130846	0.0903003	0.089	0.047	1	Macrophages Lyve1-hi Cbr2-hi
Mettl27	0.0131286	0.0182871	0.016	0.003	1	Macrophages Lyve1-hi Cbr2-hi
Pole	0.0132107	0.0172398	0.016	0.003	1	Macrophages Lyve1-hi Cbr2-hi
Lama4	0.0132107	0.0172398	0.016	0.003	1	Macrophages Lyve1-hi Cbr2-hi
Bhlhb9	0.0132107	0.0172398	0.016	0.003	1	Macrophages Lyve1-hi Cbr2-hi
Slc37a3	0.0137521	0.0435461	0.021	0.005	1	Macrophages Lyve1-hi Cbr2-hi
Kmt2e	0.0139119	0.173938	0.335	0.268	1	Macrophages Lyve1-hi Cbr2-hi
Rassf4	0.0139222	0.198166	0.429	0.368	1	Macrophages Lyve1-hi Cbr2-hi
Dnajc28	0.0139574	0.0425018	0.021	0.005	1	Macrophages Lyve1-hi Cbr2-hi
Amd2	0.01398	0.0299444	0.021	0.005	1	Macrophages Lyve1-hi Cbr2-hi
Fam222a	0.0140724	0.0288993	0.021	0.005	1	Macrophages Lyve1-hi Cbr2-hi
Gm2788	0.0141416	0.0225648	0.021	0.005	1	Macrophages Lyve1-hi Cbr2-hi
Serpinf1	0.0141968	0.0905578	0.12	0.071	1	Macrophages Lyve1-hi Cbr2-hi
Ikbke	0.0142468	0.0424808	0.031	0.01	1	Macrophages Lyve1-hi Cbr2-hi
Rasal2	0.0142468	0.0424808	0.031	0.01	1	Macrophages Lyve1-hi Cbr2-hi
Fbxo3	0.014266	0.0877156	0.152	0.095	1	Macrophages Lyve1-hi Cbr2-hi
Igha	0.014356	0.0434939	0.042	0.016	1	Macrophages Lyve1-hi Cbr2-hi
Strn4	0.0145722	0.153097	0.178	0.122	1	Macrophages Lyve1-hi Cbr2-hi
Frmd4b	0.0146695	0.181355	0.419	0.36	1	Macrophages Lyve1-hi Cbr2-hi
Cpne3	0.0149697	0.142228	0.246	0.181	1	Macrophages Lyve1-hi Cbr2-hi
Kif23	0.0151506	0.0321315	0.042	0.016	1	Macrophages Lyve1-hi Cbr2-hi
Lamb2	0.0151831	0.0372969	0.037	0.013	1	Macrophages Lyve1-hi Cbr2-hi
Map2k7	0.0153204	0.139418	0.126	0.077	1	Macrophages Lyve1-hi Cbr2-hi
Retreg2	0.0153259	0.149297	0.199	0.14	1	Macrophages Lyve1-hi Cbr2-hi
Rufy1	0.0155752	0.0753385	0.131	0.079	1	Macrophages Lyve1-hi Cbr2-hi
Lmna	0.0157306	0.237148	0.168	0.113	1	Macrophages Lyve1-hi Cbr2-hi
Casp8	0.0157914	0.244439	0.366	0.312	1	Macrophages Lyve1-hi Cbr2-hi
Stk11	0.0159624	0.113949	0.178	0.119	1	Macrophages Lyve1-hi Cbr2-hi
Tpp1	0.0160456	0.246965	0.513	0.462	1	Macrophages Lyve1-hi Cbr2-hi
B3gnt2	0.0161631	0.0931658	0.141	0.088	1	Macrophages Lyve1-hi Cbr2-hi
Crk	0.0161983	0.179098	0.288	0.224	1	Macrophages Lyve1-hi Cbr2-hi
Gas2l1	0.0164874	0.0932986	0.084	0.044	1	Macrophages Lyve1-hi Cbr2-hi
Foxo3	0.0166408	0.111861	0.157	0.103	1	Macrophages Lyve1-hi Cbr2-hi
Apaf1	0.0166906	0.122843	0.152	0.098	1	Macrophages Lyve1-hi Cbr2-hi
Galnt1	0.0166916	0.187196	0.366	0.303	1	Macrophages Lyve1-hi Cbr2-hi
Fam214b	0.016886	0.0656826	0.099	0.055	1	Macrophages Lyve1-hi Cbr2-hi
Spred1	0.0171924	0.240196	0.351	0.3	1	Macrophages Lyve1-hi Cbr2-hi
Tbl1x	0.0173672	0.115864	0.209	0.146	1	Macrophages Lyve1-hi Cbr2-hi
Calcrl	0.0175403	0.0905534	0.105	0.06	1	Macrophages Lyve1-hi Cbr2-hi
Mfn2	0.0175704	0.0609747	0.094	0.052	1	Macrophages Lyve1-hi Cbr2-hi
Zswim6	0.0178057	0.18244	0.246	0.186	1	Macrophages Lyve1-hi Cbr2-hi
Kank2	0.0179662	0.0639398	0.042	0.017	1	Macrophages Lyve1-hi Cbr2-hi
Arhgap1	0.0180182	0.149918	0.162	0.109	1	Macrophages Lyve1-hi Cbr2-hi
Fam102b	0.0182482	0.133781	0.183	0.125	1	Macrophages Lyve1-hi Cbr2-hi
R3hdm4	0.0182996	0.150786	0.251	0.188	1	Macrophages Lyve1-hi Cbr2-hi
Fcho2	0.0185288	0.186431	0.309	0.248	1	Macrophages Lyve1-hi Cbr2-hi
Rarg	0.0187043	0.0563661	0.073	0.037	1	Macrophages Lyve1-hi Cbr2-hi
Mgat1	0.0189898	0.147053	0.204	0.146	1	Macrophages Lyve1-hi Cbr2-hi
Rab3a	0.0190599	0.0475901	0.042	0.017	1	Macrophages Lyve1-hi Cbr2-hi
Slc37a4	0.0190762	0.0717317	0.052	0.023	1	Macrophages Lyve1-hi Cbr2-hi
Cask	0.0190776	0.0648224	0.099	0.056	1	Macrophages Lyve1-hi Cbr2-hi
Arhgap23	0.0191511	0.0537183	0.042	0.017	1	Macrophages Lyve1-hi Cbr2-hi
Dcn	0.0191629	0.0383322	0.026	0.008	1	Macrophages Lyve1-hi Cbr2-hi
Ccdc106	0.019245	0.10365	0.063	0.031	1	Macrophages Lyve1-hi Cbr2-hi
Akr1b8	0.0194661	0.0257687	0.026	0.008	1	Macrophages Lyve1-hi Cbr2-hi
Pigl	0.0194661	0.0257687	0.026	0.008	1	Macrophages Lyve1-hi Cbr2-hi
Slc35g1	0.0194661	0.0257687	0.026	0.008	1	Macrophages Lyve1-hi Cbr2-hi
Susd1	0.0194691	0.0951945	0.037	0.014	1	Macrophages Lyve1-hi Cbr2-hi
Rgs3	0.0194845	0.0835429	0.079	0.042	1	Macrophages Lyve1-hi Cbr2-hi
Sept11	0.0194911	0.105227	0.225	0.16	1	Macrophages Lyve1-hi Cbr2-hi
Txndc16	0.0197079	0.0861713	0.11	0.065	1	Macrophages Lyve1-hi Cbr2-hi
Ppm1f	0.0197966	0.037302	0.042	0.017	1	Macrophages Lyve1-hi Cbr2-hi
Gmfg	0.0198074	0.255994	0.497	0.476	1	Macrophages Lyve1-hi Cbr2-hi
Akt2	0.0198978	0.137929	0.183	0.125	1	Macrophages Lyve1-hi Cbr2-hi
Cep68	0.0199211	0.0453186	0.084	0.044	1	Macrophages Lyve1-hi Cbr2-hi
Qk	0.0199491	0.233839	0.482	0.446	1	Macrophages Lyve1-hi Cbr2-hi
Ifi27l2a	0.020077	0.22094	0.932	0.894	1	Macrophages Lyve1-hi Cbr2-hi
Smpdl3b	0.0204039	0.106182	0.141	0.091	1	Macrophages Lyve1-hi Cbr2-hi
Gpr34	0.0205038	0.17058	0.251	0.19	1	Macrophages Lyve1-hi Cbr2-hi
Ago4	0.0206945	0.108394	0.105	0.062	1	Macrophages Lyve1-hi Cbr2-hi
Clba1	0.0207058	0.0278015	0.01	0.001	1	Macrophages Lyve1-hi Cbr2-hi
Mageh1	0.0207058	0.0278015	0.01	0.001	1	Macrophages Lyve1-hi Cbr2-hi
Zfyve21	0.0207279	0.0960281	0.089	0.05	1	Macrophages Lyve1-hi Cbr2-hi
Yipf2	0.0207521	0.0658712	0.047	0.02	1	Macrophages Lyve1-hi Cbr2-hi
Zfyve1	0.0207788	0.0673572	0.073	0.038	1	Macrophages Lyve1-hi Cbr2-hi
Bag2	0.0208134	0.020384	0.01	0.001	1	Macrophages Lyve1-hi Cbr2-hi
B3galt2	0.0208134	0.020384	0.01	0.001	1	Macrophages Lyve1-hi Cbr2-hi
Gad2	0.0208134	0.020384	0.01	0.001	1	Macrophages Lyve1-hi Cbr2-hi
Grb14	0.0208134	0.020384	0.01	0.001	1	Macrophages Lyve1-hi Cbr2-hi
Gm45069	0.0208134	0.020384	0.01	0.001	1	Macrophages Lyve1-hi Cbr2-hi
Paqr9	0.0208134	0.020384	0.01	0.001	1	Macrophages Lyve1-hi Cbr2-hi
Amer2	0.0208134	0.020384	0.01	0.001	1	Macrophages Lyve1-hi Cbr2-hi
Bsg	0.02085	0.232394	0.534	0.505	1	Macrophages Lyve1-hi Cbr2-hi
Trim2	0.0208562	0.0362623	0.037	0.014	1	Macrophages Lyve1-hi Cbr2-hi
Tgfb2	0.0208674	0.0897523	0.01	0.001	1	Macrophages Lyve1-hi Cbr2-hi
Adcy3	0.0208681	0.0362518	0.031	0.011	1	Macrophages Lyve1-hi Cbr2-hi
Stard5	0.0209116	0.103624	0.136	0.086	1	Macrophages Lyve1-hi Cbr2-hi
Macrod2	0.0209215	0.0129282	0.01	0.001	1	Macrophages Lyve1-hi Cbr2-hi
Tmtc1	0.0209215	0.0129282	0.01	0.001	1	Macrophages Lyve1-hi Cbr2-hi
Crispld2	0.0209215	0.0129282	0.01	0.001	1	Macrophages Lyve1-hi Cbr2-hi
Igfbp6	0.0209215	0.0129282	0.01	0.001	1	Macrophages Lyve1-hi Cbr2-hi
Aox1	0.0209215	0.0129282	0.01	0.001	1	Macrophages Lyve1-hi Cbr2-hi
Capsl	0.0209215	0.0129282	0.01	0.001	1	Macrophages Lyve1-hi Cbr2-hi
Kazald1	0.0209215	0.0129282	0.01	0.001	1	Macrophages Lyve1-hi Cbr2-hi
Tmem108	0.0209216	0.0193352	0.01	0.001	1	Macrophages Lyve1-hi Cbr2-hi
D930030I03Rik	0.0209216	0.0193352	0.01	0.001	1	Macrophages Lyve1-hi Cbr2-hi
Zbtb18	0.0210237	0.0769383	0.073	0.038	1	Macrophages Lyve1-hi Cbr2-hi
Myb	0.0210301	0.0118794	0.01	0.001	1	Macrophages Lyve1-hi Cbr2-hi
Gm49602	0.0211554	0.0341745	0.031	0.011	1	Macrophages Lyve1-hi Cbr2-hi
Rpn1	0.021461	0.185298	0.45	0.406	1	Macrophages Lyve1-hi Cbr2-hi
Dctn1	0.0215726	0.151377	0.225	0.168	1	Macrophages Lyve1-hi Cbr2-hi
Wnk1	0.0216603	0.117591	0.654	0.583	1	Macrophages Lyve1-hi Cbr2-hi
Slc16a7	0.0216955	0.0889259	0.157	0.103	1	Macrophages Lyve1-hi Cbr2-hi
Ift80	0.0217042	0.0269274	0.037	0.014	1	Macrophages Lyve1-hi Cbr2-hi
Lbh	0.0217433	0.0937385	0.277	0.203	1	Macrophages Lyve1-hi Cbr2-hi
Chpt1	0.0220231	0.125514	0.136	0.087	1	Macrophages Lyve1-hi Cbr2-hi
Sult1a1	0.0221386	0.131885	0.215	0.154	1	Macrophages Lyve1-hi Cbr2-hi
Pcgf6	0.0221447	0.0514614	0.063	0.031	1	Macrophages Lyve1-hi Cbr2-hi
Ctu1	0.0222839	0.0485713	0.047	0.02	1	Macrophages Lyve1-hi Cbr2-hi
Slc39a10	0.0225463	0.102295	0.126	0.079	1	Macrophages Lyve1-hi Cbr2-hi
Fhl3	0.0226089	0.0781801	0.099	0.058	1	Macrophages Lyve1-hi Cbr2-hi
Ano10	0.0227026	0.0494338	0.068	0.034	1	Macrophages Lyve1-hi Cbr2-hi
Lats2	0.0227772	0.0974942	0.131	0.082	1	Macrophages Lyve1-hi Cbr2-hi
Cavin2	0.0227878	0.0373271	0.058	0.027	1	Macrophages Lyve1-hi Cbr2-hi
Cep120	0.0228295	0.0809383	0.105	0.061	1	Macrophages Lyve1-hi Cbr2-hi
Poglut3	0.0230476	0.0493797	0.073	0.038	1	Macrophages Lyve1-hi Cbr2-hi
Tab2	0.023317	0.193392	0.34	0.285	1	Macrophages Lyve1-hi Cbr2-hi
Nudt4	0.0233735	0.121897	0.141	0.092	1	Macrophages Lyve1-hi Cbr2-hi
Scamp2	0.0233908	0.222364	0.398	0.363	1	Macrophages Lyve1-hi Cbr2-hi
Zbtb22	0.0236671	0.073266	0.073	0.039	1	Macrophages Lyve1-hi Cbr2-hi
Hbp1	0.0237145	0.129877	0.168	0.114	1	Macrophages Lyve1-hi Cbr2-hi
Mapre2	0.0237984	0.111861	0.251	0.186	1	Macrophages Lyve1-hi Cbr2-hi
C130074G19Rik	0.0243896	0.0362413	0.021	0.006	1	Macrophages Lyve1-hi Cbr2-hi
Abhd17b	0.0246762	0.10776	0.131	0.084	1	Macrophages Lyve1-hi Cbr2-hi
Gm48960	0.0246774	0.0288993	0.021	0.006	1	Macrophages Lyve1-hi Cbr2-hi
Rere	0.0247209	0.084015	0.12	0.074	1	Macrophages Lyve1-hi Cbr2-hi
Pygl	0.024765	0.0516573	0.042	0.017	1	Macrophages Lyve1-hi Cbr2-hi
Cdk19	0.024807	0.114158	0.126	0.079	1	Macrophages Lyve1-hi Cbr2-hi
Gabarap	0.0248084	0.132215	0.927	0.88	1	Macrophages Lyve1-hi Cbr2-hi
Cyp2d22	0.0248229	0.027855	0.021	0.006	1	Macrophages Lyve1-hi Cbr2-hi
Eepd1	0.0248323	0.0506279	0.042	0.017	1	Macrophages Lyve1-hi Cbr2-hi
Siah2	0.0249555	0.0559381	0.105	0.061	1	Macrophages Lyve1-hi Cbr2-hi
Snx33	0.0249682	0.0215198	0.021	0.006	1	Macrophages Lyve1-hi Cbr2-hi
Syp	0.0249682	0.0215198	0.021	0.006	1	Macrophages Lyve1-hi Cbr2-hi
Insr	0.0253623	0.0983143	0.115	0.071	1	Macrophages Lyve1-hi Cbr2-hi
Cables2	0.0254385	0.052546	0.058	0.028	1	Macrophages Lyve1-hi Cbr2-hi
Gna13	0.0255382	0.195433	0.304	0.252	1	Macrophages Lyve1-hi Cbr2-hi
Abhd4	0.0256006	0.105136	0.11	0.067	1	Macrophages Lyve1-hi Cbr2-hi
Cd200r1	0.0257304	0.0879399	0.126	0.079	1	Macrophages Lyve1-hi Cbr2-hi
Cmklr1	0.0259909	0.14917	0.225	0.168	1	Macrophages Lyve1-hi Cbr2-hi
Rab33b	0.0265806	0.0514614	0.063	0.031	1	Macrophages Lyve1-hi Cbr2-hi
Taok1	0.0271589	0.158884	0.304	0.24	1	Macrophages Lyve1-hi Cbr2-hi
Btbd3	0.027231	0.06984	0.047	0.021	1	Macrophages Lyve1-hi Cbr2-hi
Pcyt1a	0.0273116	0.111148	0.188	0.133	1	Macrophages Lyve1-hi Cbr2-hi
Slc25a23	0.027333	0.0445284	0.037	0.015	1	Macrophages Lyve1-hi Cbr2-hi
Cobll1	0.027386	0.0434939	0.037	0.015	1	Macrophages Lyve1-hi Cbr2-hi
Slc25a1	0.0274108	0.116236	0.147	0.098	1	Macrophages Lyve1-hi Cbr2-hi
Laptm4a	0.0275062	0.206993	0.607	0.579	1	Macrophages Lyve1-hi Cbr2-hi
Slc9a4	0.0280241	0.0383322	0.016	0.004	1	Macrophages Lyve1-hi Cbr2-hi
Cpt1c	0.0281229	0.0320368	0.016	0.004	1	Macrophages Lyve1-hi Cbr2-hi
Cacna1c	0.0282721	0.0309902	0.016	0.004	1	Macrophages Lyve1-hi Cbr2-hi
Sox12	0.0283716	0.0246572	0.016	0.004	1	Macrophages Lyve1-hi Cbr2-hi
C1rl	0.0283716	0.0246572	0.016	0.004	1	Macrophages Lyve1-hi Cbr2-hi
4732471J01Rik	0.0283716	0.0246572	0.016	0.004	1	Macrophages Lyve1-hi Cbr2-hi
Msh5	0.0283716	0.0246572	0.016	0.004	1	Macrophages Lyve1-hi Cbr2-hi
Slc16a9	0.0286221	0.0172398	0.016	0.004	1	Macrophages Lyve1-hi Cbr2-hi
Ghr	0.0286221	0.0172398	0.016	0.004	1	Macrophages Lyve1-hi Cbr2-hi
Xlr3b	0.0286221	0.0172398	0.016	0.004	1	Macrophages Lyve1-hi Cbr2-hi
Plppr4	0.0286729	0.0225648	0.016	0.004	1	Macrophages Lyve1-hi Cbr2-hi
Calml4	0.0286729	0.0225648	0.016	0.004	1	Macrophages Lyve1-hi Cbr2-hi
Efcab2	0.0287652	0.0476366	0.031	0.012	1	Macrophages Lyve1-hi Cbr2-hi
Apoa2	0.0287736	0.0161932	0.016	0.004	1	Macrophages Lyve1-hi Cbr2-hi
Knl1	0.0287736	0.0151474	0.016	0.004	1	Macrophages Lyve1-hi Cbr2-hi
Hbegf	0.0287736	0.0161932	0.016	0.004	1	Macrophages Lyve1-hi Cbr2-hi
Adgre4	0.0288962	0.142908	0.147	0.099	1	Macrophages Lyve1-hi Cbr2-hi
Fam78a	0.0293777	0.0747583	0.089	0.051	1	Macrophages Lyve1-hi Cbr2-hi
Ubxn11	0.0294462	0.0299868	0.026	0.009	1	Macrophages Lyve1-hi Cbr2-hi
2010001A14Rik	0.0296946	0.0236854	0.026	0.009	1	Macrophages Lyve1-hi Cbr2-hi
Ubqln4	0.0297216	0.0729308	0.084	0.047	1	Macrophages Lyve1-hi Cbr2-hi
Sp100	0.0297311	0.232429	0.398	0.359	1	Macrophages Lyve1-hi Cbr2-hi
Sptlc1	0.0297589	0.124673	0.188	0.135	1	Macrophages Lyve1-hi Cbr2-hi
Cbx7	0.0298465	0.0703934	0.063	0.032	1	Macrophages Lyve1-hi Cbr2-hi
Plekhg3	0.0299432	0.0585808	0.058	0.028	1	Macrophages Lyve1-hi Cbr2-hi
Rab13	0.0299487	0.0321002	0.031	0.012	1	Macrophages Lyve1-hi Cbr2-hi
Apba3	0.0301965	0.0635636	0.063	0.032	1	Macrophages Lyve1-hi Cbr2-hi
Ctnnb1	0.030283	0.201444	0.33	0.274	1	Macrophages Lyve1-hi Cbr2-hi
Cemip2	0.0303818	0.0474986	0.052	0.025	1	Macrophages Lyve1-hi Cbr2-hi
Dlg1	0.0303937	0.101623	0.126	0.08	1	Macrophages Lyve1-hi Cbr2-hi
Socs3	0.0304424	0.0644541	0.058	0.028	1	Macrophages Lyve1-hi Cbr2-hi
Chml	0.0305793	0.0602975	0.073	0.039	1	Macrophages Lyve1-hi Cbr2-hi
Anpep	0.0310204	0.0552759	0.073	0.039	1	Macrophages Lyve1-hi Cbr2-hi
Gm10134	0.0311318	0.156169	0.215	0.162	1	Macrophages Lyve1-hi Cbr2-hi
Sorbs3	0.0313631	0.0526875	0.042	0.018	1	Macrophages Lyve1-hi Cbr2-hi
Wdfy2	0.0315632	0.157631	0.204	0.148	1	Macrophages Lyve1-hi Cbr2-hi
Zfp358	0.031729	0.0342365	0.052	0.025	1	Macrophages Lyve1-hi Cbr2-hi
Tprgl	0.0319555	0.215366	0.283	0.232	1	Macrophages Lyve1-hi Cbr2-hi
Casp6	0.0325441	0.0702383	0.073	0.04	1	Macrophages Lyve1-hi Cbr2-hi
Fut11	0.0326234	0.0849823	0.12	0.076	1	Macrophages Lyve1-hi Cbr2-hi
Ankrd13a	0.0326873	0.0981963	0.194	0.138	1	Macrophages Lyve1-hi Cbr2-hi
Wdr36	0.0329743	0.132969	0.152	0.105	1	Macrophages Lyve1-hi Cbr2-hi
Clec2d	0.0330705	0.250103	0.471	0.443	1	Macrophages Lyve1-hi Cbr2-hi
Kcnab2	0.0333474	0.0881182	0.11	0.068	1	Macrophages Lyve1-hi Cbr2-hi
Kctd10	0.0334188	0.0696325	0.089	0.052	1	Macrophages Lyve1-hi Cbr2-hi
Map3k20	0.0337131	0.081163	0.068	0.036	1	Macrophages Lyve1-hi Cbr2-hi
Rxra	0.0337727	0.0626124	0.105	0.063	1	Macrophages Lyve1-hi Cbr2-hi
Fry	0.0338198	0.076571	0.084	0.048	1	Macrophages Lyve1-hi Cbr2-hi
Nek7	0.0339871	0.156475	0.23	0.176	1	Macrophages Lyve1-hi Cbr2-hi
Trim32	0.0342257	0.0536421	0.047	0.022	1	Macrophages Lyve1-hi Cbr2-hi
St6galnac6	0.0342563	0.0522043	0.084	0.047	1	Macrophages Lyve1-hi Cbr2-hi
Dhx57	0.0344943	0.0624278	0.068	0.036	1	Macrophages Lyve1-hi Cbr2-hi
Ighd	0.0348536	0.0645821	0.047	0.022	1	Macrophages Lyve1-hi Cbr2-hi
Zfp652	0.0354116	0.15487	0.168	0.119	1	Macrophages Lyve1-hi Cbr2-hi
Fbxo28	0.0356955	0.0656826	0.099	0.06	1	Macrophages Lyve1-hi Cbr2-hi
Ddx6	0.0358517	0.168053	0.366	0.302	1	Macrophages Lyve1-hi Cbr2-hi
Plekhb2	0.0359537	0.146905	0.262	0.204	1	Macrophages Lyve1-hi Cbr2-hi
Ndrg3	0.0359897	0.0935107	0.094	0.057	1	Macrophages Lyve1-hi Cbr2-hi
Cyhr1	0.0364757	0.0653864	0.152	0.101	1	Macrophages Lyve1-hi Cbr2-hi
Rfx5	0.0367304	0.0474986	0.052	0.025	1	Macrophages Lyve1-hi Cbr2-hi
Pdia4	0.0367439	0.196871	0.33	0.276	1	Macrophages Lyve1-hi Cbr2-hi
Bckdk	0.0367757	0.131915	0.141	0.098	1	Macrophages Lyve1-hi Cbr2-hi
Prkar1a	0.0370466	0.166474	0.382	0.327	1	Macrophages Lyve1-hi Cbr2-hi
Med13l	0.0373044	0.0968525	0.157	0.109	1	Macrophages Lyve1-hi Cbr2-hi
Llgl1	0.0376718	0.0692304	0.073	0.041	1	Macrophages Lyve1-hi Cbr2-hi
Sept7	0.0376931	0.164337	0.382	0.334	1	Macrophages Lyve1-hi Cbr2-hi
Ttll12	0.0382956	0.0672169	0.073	0.041	1	Macrophages Lyve1-hi Cbr2-hi
Prpsap2	0.0383661	0.123802	0.115	0.075	1	Macrophages Lyve1-hi Cbr2-hi
Arhgap31	0.0383834	0.108407	0.147	0.101	1	Macrophages Lyve1-hi Cbr2-hi
Rnf44	0.0392814	0.145247	0.178	0.13	1	Macrophages Lyve1-hi Cbr2-hi
Klhl33	0.0393442	0.035197	0.021	0.007	1	Macrophages Lyve1-hi Cbr2-hi
Eif4ebp2	0.0396818	0.171208	0.314	0.26	1	Macrophages Lyve1-hi Cbr2-hi
Myl6	0.0397682	0.0227258	0.995	0.968	1	Macrophages Lyve1-hi Cbr2-hi
Enah	0.0398133	0.027855	0.021	0.007	1	Macrophages Lyve1-hi Cbr2-hi
Prrg1	0.0398133	0.027855	0.021	0.007	1	Macrophages Lyve1-hi Cbr2-hi
Lmbr1l	0.039854	0.0393682	0.031	0.012	1	Macrophages Lyve1-hi Cbr2-hi
Cela1	0.0400878	0.0677863	0.042	0.019	1	Macrophages Lyve1-hi Cbr2-hi
Vsig10	0.0402355	0.0257687	0.021	0.007	1	Macrophages Lyve1-hi Cbr2-hi
Gnb5	0.0402355	0.0257687	0.021	0.007	1	Macrophages Lyve1-hi Cbr2-hi
Pml	0.0402493	0.109369	0.115	0.075	1	Macrophages Lyve1-hi Cbr2-hi
Gm37233	0.0402872	0.0204755	0.021	0.007	1	Macrophages Lyve1-hi Cbr2-hi
Cd19	0.0402872	0.0204755	0.021	0.007	1	Macrophages Lyve1-hi Cbr2-hi
Tmem202	0.0402872	0.0204755	0.021	0.007	1	Macrophages Lyve1-hi Cbr2-hi
Gm11772	0.0402872	0.0204755	0.021	0.007	1	Macrophages Lyve1-hi Cbr2-hi
Afap1	0.0405	0.019432	0.021	0.007	1	Macrophages Lyve1-hi Cbr2-hi
Mprip	0.0405852	0.0994127	0.126	0.083	1	Macrophages Lyve1-hi Cbr2-hi
Mlxipl	0.0407138	0.0173471	0.021	0.007	1	Macrophages Lyve1-hi Cbr2-hi
Diras2	0.04117	0.0579469	0.026	0.009	1	Macrophages Lyve1-hi Cbr2-hi
Xpo1	0.041307	0.0811961	0.225	0.166	1	Macrophages Lyve1-hi Cbr2-hi
Grk2	0.0413402	0.172649	0.408	0.355	1	Macrophages Lyve1-hi Cbr2-hi
Arhgap9	0.041384	0.180275	0.272	0.227	1	Macrophages Lyve1-hi Cbr2-hi
Mapkapk5	0.0413987	0.0383322	0.026	0.009	1	Macrophages Lyve1-hi Cbr2-hi
Abca6	0.0413987	0.0383322	0.026	0.009	1	Macrophages Lyve1-hi Cbr2-hi
Gng12	0.0416386	0.0907996	0.152	0.104	1	Macrophages Lyve1-hi Cbr2-hi
Zfp637	0.0419001	0.0697818	0.089	0.053	1	Macrophages Lyve1-hi Cbr2-hi
Stxbp3	0.0420894	0.152041	0.251	0.195	1	Macrophages Lyve1-hi Cbr2-hi
Mamld1	0.0422363	0.0299868	0.026	0.009	1	Macrophages Lyve1-hi Cbr2-hi
Tjp1	0.0424429	0.0331889	0.042	0.019	1	Macrophages Lyve1-hi Cbr2-hi
Tuba1b	0.0426495	0.207384	0.602	0.619	1	Macrophages Lyve1-hi Cbr2-hi
Dnajb9	0.0427204	0.134492	0.23	0.176	1	Macrophages Lyve1-hi Cbr2-hi
Ltb	0.0428364	0.0662112	0.058	0.03	1	Macrophages Lyve1-hi Cbr2-hi
Nfatc2	0.0433424	0.121322	0.141	0.097	1	Macrophages Lyve1-hi Cbr2-hi
Fbxo33	0.0433943	0.0658853	0.131	0.086	1	Macrophages Lyve1-hi Cbr2-hi
Ier2	0.0436137	0.21714	0.262	0.215	1	Macrophages Lyve1-hi Cbr2-hi
Aldh6a1	0.0437266	0.0494338	0.063	0.034	1	Macrophages Lyve1-hi Cbr2-hi
Mtr	0.0439327	0.0535386	0.136	0.09	1	Macrophages Lyve1-hi Cbr2-hi
Stoml1	0.043976	0.0474986	0.052	0.026	1	Macrophages Lyve1-hi Cbr2-hi
Cers6	0.0441784	0.0780419	0.126	0.082	1	Macrophages Lyve1-hi Cbr2-hi
Cactin	0.0445066	0.0331889	0.047	0.023	1	Macrophages Lyve1-hi Cbr2-hi
Bcl2l2	0.0447415	0.0434174	0.058	0.03	1	Macrophages Lyve1-hi Cbr2-hi
Mtmr12	0.0451401	0.0659444	0.084	0.05	1	Macrophages Lyve1-hi Cbr2-hi
Madd	0.0453173	0.0816485	0.152	0.104	1	Macrophages Lyve1-hi Cbr2-hi
Mfhas1	0.0455996	0.0714542	0.099	0.062	1	Macrophages Lyve1-hi Cbr2-hi
Adipor2	0.0458663	0.0979263	0.173	0.123	1	Macrophages Lyve1-hi Cbr2-hi
Usp9x	0.0459046	0.137922	0.293	0.24	1	Macrophages Lyve1-hi Cbr2-hi
Myh10	0.0459954	0.0880167	0.063	0.034	1	Macrophages Lyve1-hi Cbr2-hi
Cat	0.0463521	0.16701	0.346	0.296	1	Macrophages Lyve1-hi Cbr2-hi
Wee1	0.0464132	0.041427	0.037	0.016	1	Macrophages Lyve1-hi Cbr2-hi
Bach2	0.0465214	0.0845417	0.079	0.046	1	Macrophages Lyve1-hi Cbr2-hi
Map4k5	0.0470942	0.0724211	0.063	0.034	1	Macrophages Lyve1-hi Cbr2-hi
Flot2	0.0471866	0.0778078	0.11	0.071	1	Macrophages Lyve1-hi Cbr2-hi
Pik3r2	0.047501	0.0644541	0.063	0.034	1	Macrophages Lyve1-hi Cbr2-hi
Stat3	0.0475173	0.144413	0.257	0.205	1	Macrophages Lyve1-hi Cbr2-hi
Epn1	0.0475245	0.132364	0.335	0.281	1	Macrophages Lyve1-hi Cbr2-hi
Pi4ka	0.0476619	0.0763899	0.094	0.058	1	Macrophages Lyve1-hi Cbr2-hi
Rp2	0.0477669	0.112173	0.298	0.242	1	Macrophages Lyve1-hi Cbr2-hi
Pkd1	0.0478618	0.0726021	0.089	0.054	1	Macrophages Lyve1-hi Cbr2-hi
Add1	0.0480309	0.121132	0.22	0.167	1	Macrophages Lyve1-hi Cbr2-hi
Tgfbrap1	0.0480836	0.0819214	0.099	0.063	1	Macrophages Lyve1-hi Cbr2-hi
Twf1	0.0481176	0.123941	0.194	0.145	1	Macrophages Lyve1-hi Cbr2-hi
Polr2a	0.0489898	0.0700768	0.272	0.208	1	Macrophages Lyve1-hi Cbr2-hi
Cited2	0.0490035	0.130502	0.335	0.272	1	Macrophages Lyve1-hi Cbr2-hi
Fem1b	0.0490617	0.0820824	0.115	0.075	1	Macrophages Lyve1-hi Cbr2-hi
Mzt1	0.0492624	0.0971865	0.094	0.059	1	Macrophages Lyve1-hi Cbr2-hi
Ap1m1	0.0492691	0.10936	0.126	0.084	1	Macrophages Lyve1-hi Cbr2-hi
Pex14	0.0492696	0.0685152	0.058	0.031	1	Macrophages Lyve1-hi Cbr2-hi
Abcd2	0.0492793	0.0461305	0.099	0.061	1	Macrophages Lyve1-hi Cbr2-hi
mt-Atp8	0.0493863	0.155456	0.157	0.114	1	Macrophages Lyve1-hi Cbr2-hi
Tm9sf1	0.0494148	0.106574	0.173	0.125	1	Macrophages Lyve1-hi Cbr2-hi
Smpdl3a	0.0494261	0.165848	0.183	0.137	1	Macrophages Lyve1-hi Cbr2-hi
Ncoa1	0.0494395	0.114428	0.131	0.09	1	Macrophages Lyve1-hi Cbr2-hi
Fbxo9	0.0497045	0.0752268	0.099	0.063	1	Macrophages Lyve1-hi Cbr2-hi
Tcp11l2	0.0499408	0.0784096	0.11	0.071	1	Macrophages Lyve1-hi Cbr2-hi
Ppp1r12c	0.0500372	0.0980742	0.215	0.161	1	Macrophages Lyve1-hi Cbr2-hi
Prkce	0.0500526	0.0685152	0.052	0.027	1	Macrophages Lyve1-hi Cbr2-hi
Ankrd50	0.0501826	0.0666212	0.052	0.027	1	Macrophages Lyve1-hi Cbr2-hi
Etfrf1	0.0504125	0.0779419	0.073	0.042	1	Macrophages Lyve1-hi Cbr2-hi
Cd99l2	0.0505358	0.0564542	0.063	0.034	1	Macrophages Lyve1-hi Cbr2-hi
Maged1	0.0507154	0.0751097	0.068	0.039	1	Macrophages Lyve1-hi Cbr2-hi
C2	0.0509908	0.0414116	0.042	0.02	1	Macrophages Lyve1-hi Cbr2-hi
Uhrf1bp1l	0.0514301	0.0589916	0.089	0.054	1	Macrophages Lyve1-hi Cbr2-hi
She	0.0514957	0.0309902	0.016	0.004	1	Macrophages Lyve1-hi Cbr2-hi
Dgat2	0.0516093	0.0465998	0.031	0.013	1	Macrophages Lyve1-hi Cbr2-hi
Kcnab1	0.0519663	0.0236107	0.016	0.004	1	Macrophages Lyve1-hi Cbr2-hi
Dmpk	0.0519663	0.0236107	0.016	0.004	1	Macrophages Lyve1-hi Cbr2-hi
Mctp2	0.0519663	0.0236107	0.016	0.004	1	Macrophages Lyve1-hi Cbr2-hi
Mt2	0.0520411	0.0480867	0.079	0.046	1	Macrophages Lyve1-hi Cbr2-hi
Ar	0.052046	0.0517239	0.031	0.013	1	Macrophages Lyve1-hi Cbr2-hi
Ngly1	0.052101	0.0626124	0.105	0.066	1	Macrophages Lyve1-hi Cbr2-hi
Il10	0.0522034	0.0225648	0.016	0.004	1	Macrophages Lyve1-hi Cbr2-hi
Gm16287	0.0522034	0.0225648	0.016	0.004	1	Macrophages Lyve1-hi Cbr2-hi
Gm49708	0.0522034	0.0225648	0.016	0.004	1	Macrophages Lyve1-hi Cbr2-hi
Ulk1	0.0523922	0.0434174	0.058	0.031	1	Macrophages Lyve1-hi Cbr2-hi
Casp12	0.0524404	0.0161932	0.016	0.004	1	Macrophages Lyve1-hi Cbr2-hi
Aebp1	0.0524404	0.0161932	0.016	0.004	1	Macrophages Lyve1-hi Cbr2-hi
Gm15902	0.0525208	0.019432	0.016	0.004	1	Macrophages Lyve1-hi Cbr2-hi
Gng7	0.0526794	0.0151474	0.016	0.004	1	Macrophages Lyve1-hi Cbr2-hi
Tmem35a	0.0526794	0.0151474	0.016	0.004	1	Macrophages Lyve1-hi Cbr2-hi
Klhl7	0.0527604	0.042399	0.058	0.031	1	Macrophages Lyve1-hi Cbr2-hi
Cystm1	0.0529192	0.0141023	0.016	0.004	1	Macrophages Lyve1-hi Cbr2-hi
Il18r1	0.0531599	0.013058	0.016	0.004	1	Macrophages Lyve1-hi Cbr2-hi
Sod1	0.0534139	0.110741	0.34	0.277	1	Macrophages Lyve1-hi Cbr2-hi
Gm6710	0.0539627	0.0258322	0.031	0.013	1	Macrophages Lyve1-hi Cbr2-hi
Xrcc1	0.0539891	0.0342768	0.063	0.034	1	Macrophages Lyve1-hi Cbr2-hi
Zfp703	0.0541273	0.111155	0.277	0.219	1	Macrophages Lyve1-hi Cbr2-hi
Ifit1	0.0542538	0.0959324	0.089	0.055	1	Macrophages Lyve1-hi Cbr2-hi
Nsmf	0.0544198	0.0280638	0.047	0.023	1	Macrophages Lyve1-hi Cbr2-hi
Slc43a2	0.0550002	0.13371	0.351	0.296	1	Macrophages Lyve1-hi Cbr2-hi
Tmem165	0.0553196	0.141672	0.199	0.154	1	Macrophages Lyve1-hi Cbr2-hi
F8a	0.055745	0.0513974	0.068	0.039	1	Macrophages Lyve1-hi Cbr2-hi
Vezt	0.0560946	0.0563661	0.068	0.039	1	Macrophages Lyve1-hi Cbr2-hi
Arhgdib	0.0561949	0.0743115	0.916	0.865	1	Macrophages Lyve1-hi Cbr2-hi
Nek9	0.0563191	0.0983185	0.147	0.103	1	Macrophages Lyve1-hi Cbr2-hi
Vps13a	0.0563652	0.107462	0.141	0.1	1	Macrophages Lyve1-hi Cbr2-hi
Plxnc1	0.0565515	0.107133	0.126	0.087	1	Macrophages Lyve1-hi Cbr2-hi
Prps1	0.0568532	0.092271	0.099	0.064	1	Macrophages Lyve1-hi Cbr2-hi
Ap2a1	0.0568542	0.0744136	0.094	0.059	1	Macrophages Lyve1-hi Cbr2-hi
Gm37494	0.0571441	0.0818814	0.126	0.085	1	Macrophages Lyve1-hi Cbr2-hi
4933404O12Rik	0.0571896	0.0193352	0.01	0.002	1	Macrophages Lyve1-hi Cbr2-hi
Fkbp14	0.0571896	0.0193352	0.01	0.002	1	Macrophages Lyve1-hi Cbr2-hi
Ckap2	0.0571896	0.0193352	0.01	0.002	1	Macrophages Lyve1-hi Cbr2-hi
Gfod2	0.0571896	0.0267526	0.01	0.002	1	Macrophages Lyve1-hi Cbr2-hi
Cyb5d1	0.0571896	0.0193352	0.01	0.002	1	Macrophages Lyve1-hi Cbr2-hi
Gpx8	0.0571896	0.0193352	0.01	0.002	1	Macrophages Lyve1-hi Cbr2-hi
Pcdhga12	0.0571896	0.0193352	0.01	0.002	1	Macrophages Lyve1-hi Cbr2-hi
Armcx1	0.0571896	0.0193352	0.01	0.002	1	Macrophages Lyve1-hi Cbr2-hi
Gm30329	0.0571896	0.0193352	0.01	0.002	1	Macrophages Lyve1-hi Cbr2-hi
Phyhd1	0.0573548	0.0372916	0.026	0.01	1	Macrophages Lyve1-hi Cbr2-hi
Bbs7	0.0573548	0.0445596	0.026	0.01	1	Macrophages Lyve1-hi Cbr2-hi
Tspyl4	0.0574187	0.0182871	0.01	0.002	1	Macrophages Lyve1-hi Cbr2-hi
Elmsan1	0.0575106	0.10369	0.141	0.1	1	Macrophages Lyve1-hi Cbr2-hi
2810414N06Rik	0.0575332	0.0118794	0.01	0.002	1	Macrophages Lyve1-hi Cbr2-hi
Ksr2	0.0575332	0.0118794	0.01	0.002	1	Macrophages Lyve1-hi Cbr2-hi
5830487J09Rik	0.0575332	0.0118794	0.01	0.002	1	Macrophages Lyve1-hi Cbr2-hi
Cacna1a	0.0575332	0.0118794	0.01	0.002	1	Macrophages Lyve1-hi Cbr2-hi
Gm26542	0.0575332	0.0118794	0.01	0.002	1	Macrophages Lyve1-hi Cbr2-hi
Serpina1e	0.0575332	0.0118794	0.01	0.002	1	Macrophages Lyve1-hi Cbr2-hi
Klhl3	0.0575332	0.0118794	0.01	0.002	1	Macrophages Lyve1-hi Cbr2-hi
Klf8	0.0575332	0.0118794	0.01	0.002	1	Macrophages Lyve1-hi Cbr2-hi
A930033H14Rik	0.0575332	0.0118794	0.01	0.002	1	Macrophages Lyve1-hi Cbr2-hi
Zfp407	0.0576534	0.0522714	0.079	0.047	1	Macrophages Lyve1-hi Cbr2-hi
Wasf3	0.0577637	0.0108313	0.01	0.002	1	Macrophages Lyve1-hi Cbr2-hi
Rarb	0.0577637	0.0108313	0.01	0.002	1	Macrophages Lyve1-hi Cbr2-hi
Fxyd1	0.0579948	0.00769157	0.01	0.002	1	Macrophages Lyve1-hi Cbr2-hi
Satb1	0.0582769	0.0526875	0.037	0.017	1	Macrophages Lyve1-hi Cbr2-hi
Mblac1	0.0584262	0.0362518	0.026	0.01	1	Macrophages Lyve1-hi Cbr2-hi
Gm13822	0.0584323	0.0414583	0.021	0.007	1	Macrophages Lyve1-hi Cbr2-hi
Ggcx	0.05856	0.041427	0.037	0.017	1	Macrophages Lyve1-hi Cbr2-hi
Xpot	0.0586212	0.0809035	0.147	0.103	1	Macrophages Lyve1-hi Cbr2-hi
Ypel5	0.0587162	0.0788996	0.204	0.151	1	Macrophages Lyve1-hi Cbr2-hi
Lims2	0.0587878	0.027908	0.026	0.01	1	Macrophages Lyve1-hi Cbr2-hi
Bst1	0.0589551	0.0801523	0.089	0.055	1	Macrophages Lyve1-hi Cbr2-hi
Kif3c	0.0590268	0.0226449	0.026	0.01	1	Macrophages Lyve1-hi Cbr2-hi
Tubb2b	0.059133	0.0341535	0.021	0.007	1	Macrophages Lyve1-hi Cbr2-hi
Cdipt	0.0591742	0.1522	0.215	0.169	1	Macrophages Lyve1-hi Cbr2-hi
Atxn1	0.0593006	0.0779419	0.068	0.039	1	Macrophages Lyve1-hi Cbr2-hi
Trpc4ap	0.0593673	0.139026	0.272	0.218	1	Macrophages Lyve1-hi Cbr2-hi
Tceal9	0.0594125	0.0931246	0.236	0.182	1	Macrophages Lyve1-hi Cbr2-hi
Tcf3	0.0594998	0.0679416	0.12	0.08	1	Macrophages Lyve1-hi Cbr2-hi
Nid1	0.0595575	0.0310274	0.021	0.007	1	Macrophages Lyve1-hi Cbr2-hi
Lysmd3	0.059597	0.11573	0.12	0.082	1	Macrophages Lyve1-hi Cbr2-hi
Impdh1	0.059618	0.0936146	0.047	0.024	1	Macrophages Lyve1-hi Cbr2-hi
Slc30a1	0.0596562	0.0934616	0.105	0.068	1	Macrophages Lyve1-hi Cbr2-hi
Nme3	0.0598406	0.0268115	0.021	0.007	1	Macrophages Lyve1-hi Cbr2-hi
Aktip	0.0598678	0.0533447	0.073	0.043	1	Macrophages Lyve1-hi Cbr2-hi
Map3k11	0.0601064	0.0899093	0.199	0.149	1	Macrophages Lyve1-hi Cbr2-hi
Thrb	0.0601263	0.0257687	0.021	0.007	1	Macrophages Lyve1-hi Cbr2-hi
Rhbdf1	0.0601333	0.0506279	0.042	0.02	1	Macrophages Lyve1-hi Cbr2-hi
Zbtb49	0.060555	0.019432	0.021	0.007	1	Macrophages Lyve1-hi Cbr2-hi
Hspb6	0.060555	0.019432	0.021	0.007	1	Macrophages Lyve1-hi Cbr2-hi
Sorbs1	0.060555	0.019432	0.021	0.007	1	Macrophages Lyve1-hi Cbr2-hi
Cxcr6	0.0611347	0.020566	0.021	0.007	1	Macrophages Lyve1-hi Cbr2-hi
Pnrc1	0.0612056	0.137975	0.283	0.232	1	Macrophages Lyve1-hi Cbr2-hi
Dpy19l4	0.0614227	0.101431	0.136	0.095	1	Macrophages Lyve1-hi Cbr2-hi
Shisa5	0.0615477	0.12311	0.618	0.545	1	Macrophages Lyve1-hi Cbr2-hi
Fcor	0.0617161	0.0152653	0.021	0.007	1	Macrophages Lyve1-hi Cbr2-hi
Anxa1	0.0618581	0.128025	0.136	0.096	1	Macrophages Lyve1-hi Cbr2-hi
Usp25	0.0619333	0.135559	0.288	0.236	1	Macrophages Lyve1-hi Cbr2-hi
Sept9	0.0619631	0.0510713	0.257	0.194	1	Macrophages Lyve1-hi Cbr2-hi
Akt3	0.0625075	0.0403844	0.042	0.02	1	Macrophages Lyve1-hi Cbr2-hi
Chd4	0.0632491	0.143429	0.356	0.309	1	Macrophages Lyve1-hi Cbr2-hi
Foxo1	0.0638702	0.0754014	0.089	0.056	1	Macrophages Lyve1-hi Cbr2-hi
Gzma	0.0640942	0.00931406	0.11	0.073	1	Macrophages Lyve1-hi Cbr2-hi
Ski	0.0644792	0.144096	0.325	0.275	1	Macrophages Lyve1-hi Cbr2-hi
Zfp217	0.0645384	0.102069	0.188	0.141	1	Macrophages Lyve1-hi Cbr2-hi
Klhl5	0.0654047	0.0801523	0.147	0.103	1	Macrophages Lyve1-hi Cbr2-hi
Trip12	0.0666336	0.132886	0.346	0.299	1	Macrophages Lyve1-hi Cbr2-hi
Ankrd13c	0.0669628	0.0971134	0.152	0.109	1	Macrophages Lyve1-hi Cbr2-hi
Prkab1	0.0670463	0.0601413	0.126	0.085	1	Macrophages Lyve1-hi Cbr2-hi
Prxl2c	0.0670768	0.0539713	0.094	0.06	1	Macrophages Lyve1-hi Cbr2-hi
Aftph	0.067248	0.216227	0.262	0.221	1	Macrophages Lyve1-hi Cbr2-hi
Map2k5	0.0674033	0.0533447	0.073	0.044	1	Macrophages Lyve1-hi Cbr2-hi
Nedd4	0.0674246	0.0642019	0.063	0.036	1	Macrophages Lyve1-hi Cbr2-hi
Agap1	0.0675327	0.081163	0.063	0.036	1	Macrophages Lyve1-hi Cbr2-hi
Atf5	0.0693719	0.0717317	0.047	0.025	1	Macrophages Lyve1-hi Cbr2-hi
Sgsh	0.0694469	0.0484706	0.058	0.032	1	Macrophages Lyve1-hi Cbr2-hi
Plekhm1	0.0700722	0.0687885	0.084	0.052	1	Macrophages Lyve1-hi Cbr2-hi
Rnpepl1	0.0713057	0.143459	0.194	0.149	1	Macrophages Lyve1-hi Cbr2-hi
Smim10l1	0.0714345	0.140191	0.162	0.119	1	Macrophages Lyve1-hi Cbr2-hi
Phf20	0.0716873	0.0813153	0.11	0.074	1	Macrophages Lyve1-hi Cbr2-hi
Ypel2	0.0717973	0.0465585	0.037	0.017	1	Macrophages Lyve1-hi Cbr2-hi
Acaca	0.0727526	0.0601916	0.073	0.044	1	Macrophages Lyve1-hi Cbr2-hi
Leng8	0.073498	0.130614	0.204	0.159	1	Macrophages Lyve1-hi Cbr2-hi
Hmgb1	0.0738067	0.153848	0.67	0.598	1	Macrophages Lyve1-hi Cbr2-hi
Edem2	0.0739071	0.0966963	0.136	0.098	1	Macrophages Lyve1-hi Cbr2-hi
Fam122b	0.0739476	0.037302	0.037	0.017	1	Macrophages Lyve1-hi Cbr2-hi
Calcoco1	0.073987	0.0403641	0.052	0.028	1	Macrophages Lyve1-hi Cbr2-hi
Gadd45b	0.0740623	0.0362726	0.037	0.017	1	Macrophages Lyve1-hi Cbr2-hi
Mblac2	0.0740623	0.0362726	0.037	0.017	1	Macrophages Lyve1-hi Cbr2-hi
Wfs1	0.074114	0.0331631	0.037	0.017	1	Macrophages Lyve1-hi Cbr2-hi
Fh1	0.0741716	0.0722795	0.099	0.066	1	Macrophages Lyve1-hi Cbr2-hi
Zfp763	0.0746332	0.0300705	0.037	0.017	1	Macrophages Lyve1-hi Cbr2-hi
Ctsl	0.0746632	0.100729	0.293	0.239	1	Macrophages Lyve1-hi Cbr2-hi
Tcim	0.0752138	0.0403844	0.042	0.021	1	Macrophages Lyve1-hi Cbr2-hi
Maz	0.0753032	0.068475	0.168	0.122	1	Macrophages Lyve1-hi Cbr2-hi
Atg2b	0.0754727	0.0362726	0.042	0.021	1	Macrophages Lyve1-hi Cbr2-hi
Pet100	0.0758546	0.16043	0.414	0.374	1	Macrophages Lyve1-hi Cbr2-hi
Serinc5	0.0758585	0.0373122	0.047	0.025	1	Macrophages Lyve1-hi Cbr2-hi
Tpk1	0.0759998	0.0362829	0.047	0.025	1	Macrophages Lyve1-hi Cbr2-hi
Crtap	0.0761521	0.0622739	0.115	0.078	1	Macrophages Lyve1-hi Cbr2-hi
Ctsc	0.0763694	0.0914228	0.958	0.924	1	Macrophages Lyve1-hi Cbr2-hi
Ccdc90b	0.0765753	0.0818814	0.115	0.079	1	Macrophages Lyve1-hi Cbr2-hi
Lmo2	0.0778901	0.186392	0.304	0.263	1	Macrophages Lyve1-hi Cbr2-hi
Dcaf12	0.0780139	0.107005	0.225	0.178	1	Macrophages Lyve1-hi Cbr2-hi
Napb	0.0781956	0.027908	0.026	0.011	1	Macrophages Lyve1-hi Cbr2-hi
Git1	0.0782795	0.0590907	0.079	0.049	1	Macrophages Lyve1-hi Cbr2-hi
Mex3d	0.0786332	0.027041	0.047	0.025	1	Macrophages Lyve1-hi Cbr2-hi
Bri3	0.0790067	0.111194	0.602	0.587	1	Macrophages Lyve1-hi Cbr2-hi
Prkx	0.0790495	0.0739086	0.105	0.07	1	Macrophages Lyve1-hi Cbr2-hi
Ints6l	0.0791813	0.0661417	0.11	0.074	1	Macrophages Lyve1-hi Cbr2-hi
Zhx2	0.0793159	0.020566	0.026	0.011	1	Macrophages Lyve1-hi Cbr2-hi
Oaz2	0.0794527	0.0587963	0.099	0.066	1	Macrophages Lyve1-hi Cbr2-hi
Zfp598	0.0794986	0.0767538	0.073	0.045	1	Macrophages Lyve1-hi Cbr2-hi
Coq8a	0.0800727	0.0174534	0.026	0.011	1	Macrophages Lyve1-hi Cbr2-hi
Idi1	0.0805924	0.0742437	0.089	0.058	1	Macrophages Lyve1-hi Cbr2-hi
Prkacb	0.080943	0.17122	0.215	0.175	1	Macrophages Lyve1-hi Cbr2-hi
Mapk1	0.0812304	0.16393	0.283	0.239	1	Macrophages Lyve1-hi Cbr2-hi
Armh3	0.0812967	0.0635636	0.052	0.029	1	Macrophages Lyve1-hi Cbr2-hi
Supt7l	0.0813763	0.0312427	0.063	0.036	1	Macrophages Lyve1-hi Cbr2-hi
Atrnl1	0.0819751	0.052546	0.052	0.029	1	Macrophages Lyve1-hi Cbr2-hi
Cuedc1	0.0829813	0.0404155	0.021	0.008	1	Macrophages Lyve1-hi Cbr2-hi
Ptprcap	0.0829852	0.0403152	0.073	0.044	1	Macrophages Lyve1-hi Cbr2-hi
Gm12840	0.0830395	0.036313	0.058	0.033	1	Macrophages Lyve1-hi Cbr2-hi
Cln8	0.0832601	0.135928	0.283	0.239	1	Macrophages Lyve1-hi Cbr2-hi
Tns3	0.0832743	0.151739	0.209	0.168	1	Macrophages Lyve1-hi Cbr2-hi
Syt3	0.0834622	0.0299444	0.016	0.005	1	Macrophages Lyve1-hi Cbr2-hi
Cenpa	0.0837636	0.0789462	0.063	0.037	1	Macrophages Lyve1-hi Cbr2-hi
Bscl2	0.0839105	0.1102	0.199	0.157	1	Macrophages Lyve1-hi Cbr2-hi
Ap3s2	0.0840515	0.0432477	0.094	0.061	1	Macrophages Lyve1-hi Cbr2-hi
Tmem53	0.0842379	0.0225648	0.016	0.005	1	Macrophages Lyve1-hi Cbr2-hi
Hpn	0.0842379	0.0225648	0.016	0.005	1	Macrophages Lyve1-hi Cbr2-hi
Gm26533	0.0842379	0.0225648	0.016	0.005	1	Macrophages Lyve1-hi Cbr2-hi
Vwf	0.0845728	0.0215198	0.016	0.005	1	Macrophages Lyve1-hi Cbr2-hi
Large1	0.0849773	0.0257687	0.021	0.008	1	Macrophages Lyve1-hi Cbr2-hi
Tead1	0.0850193	0.0151474	0.016	0.005	1	Macrophages Lyve1-hi Cbr2-hi
Bmi1	0.0850529	0.0846568	0.094	0.063	1	Macrophages Lyve1-hi Cbr2-hi
Mpi	0.0851546	0.0505671	0.047	0.025	1	Macrophages Lyve1-hi Cbr2-hi
Zfp229	0.0852534	0.0320686	0.021	0.008	1	Macrophages Lyve1-hi Cbr2-hi
Zfp37	0.0853569	0.0141023	0.016	0.005	1	Macrophages Lyve1-hi Cbr2-hi
Stxbp1	0.0856451	0.0495436	0.047	0.025	1	Macrophages Lyve1-hi Cbr2-hi
Fads2	0.085807	0.0216051	0.021	0.008	1	Macrophages Lyve1-hi Cbr2-hi
Eef2k	0.0859789	0.0723017	0.126	0.088	1	Macrophages Lyve1-hi Cbr2-hi
E430018J23Rik	0.086085	0.0226449	0.021	0.008	1	Macrophages Lyve1-hi Cbr2-hi
Arhgap10	0.086107	0.0292236	0.058	0.033	1	Macrophages Lyve1-hi Cbr2-hi
Zfp607b	0.0863613	0.0173471	0.021	0.008	1	Macrophages Lyve1-hi Cbr2-hi
Msantd2	0.086874	0.0505069	0.052	0.029	1	Macrophages Lyve1-hi Cbr2-hi
Gm14636	0.0871465	0.0362623	0.031	0.015	1	Macrophages Lyve1-hi Cbr2-hi
Plcb3	0.0876994	0.0787842	0.099	0.067	1	Macrophages Lyve1-hi Cbr2-hi
Chmp3	0.0877957	0.171954	0.288	0.248	1	Macrophages Lyve1-hi Cbr2-hi
Ddx17	0.087945	0.155372	0.403	0.37	1	Macrophages Lyve1-hi Cbr2-hi
Amfr	0.0881479	0.103378	0.246	0.201	1	Macrophages Lyve1-hi Cbr2-hi
Cbx6	0.0889214	0.0343163	0.068	0.041	1	Macrophages Lyve1-hi Cbr2-hi
Ptdss2	0.0896084	0.0423592	0.063	0.037	1	Macrophages Lyve1-hi Cbr2-hi
Krt80	0.0899807	0.04715	0.089	0.058	1	Macrophages Lyve1-hi Cbr2-hi
Prickle3	0.0906254	0.0321315	0.037	0.018	1	Macrophages Lyve1-hi Cbr2-hi
Pi4k2a	0.0906479	0.0755097	0.115	0.079	1	Macrophages Lyve1-hi Cbr2-hi
Dmac1	0.0910164	0.149274	0.277	0.239	1	Macrophages Lyve1-hi Cbr2-hi
Dclre1c	0.0911439	0.0701026	0.131	0.093	1	Macrophages Lyve1-hi Cbr2-hi
Wwc2	0.0915104	0.070318	0.094	0.063	1	Macrophages Lyve1-hi Cbr2-hi
Il3ra	0.0918572	0.0850859	0.131	0.094	1	Macrophages Lyve1-hi Cbr2-hi
Arf2	0.0919441	0.118244	0.126	0.09	1	Macrophages Lyve1-hi Cbr2-hi
Blvrb	0.0922019	0.134056	0.529	0.504	1	Macrophages Lyve1-hi Cbr2-hi
Crls1	0.0922248	0.0499357	0.105	0.071	1	Macrophages Lyve1-hi Cbr2-hi
Gm20274	0.0927726	0.0238326	0.037	0.018	1	Macrophages Lyve1-hi Cbr2-hi
Usp37	0.0938509	0.078596	0.105	0.072	1	Macrophages Lyve1-hi Cbr2-hi
Cdc14b	0.0943235	0.0593938	0.063	0.038	1	Macrophages Lyve1-hi Cbr2-hi
Cebpa	0.0945956	0.109908	0.387	0.34	1	Macrophages Lyve1-hi Cbr2-hi
Arsa	0.0946743	0.0756825	0.11	0.076	1	Macrophages Lyve1-hi Cbr2-hi
BC002059	0.0948159	0.0515261	0.052	0.03	1	Macrophages Lyve1-hi Cbr2-hi
Sun1	0.0948928	0.0542737	0.073	0.046	1	Macrophages Lyve1-hi Cbr2-hi
Selplg	0.0949338	0.213419	0.414	0.395	1	Macrophages Lyve1-hi Cbr2-hi
Appl2	0.0949739	0.0433433	0.068	0.042	1	Macrophages Lyve1-hi Cbr2-hi
Ptpa	0.0961299	0.0975764	0.204	0.16	1	Macrophages Lyve1-hi Cbr2-hi
Stam	0.0961718	0.0522714	0.073	0.046	1	Macrophages Lyve1-hi Cbr2-hi
Tbl1xr1	0.0968798	0.12805	0.251	0.21	1	Macrophages Lyve1-hi Cbr2-hi
Fitm2	0.0971406	0.0558696	0.026	0.012	1	Macrophages Lyve1-hi Cbr2-hi
Bmt2	0.0971444	0.0777868	0.162	0.122	1	Macrophages Lyve1-hi Cbr2-hi
Hdac4	0.0972704	0.0937711	0.084	0.055	1	Macrophages Lyve1-hi Cbr2-hi
Hdac1	0.0974456	0.0736941	0.183	0.14	1	Macrophages Lyve1-hi Cbr2-hi
Med12	0.0976298	0.051026	0.099	0.067	1	Macrophages Lyve1-hi Cbr2-hi
Nab2	0.0983767	0.0554507	0.126	0.089	1	Macrophages Lyve1-hi Cbr2-hi
Plbd2	0.0993061	0.0980742	0.204	0.16	1	Macrophages Lyve1-hi Cbr2-hi
Phactr2	0.0997121	0.0880852	0.183	0.141	1	Macrophages Lyve1-hi Cbr2-hi
Ywhab	0.0999206	0.166287	0.56	0.554	1	Macrophages Lyve1-hi Cbr2-hi
Slc10a3	0.0999759	0.036293	0.052	0.03	1	Macrophages Lyve1-hi Cbr2-hi
Dusp6	0.100109	0.0693324	0.45	0.391	1	Macrophages Lyve1-hi Cbr2-hi
Ccdc122	0.101	0.0352128	0.026	0.012	1	Macrophages Lyve1-hi Cbr2-hi
Metrn	0.101089	0.0462809	0.079	0.05	1	Macrophages Lyve1-hi Cbr2-hi
Cry2	0.102433	0.020566	0.026	0.012	1	Macrophages Lyve1-hi Cbr2-hi
Snai1	0.102546	0.0139778	0.005	0.001	1	Macrophages Lyve1-hi Cbr2-hi
Trpc3	0.102546	0.0139778	0.005	0.001	1	Macrophages Lyve1-hi Cbr2-hi
Chrnb2	0.102546	0.0139778	0.005	0.001	1	Macrophages Lyve1-hi Cbr2-hi
4930555A03Rik	0.102546	0.0139778	0.005	0.001	1	Macrophages Lyve1-hi Cbr2-hi
Gm44175	0.102546	0.0139778	0.005	0.001	1	Macrophages Lyve1-hi Cbr2-hi
Lrig1	0.102546	0.0139778	0.005	0.001	1	Macrophages Lyve1-hi Cbr2-hi
Gm44053	0.102546	0.0139778	0.005	0.001	1	Macrophages Lyve1-hi Cbr2-hi
4930417O13Rik	0.102546	0.0139778	0.005	0.001	1	Macrophages Lyve1-hi Cbr2-hi
AW046200	0.102546	0.0139778	0.005	0.001	1	Macrophages Lyve1-hi Cbr2-hi
Adamts14	0.102546	0.0139778	0.005	0.001	1	Macrophages Lyve1-hi Cbr2-hi
Mterf2	0.102546	0.0139778	0.005	0.001	1	Macrophages Lyve1-hi Cbr2-hi
Fam83a	0.102546	0.0214336	0.005	0.001	1	Macrophages Lyve1-hi Cbr2-hi
F830208F22Rik	0.102546	0.0139778	0.005	0.001	1	Macrophages Lyve1-hi Cbr2-hi
Slc16a2	0.102546	0.0139778	0.005	0.001	1	Macrophages Lyve1-hi Cbr2-hi
Selp	0.102546	0.0278015	0.005	0.001	1	Macrophages Lyve1-hi Cbr2-hi
Zfp697	0.102546	0.0139778	0.005	0.001	1	Macrophages Lyve1-hi Cbr2-hi
Gm43259	0.102546	0.0139778	0.005	0.001	1	Macrophages Lyve1-hi Cbr2-hi
4833413G10Rik	0.102546	0.0139778	0.005	0.001	1	Macrophages Lyve1-hi Cbr2-hi
Icos	0.102836	0.00648329	0.005	0.001	1	Macrophages Lyve1-hi Cbr2-hi
Cacna1s	0.102836	0.00648329	0.005	0.001	1	Macrophages Lyve1-hi Cbr2-hi
Atp6v1g3	0.102836	0.00648329	0.005	0.001	1	Macrophages Lyve1-hi Cbr2-hi
Pcp4l1	0.102836	0.00648329	0.005	0.001	1	Macrophages Lyve1-hi Cbr2-hi
Slamf1	0.102836	0.00648329	0.005	0.001	1	Macrophages Lyve1-hi Cbr2-hi
Cacnb4	0.102836	0.00648329	0.005	0.001	1	Macrophages Lyve1-hi Cbr2-hi
Slc12a5	0.102836	0.00648329	0.005	0.001	1	Macrophages Lyve1-hi Cbr2-hi
Oaz3	0.102836	0.00648329	0.005	0.001	1	Macrophages Lyve1-hi Cbr2-hi
Tspan2	0.102836	0.00648329	0.005	0.001	1	Macrophages Lyve1-hi Cbr2-hi
Cyp2u1	0.102836	0.00648329	0.005	0.001	1	Macrophages Lyve1-hi Cbr2-hi
Gm13091	0.102836	0.00648329	0.005	0.001	1	Macrophages Lyve1-hi Cbr2-hi
Slc29a4	0.102836	0.00648329	0.005	0.001	1	Macrophages Lyve1-hi Cbr2-hi
Mkln1os	0.102836	0.00648329	0.005	0.001	1	Macrophages Lyve1-hi Cbr2-hi
Cacna2d4	0.102836	0.00648329	0.005	0.001	1	Macrophages Lyve1-hi Cbr2-hi
Vmn1r60	0.102836	0.00648329	0.005	0.001	1	Macrophages Lyve1-hi Cbr2-hi
Klc3	0.102836	0.00648329	0.005	0.001	1	Macrophages Lyve1-hi Cbr2-hi
Cyp2s1	0.102836	0.00648329	0.005	0.001	1	Macrophages Lyve1-hi Cbr2-hi
Tead2	0.102836	0.00648329	0.005	0.001	1	Macrophages Lyve1-hi Cbr2-hi
Ntrk3	0.102836	0.00648329	0.005	0.001	1	Macrophages Lyve1-hi Cbr2-hi
Homer2	0.102836	0.00648329	0.005	0.001	1	Macrophages Lyve1-hi Cbr2-hi
Aqp11	0.102836	0.00648329	0.005	0.001	1	Macrophages Lyve1-hi Cbr2-hi
Gm45187	0.102836	0.00648329	0.005	0.001	1	Macrophages Lyve1-hi Cbr2-hi
Adm	0.102836	0.00648329	0.005	0.001	1	Macrophages Lyve1-hi Cbr2-hi
Rln3	0.102836	0.00648329	0.005	0.001	1	Macrophages Lyve1-hi Cbr2-hi
Enkd1	0.102836	0.00648329	0.005	0.001	1	Macrophages Lyve1-hi Cbr2-hi
Gm45733	0.102836	0.00648329	0.005	0.001	1	Macrophages Lyve1-hi Cbr2-hi
2810455O05Rik	0.102836	0.00648329	0.005	0.001	1	Macrophages Lyve1-hi Cbr2-hi
Layn	0.102836	0.00648329	0.005	0.001	1	Macrophages Lyve1-hi Cbr2-hi
Gm37612	0.102836	0.00648329	0.005	0.001	1	Macrophages Lyve1-hi Cbr2-hi
Gm34006	0.102836	0.00648329	0.005	0.001	1	Macrophages Lyve1-hi Cbr2-hi
Ikzf4	0.102836	0.00648329	0.005	0.001	1	Macrophages Lyve1-hi Cbr2-hi
Gdf11	0.102836	0.00648329	0.005	0.001	1	Macrophages Lyve1-hi Cbr2-hi
9130230N09Rik	0.102836	0.00648329	0.005	0.001	1	Macrophages Lyve1-hi Cbr2-hi
Stc2	0.102836	0.00648329	0.005	0.001	1	Macrophages Lyve1-hi Cbr2-hi
4930403D09Rik	0.102836	0.00648329	0.005	0.001	1	Macrophages Lyve1-hi Cbr2-hi
Itga3	0.102836	0.00648329	0.005	0.001	1	Macrophages Lyve1-hi Cbr2-hi
Plcd3	0.102836	0.00648329	0.005	0.001	1	Macrophages Lyve1-hi Cbr2-hi
Gm47096	0.102836	0.00648329	0.005	0.001	1	Macrophages Lyve1-hi Cbr2-hi
Gpx2	0.102836	0.00648329	0.005	0.001	1	Macrophages Lyve1-hi Cbr2-hi
Gm48286	0.102836	0.00648329	0.005	0.001	1	Macrophages Lyve1-hi Cbr2-hi
Ogn	0.102836	0.00648329	0.005	0.001	1	Macrophages Lyve1-hi Cbr2-hi
Ccno	0.102836	0.00648329	0.005	0.001	1	Macrophages Lyve1-hi Cbr2-hi
Gm49201	0.102836	0.00648329	0.005	0.001	1	Macrophages Lyve1-hi Cbr2-hi
Cldn10	0.102836	0.00648329	0.005	0.001	1	Macrophages Lyve1-hi Cbr2-hi
Fbxl7	0.102836	0.00648329	0.005	0.001	1	Macrophages Lyve1-hi Cbr2-hi
Fzd6	0.102836	0.00648329	0.005	0.001	1	Macrophages Lyve1-hi Cbr2-hi
Gm49066	0.102836	0.00648329	0.005	0.001	1	Macrophages Lyve1-hi Cbr2-hi
Apol6	0.102836	0.00648329	0.005	0.001	1	Macrophages Lyve1-hi Cbr2-hi
Endou	0.102836	0.00648329	0.005	0.001	1	Macrophages Lyve1-hi Cbr2-hi
Gm49492	0.102836	0.00648329	0.005	0.001	1	Macrophages Lyve1-hi Cbr2-hi
Eaf2	0.102836	0.00648329	0.005	0.001	1	Macrophages Lyve1-hi Cbr2-hi
Gm32282	0.102836	0.00648329	0.005	0.001	1	Macrophages Lyve1-hi Cbr2-hi
Glis3	0.102836	0.00648329	0.005	0.001	1	Macrophages Lyve1-hi Cbr2-hi
BC037704	0.102836	0.00648329	0.005	0.001	1	Macrophages Lyve1-hi Cbr2-hi
Shroom4	0.102836	0.00648329	0.005	0.001	1	Macrophages Lyve1-hi Cbr2-hi
Apln	0.102836	0.00648329	0.005	0.001	1	Macrophages Lyve1-hi Cbr2-hi
Gpc4	0.102836	0.00648329	0.005	0.001	1	Macrophages Lyve1-hi Cbr2-hi
Gm5127	0.102836	0.00648329	0.005	0.001	1	Macrophages Lyve1-hi Cbr2-hi
Ctsk	0.102836	0.00648329	0.005	0.001	1	Macrophages Lyve1-hi Cbr2-hi
Gm43403	0.102836	0.00648329	0.005	0.001	1	Macrophages Lyve1-hi Cbr2-hi
Ppbp	0.102836	0.00648329	0.005	0.001	1	Macrophages Lyve1-hi Cbr2-hi
Gm43598	0.102836	0.00648329	0.005	0.001	1	Macrophages Lyve1-hi Cbr2-hi
Abcc9	0.102836	0.00648329	0.005	0.001	1	Macrophages Lyve1-hi Cbr2-hi
Gm29683	0.102836	0.00648329	0.005	0.001	1	Macrophages Lyve1-hi Cbr2-hi
Gm16998	0.102836	0.00648329	0.005	0.001	1	Macrophages Lyve1-hi Cbr2-hi
Gm30122	0.102836	0.00648329	0.005	0.001	1	Macrophages Lyve1-hi Cbr2-hi
Fstl3	0.102836	0.00648329	0.005	0.001	1	Macrophages Lyve1-hi Cbr2-hi
Sarm1	0.102836	0.00648329	0.005	0.001	1	Macrophages Lyve1-hi Cbr2-hi
Col1a1	0.102836	0.00648329	0.005	0.001	1	Macrophages Lyve1-hi Cbr2-hi
Gm50278	0.102836	0.00648329	0.005	0.001	1	Macrophages Lyve1-hi Cbr2-hi
Hist1h2af	0.102836	0.00648329	0.005	0.001	1	Macrophages Lyve1-hi Cbr2-hi
Slc22a23	0.102836	0.00648329	0.005	0.001	1	Macrophages Lyve1-hi Cbr2-hi
Arc	0.102836	0.00648329	0.005	0.001	1	Macrophages Lyve1-hi Cbr2-hi
Ppp1r18os	0.102836	0.00648329	0.005	0.001	1	Macrophages Lyve1-hi Cbr2-hi
Arxes2	0.102836	0.00648329	0.005	0.001	1	Macrophages Lyve1-hi Cbr2-hi
Pacsin3	0.103128	0.00543368	0.005	0.001	1	Macrophages Lyve1-hi Cbr2-hi
Eya2	0.103128	0.00543368	0.005	0.001	1	Macrophages Lyve1-hi Cbr2-hi
Gm9970	0.103128	0.00543368	0.005	0.001	1	Macrophages Lyve1-hi Cbr2-hi
Gm6213	0.103128	0.00543368	0.005	0.001	1	Macrophages Lyve1-hi Cbr2-hi
Prtn3	0.103128	0.00228941	0.005	0.001	1	Macrophages Lyve1-hi Cbr2-hi
Gm4129	0.103128	0.00543368	0.005	0.001	1	Macrophages Lyve1-hi Cbr2-hi
Plekhh1	0.103128	0.00543368	0.005	0.001	1	Macrophages Lyve1-hi Cbr2-hi
Acod1	0.103128	0.00124284	0.005	0.001	1	Macrophages Lyve1-hi Cbr2-hi
Shisa8	0.103128	0.00543368	0.005	0.001	1	Macrophages Lyve1-hi Cbr2-hi
Plekha6	0.103128	0.00543368	0.005	0.001	1	Macrophages Lyve1-hi Cbr2-hi
Gm16534	0.103128	0.00543368	0.005	0.001	1	Macrophages Lyve1-hi Cbr2-hi
Hspb8	0.103128	0.00543368	0.005	0.001	1	Macrophages Lyve1-hi Cbr2-hi
Atg16l2	0.103341	0.0164174	0.026	0.012	1	Macrophages Lyve1-hi Cbr2-hi
Arhgef6	0.103795	0.103059	0.277	0.233	1	Macrophages Lyve1-hi Cbr2-hi
Sccpdh	0.104079	0.0445284	0.031	0.015	1	Macrophages Lyve1-hi Cbr2-hi
Fas	0.104485	0.072063	0.031	0.015	1	Macrophages Lyve1-hi Cbr2-hi
Pdcl	0.104866	0.0893562	0.115	0.082	1	Macrophages Lyve1-hi Cbr2-hi
Syne2	0.105451	0.0383322	0.047	0.026	1	Macrophages Lyve1-hi Cbr2-hi
Cnep1r1	0.105468	0.0881663	0.12	0.087	1	Macrophages Lyve1-hi Cbr2-hi
Dag1	0.1055	0.055691	0.105	0.072	1	Macrophages Lyve1-hi Cbr2-hi
Slc39a9	0.105857	0.0999749	0.11	0.079	1	Macrophages Lyve1-hi Cbr2-hi
Rad23b	0.105975	0.143992	0.257	0.212	1	Macrophages Lyve1-hi Cbr2-hi
Arf5	0.106131	0.0679459	0.597	0.582	1	Macrophages Lyve1-hi Cbr2-hi
Psmd13	0.106173	0.104843	0.262	0.217	1	Macrophages Lyve1-hi Cbr2-hi
Arhgap45	0.106182	0.113769	0.272	0.229	1	Macrophages Lyve1-hi Cbr2-hi
Tmem241	0.106276	0.0362623	0.031	0.015	1	Macrophages Lyve1-hi Cbr2-hi
Mast2	0.106714	0.0444669	0.042	0.023	1	Macrophages Lyve1-hi Cbr2-hi
Pomk	0.106765	0.042379	0.058	0.034	1	Macrophages Lyve1-hi Cbr2-hi
Dmxl2	0.106768	0.039363	0.037	0.019	1	Macrophages Lyve1-hi Cbr2-hi
Tulp3	0.107509	0.0372969	0.031	0.015	1	Macrophages Lyve1-hi Cbr2-hi
Kctd9	0.108008	0.0289943	0.031	0.015	1	Macrophages Lyve1-hi Cbr2-hi
Rock2	0.108397	0.147561	0.309	0.274	1	Macrophages Lyve1-hi Cbr2-hi
Nthl1	0.10851	0.0279605	0.031	0.015	1	Macrophages Lyve1-hi Cbr2-hi
Maf1	0.108532	0.114646	0.194	0.157	1	Macrophages Lyve1-hi Cbr2-hi
Cnksr3	0.10872	0.0321315	0.037	0.019	1	Macrophages Lyve1-hi Cbr2-hi
Pja2	0.10955	0.0878214	0.157	0.119	1	Macrophages Lyve1-hi Cbr2-hi
Aak1	0.109679	0.0453186	0.073	0.047	1	Macrophages Lyve1-hi Cbr2-hi
Natd1	0.109846	0.0352593	0.042	0.023	1	Macrophages Lyve1-hi Cbr2-hi
Ids	0.110693	0.121845	0.22	0.181	1	Macrophages Lyve1-hi Cbr2-hi
Kdm7a	0.110693	0.0888219	0.298	0.249	1	Macrophages Lyve1-hi Cbr2-hi
Pyroxd1	0.110879	0.0714069	0.058	0.035	1	Macrophages Lyve1-hi Cbr2-hi
U2af2	0.111035	0.112453	0.293	0.248	1	Macrophages Lyve1-hi Cbr2-hi
Rps6kc1	0.111112	0.0433925	0.052	0.031	1	Macrophages Lyve1-hi Cbr2-hi
Ubtf	0.111264	0.119188	0.209	0.171	1	Macrophages Lyve1-hi Cbr2-hi
Hnrnpl	0.111562	0.115703	0.346	0.31	1	Macrophages Lyve1-hi Cbr2-hi
Orc5	0.111892	0.0572825	0.068	0.043	1	Macrophages Lyve1-hi Cbr2-hi
Ing2	0.112235	0.044377	0.063	0.039	1	Macrophages Lyve1-hi Cbr2-hi
Celf4	0.112807	0.0575616	0.047	0.027	1	Macrophages Lyve1-hi Cbr2-hi
Epb41l5	0.112967	0.0182871	0.01	0.003	1	Macrophages Lyve1-hi Cbr2-hi
Adgra3	0.112967	0.0182871	0.01	0.003	1	Macrophages Lyve1-hi Cbr2-hi
Gm10602	0.112967	0.0182871	0.01	0.003	1	Macrophages Lyve1-hi Cbr2-hi
Sema7a	0.112967	0.0182871	0.01	0.003	1	Macrophages Lyve1-hi Cbr2-hi
Usp27x	0.112967	0.0182871	0.01	0.003	1	Macrophages Lyve1-hi Cbr2-hi
Palld	0.113215	0.0493261	0.063	0.039	1	Macrophages Lyve1-hi Cbr2-hi
H2-Eb2	0.113331	0.0172398	0.01	0.003	1	Macrophages Lyve1-hi Cbr2-hi
Neo1	0.113513	0.0161932	0.01	0.003	1	Macrophages Lyve1-hi Cbr2-hi
Cavin1	0.113618	0.0605502	0.089	0.06	1	Macrophages Lyve1-hi Cbr2-hi
Vangl2	0.113694	0.0108313	0.01	0.003	1	Macrophages Lyve1-hi Cbr2-hi
Lbp	0.113694	0.0108313	0.01	0.003	1	Macrophages Lyve1-hi Cbr2-hi
Micall2	0.113694	0.0108313	0.01	0.003	1	Macrophages Lyve1-hi Cbr2-hi
Rab38	0.113694	0.0108313	0.01	0.003	1	Macrophages Lyve1-hi Cbr2-hi
Gm16794	0.113694	0.0108313	0.01	0.003	1	Macrophages Lyve1-hi Cbr2-hi
Hk1os	0.113694	0.0108313	0.01	0.003	1	Macrophages Lyve1-hi Cbr2-hi
Hexim2	0.113694	0.0108313	0.01	0.003	1	Macrophages Lyve1-hi Cbr2-hi
Cage1	0.113694	0.0108313	0.01	0.003	1	Macrophages Lyve1-hi Cbr2-hi
Gm48302	0.113694	0.0108313	0.01	0.003	1	Macrophages Lyve1-hi Cbr2-hi
Vmn2r89	0.113694	0.0108313	0.01	0.003	1	Macrophages Lyve1-hi Cbr2-hi
Spag1	0.113694	0.0108313	0.01	0.003	1	Macrophages Lyve1-hi Cbr2-hi
Mpv17l	0.113694	0.0108313	0.01	0.003	1	Macrophages Lyve1-hi Cbr2-hi
Plxna3	0.113694	0.0108313	0.01	0.003	1	Macrophages Lyve1-hi Cbr2-hi
Pir	0.113694	0.0108313	0.01	0.003	1	Macrophages Lyve1-hi Cbr2-hi
4933439C10Rik	0.113871	0.0320686	0.021	0.009	1	Macrophages Lyve1-hi Cbr2-hi
Pik3r3	0.11406	0.00978395	0.01	0.003	1	Macrophages Lyve1-hi Cbr2-hi
Cpne7	0.11406	0.00978395	0.01	0.003	1	Macrophages Lyve1-hi Cbr2-hi
Hoxb2	0.11406	0.00978395	0.01	0.003	1	Macrophages Lyve1-hi Cbr2-hi
Mapk11	0.11406	0.00978395	0.01	0.003	1	Macrophages Lyve1-hi Cbr2-hi
Slc23a1	0.11406	0.00978395	0.01	0.003	1	Macrophages Lyve1-hi Cbr2-hi
CAAA01066123.1	0.11406	0.00978395	0.01	0.003	1	Macrophages Lyve1-hi Cbr2-hi
Rnf220	0.114336	0.115462	0.168	0.132	1	Macrophages Lyve1-hi Cbr2-hi
Cep19	0.114547	0.0362518	0.021	0.009	1	Macrophages Lyve1-hi Cbr2-hi
Evi2a	0.11514	0.116128	0.445	0.403	1	Macrophages Lyve1-hi Cbr2-hi
Zfp719	0.115268	0.0485207	0.047	0.027	1	Macrophages Lyve1-hi Cbr2-hi
Kantr	0.115609	0.0616428	0.047	0.027	1	Macrophages Lyve1-hi Cbr2-hi
Prex2	0.115677	0.0236854	0.021	0.009	1	Macrophages Lyve1-hi Cbr2-hi
Tle3	0.115801	0.0587	0.094	0.064	1	Macrophages Lyve1-hi Cbr2-hi
Zfp942	0.116004	0.0332397	0.052	0.031	1	Macrophages Lyve1-hi Cbr2-hi
Plcl2	0.116044	0.0801523	0.11	0.078	1	Macrophages Lyve1-hi Cbr2-hi
Slc25a35	0.116247	0.0216051	0.021	0.009	1	Macrophages Lyve1-hi Cbr2-hi
Hnrnpu	0.11632	0.149284	0.565	0.539	1	Macrophages Lyve1-hi Cbr2-hi
Homer3	0.116712	0.0312077	0.052	0.031	1	Macrophages Lyve1-hi Cbr2-hi
Rab18	0.116713	0.128994	0.23	0.189	1	Macrophages Lyve1-hi Cbr2-hi
Pheta1	0.117505	0.0152653	0.021	0.009	1	Macrophages Lyve1-hi Cbr2-hi
Ttyh3	0.117746	0.138587	0.246	0.211	1	Macrophages Lyve1-hi Cbr2-hi
Tbc1d13	0.117881	0.0896334	0.141	0.107	1	Macrophages Lyve1-hi Cbr2-hi
Micu1	0.118074	0.0917541	0.126	0.092	1	Macrophages Lyve1-hi Cbr2-hi
Glce	0.118403	0.0403742	0.047	0.027	1	Macrophages Lyve1-hi Cbr2-hi
Pnpla8	0.11908	0.0974086	0.162	0.125	1	Macrophages Lyve1-hi Cbr2-hi
Brd3	0.119925	0.0703934	0.12	0.087	1	Macrophages Lyve1-hi Cbr2-hi
Otud6b	0.120272	0.0577235	0.099	0.069	1	Macrophages Lyve1-hi Cbr2-hi
Lima1	0.120356	0.114796	0.162	0.127	1	Macrophages Lyve1-hi Cbr2-hi
Cnot6l	0.120763	0.156514	0.241	0.202	1	Macrophages Lyve1-hi Cbr2-hi
Nbr1	0.120827	0.0502144	0.079	0.052	1	Macrophages Lyve1-hi Cbr2-hi
Incenp	0.120885	0.0613039	0.063	0.039	1	Macrophages Lyve1-hi Cbr2-hi
Snx4	0.120972	0.0894532	0.183	0.143	1	Macrophages Lyve1-hi Cbr2-hi
Safb	0.121146	0.104105	0.157	0.122	1	Macrophages Lyve1-hi Cbr2-hi
Cd14	0.121354	0.0651322	0.403	0.353	1	Macrophages Lyve1-hi Cbr2-hi
Ssbp3	0.122287	0.1318	0.12	0.09	1	Macrophages Lyve1-hi Cbr2-hi
C2cd5	0.12235	0.0704691	0.094	0.066	1	Macrophages Lyve1-hi Cbr2-hi
Mllt6	0.122597	0.067078	0.068	0.044	1	Macrophages Lyve1-hi Cbr2-hi
Brip1	0.124892	0.0215198	0.016	0.006	1	Macrophages Lyve1-hi Cbr2-hi
Vmn1r197	0.124892	0.0215198	0.016	0.006	1	Macrophages Lyve1-hi Cbr2-hi
Ripply3	0.124892	0.0215198	0.016	0.006	1	Macrophages Lyve1-hi Cbr2-hi
Pstpip1	0.12518	0.0596771	0.094	0.065	1	Macrophages Lyve1-hi Cbr2-hi
1500002C15Rik	0.125329	0.0204755	0.016	0.006	1	Macrophages Lyve1-hi Cbr2-hi
Il4i1	0.125329	0.0204755	0.016	0.006	1	Macrophages Lyve1-hi Cbr2-hi
Myo19	0.125329	0.0204755	0.016	0.006	1	Macrophages Lyve1-hi Cbr2-hi
Lclat1	0.126375	0.0495993	0.037	0.02	1	Macrophages Lyve1-hi Cbr2-hi
Spry1	0.126497	0.013058	0.016	0.006	1	Macrophages Lyve1-hi Cbr2-hi
Zfp418	0.126497	0.013058	0.016	0.006	1	Macrophages Lyve1-hi Cbr2-hi
Nim1k	0.126497	0.013058	0.016	0.006	1	Macrophages Lyve1-hi Cbr2-hi
Trip6	0.126851	0.0434939	0.031	0.016	1	Macrophages Lyve1-hi Cbr2-hi
Ikzf2	0.126876	0.0811876	0.026	0.012	1	Macrophages Lyve1-hi Cbr2-hi
Rbfox2	0.126938	0.0120145	0.016	0.006	1	Macrophages Lyve1-hi Cbr2-hi
4833408A19Rik	0.12738	0.0109717	0.016	0.006	1	Macrophages Lyve1-hi Cbr2-hi
Maml1	0.127669	0.0522714	0.068	0.044	1	Macrophages Lyve1-hi Cbr2-hi
Pqbp1	0.127883	0.0975233	0.152	0.117	1	Macrophages Lyve1-hi Cbr2-hi
Gbp2	0.127902	0.108094	0.115	0.083	1	Macrophages Lyve1-hi Cbr2-hi
Cnp	0.12798	0.0884783	0.152	0.117	1	Macrophages Lyve1-hi Cbr2-hi
Tnip1	0.128357	0.0509069	0.094	0.065	1	Macrophages Lyve1-hi Cbr2-hi
Tiparp	0.128593	0.109343	0.141	0.109	1	Macrophages Lyve1-hi Cbr2-hi
Stt3b	0.12875	0.110735	0.22	0.182	1	Macrophages Lyve1-hi Cbr2-hi
Cnnm2	0.128812	0.039363	0.031	0.016	1	Macrophages Lyve1-hi Cbr2-hi
Pskh1	0.129013	0.027041	0.042	0.023	1	Macrophages Lyve1-hi Cbr2-hi
Cpeb3	0.129082	0.0342161	0.037	0.02	1	Macrophages Lyve1-hi Cbr2-hi
Map4k4	0.129223	0.139844	0.178	0.144	1	Macrophages Lyve1-hi Cbr2-hi
Arl6ip1	0.129565	0.137996	0.597	0.605	1	Macrophages Lyve1-hi Cbr2-hi
Plcg1	0.130601	0.0331631	0.031	0.016	1	Macrophages Lyve1-hi Cbr2-hi
Ap3m2	0.130622	0.0290411	0.037	0.02	1	Macrophages Lyve1-hi Cbr2-hi
Cdh5	0.130722	0.0342365	0.037	0.02	1	Macrophages Lyve1-hi Cbr2-hi
Suox	0.130974	0.0289943	0.031	0.016	1	Macrophages Lyve1-hi Cbr2-hi
Galnt10	0.131232	0.0564915	0.115	0.083	1	Macrophages Lyve1-hi Cbr2-hi
Cln6	0.131426	0.108086	0.115	0.085	1	Macrophages Lyve1-hi Cbr2-hi
Smim15	0.131764	0.0973616	0.236	0.196	1	Macrophages Lyve1-hi Cbr2-hi
Klhl42	0.13193	0.0341954	0.031	0.016	1	Macrophages Lyve1-hi Cbr2-hi
Tmem229b	0.13212	0.133685	0.152	0.119	1	Macrophages Lyve1-hi Cbr2-hi
Kif1c	0.132228	0.0555301	0.115	0.083	1	Macrophages Lyve1-hi Cbr2-hi
Ube2r2	0.132445	0.138537	0.246	0.209	1	Macrophages Lyve1-hi Cbr2-hi
Zmym4	0.132526	0.0793775	0.11	0.08	1	Macrophages Lyve1-hi Cbr2-hi
Cpsf4	0.133044	0.0453186	0.073	0.048	1	Macrophages Lyve1-hi Cbr2-hi
Ccdc6	0.133302	0.070318	0.094	0.066	1	Macrophages Lyve1-hi Cbr2-hi
Hdac5	0.13331	0.0527161	0.115	0.083	1	Macrophages Lyve1-hi Cbr2-hi
Fam20b	0.134213	0.0693382	0.094	0.066	1	Macrophages Lyve1-hi Cbr2-hi
Zfp729a	0.134303	0.078752	0.073	0.049	1	Macrophages Lyve1-hi Cbr2-hi
Tk2	0.135128	0.0509069	0.105	0.074	1	Macrophages Lyve1-hi Cbr2-hi
Ubr2	0.135433	0.111429	0.168	0.133	1	Macrophages Lyve1-hi Cbr2-hi
Wdr81	0.135668	0.0533311	0.131	0.097	1	Macrophages Lyve1-hi Cbr2-hi
Kctd2	0.135837	0.0643274	0.105	0.075	1	Macrophages Lyve1-hi Cbr2-hi
Ptbp2	0.135857	0.0529197	0.094	0.066	1	Macrophages Lyve1-hi Cbr2-hi
Macrod1	0.136047	0.0393528	0.047	0.028	1	Macrophages Lyve1-hi Cbr2-hi
Pex6	0.136065	0.0856379	0.094	0.066	1	Macrophages Lyve1-hi Cbr2-hi
Socs7	0.136925	0.0831864	0.058	0.036	1	Macrophages Lyve1-hi Cbr2-hi
Tshz1	0.138673	0.0473647	0.063	0.04	1	Macrophages Lyve1-hi Cbr2-hi
Prkaa1	0.138799	0.0616333	0.094	0.066	1	Macrophages Lyve1-hi Cbr2-hi
Polr3gl	0.139253	0.044042	0.12	0.087	1	Macrophages Lyve1-hi Cbr2-hi
Atmin	0.139311	0.0285045	0.089	0.06	1	Macrophages Lyve1-hi Cbr2-hi
Dnajc13	0.139472	0.0553844	0.178	0.138	1	Macrophages Lyve1-hi Cbr2-hi
Hs2st1	0.139555	0.0590907	0.079	0.053	1	Macrophages Lyve1-hi Cbr2-hi
Dnmt3a	0.141148	0.149861	0.236	0.202	1	Macrophages Lyve1-hi Cbr2-hi
Ulk3	0.142089	0.0483232	0.068	0.044	1	Macrophages Lyve1-hi Cbr2-hi
Rnf7	0.142541	0.00907398	0.204	0.269	1	Macrophages Lyve1-hi Cbr2-hi
Acadvl	0.143071	0.0943662	0.126	0.095	1	Macrophages Lyve1-hi Cbr2-hi
Gtf2h4	0.143562	0.0524073	0.058	0.036	1	Macrophages Lyve1-hi Cbr2-hi
Ccnt2	0.144147	0.12948	0.209	0.176	1	Macrophages Lyve1-hi Cbr2-hi
Mapk14	0.144268	0.150506	0.335	0.301	1	Macrophages Lyve1-hi Cbr2-hi
Heca	0.144677	0.0827833	0.131	0.1	1	Macrophages Lyve1-hi Cbr2-hi
Pum2	0.145279	0.112927	0.34	0.299	1	Macrophages Lyve1-hi Cbr2-hi
Sf1	0.145437	0.130551	0.335	0.295	1	Macrophages Lyve1-hi Cbr2-hi
Neurl4	0.146042	0.0472776	0.073	0.049	1	Macrophages Lyve1-hi Cbr2-hi
Rdm1	0.146197	0.0672169	0.063	0.041	1	Macrophages Lyve1-hi Cbr2-hi
H6pd	0.147518	0.0134145	0.031	0.058	1	Macrophages Lyve1-hi Cbr2-hi
P2rx7	0.147701	0.109016	0.194	0.158	1	Macrophages Lyve1-hi Cbr2-hi
Slc25a10	0.148014	0.0352896	0.052	0.032	1	Macrophages Lyve1-hi Cbr2-hi
Jmjd4	0.148642	0.0383322	0.021	0.009	1	Macrophages Lyve1-hi Cbr2-hi
Fam3a	0.148945	0.0539713	0.094	0.066	1	Macrophages Lyve1-hi Cbr2-hi
Zfp362	0.149131	0.0716115	0.079	0.054	1	Macrophages Lyve1-hi Cbr2-hi
Nf2	0.150246	0.0572825	0.068	0.045	1	Macrophages Lyve1-hi Cbr2-hi
Sparc	0.150288	0.0449653	0.099	0.07	1	Macrophages Lyve1-hi Cbr2-hi
Hexdc	0.150389	0.0236854	0.021	0.009	1	Macrophages Lyve1-hi Cbr2-hi
Cenpk	0.150389	0.0236854	0.021	0.009	1	Macrophages Lyve1-hi Cbr2-hi
Vrk1	0.150693	0.101717	0.126	0.096	1	Macrophages Lyve1-hi Cbr2-hi
Castor2	0.150912	0.035244	0.037	0.02	1	Macrophages Lyve1-hi Cbr2-hi
Dhx40	0.151021	0.0718069	0.105	0.076	1	Macrophages Lyve1-hi Cbr2-hi
Serpinb1a	0.151102	0.0331889	0.037	0.02	1	Macrophages Lyve1-hi Cbr2-hi
Pacsin2	0.151106	0.106628	0.183	0.15	1	Macrophages Lyve1-hi Cbr2-hi
Trps1	0.1512	0.101369	0.283	0.245	1	Macrophages Lyve1-hi Cbr2-hi
Siglecg	0.151474	0.0216051	0.021	0.009	1	Macrophages Lyve1-hi Cbr2-hi
Gstm1	0.152135	0.0980742	0.183	0.149	1	Macrophages Lyve1-hi Cbr2-hi
Spata2l	0.152151	0.0163059	0.021	0.009	1	Macrophages Lyve1-hi Cbr2-hi
Gm20712	0.152151	0.0163059	0.021	0.009	1	Macrophages Lyve1-hi Cbr2-hi
Wdr92	0.152249	0.0331889	0.037	0.02	1	Macrophages Lyve1-hi Cbr2-hi
Tcf15	0.152698	0.0152653	0.021	0.009	1	Macrophages Lyve1-hi Cbr2-hi
Zfp46	0.152698	0.0152653	0.021	0.009	1	Macrophages Lyve1-hi Cbr2-hi
Chmp1b	0.153643	0.0855141	0.115	0.087	1	Macrophages Lyve1-hi Cbr2-hi
Rsbn1	0.15367	0.0827833	0.131	0.1	1	Macrophages Lyve1-hi Cbr2-hi
Eng	0.153864	0.0671103	0.099	0.072	1	Macrophages Lyve1-hi Cbr2-hi
Tmem144	0.154162	0.0393682	0.026	0.013	1	Macrophages Lyve1-hi Cbr2-hi
Suclg2	0.154273	0.0642108	0.147	0.111	1	Macrophages Lyve1-hi Cbr2-hi
Usp19	0.155266	0.093566	0.152	0.119	1	Macrophages Lyve1-hi Cbr2-hi
Kbtbd11	0.155485	0.0552759	0.063	0.041	1	Macrophages Lyve1-hi Cbr2-hi
Creb1	0.156062	0.107539	0.194	0.16	1	Macrophages Lyve1-hi Cbr2-hi
Stau1	0.156132	0.0563247	0.12	0.09	1	Macrophages Lyve1-hi Cbr2-hi
Papolg	0.156194	0.0503297	0.063	0.041	1	Macrophages Lyve1-hi Cbr2-hi
Vcl	0.15656	0.0520071	0.084	0.058	1	Macrophages Lyve1-hi Cbr2-hi
Oxct1	0.156848	0.086558	0.173	0.139	1	Macrophages Lyve1-hi Cbr2-hi
Ppp1cb	0.156881	0.166417	0.33	0.3	1	Macrophages Lyve1-hi Cbr2-hi
Zbtb4	0.156963	0.0771514	0.136	0.104	1	Macrophages Lyve1-hi Cbr2-hi
Fndc3a	0.15749	0.122892	0.251	0.214	1	Macrophages Lyve1-hi Cbr2-hi
Zfhx3	0.157656	0.0730976	0.518	0.471	1	Macrophages Lyve1-hi Cbr2-hi
E2f5	0.157685	0.032193	0.047	0.028	1	Macrophages Lyve1-hi Cbr2-hi
Klf3	0.157825	0.133812	0.314	0.285	1	Macrophages Lyve1-hi Cbr2-hi
Amigo1	0.157865	0.0258322	0.026	0.013	1	Macrophages Lyve1-hi Cbr2-hi
Gnai3	0.157874	0.109795	0.277	0.242	1	Macrophages Lyve1-hi Cbr2-hi
Exoc4	0.157919	0.0707536	0.136	0.103	1	Macrophages Lyve1-hi Cbr2-hi
5031425E22Rik	0.157959	0.0518787	0.099	0.071	1	Macrophages Lyve1-hi Cbr2-hi
Ska2	0.158159	0.039363	0.031	0.017	1	Macrophages Lyve1-hi Cbr2-hi
Plscr3	0.158288	0.0719935	0.131	0.1	1	Macrophages Lyve1-hi Cbr2-hi
Ppip5k1	0.158447	0.0311724	0.047	0.028	1	Macrophages Lyve1-hi Cbr2-hi
Cdk20	0.158471	0.0247954	0.026	0.013	1	Macrophages Lyve1-hi Cbr2-hi
Rsu1	0.158933	0.114441	0.309	0.273	1	Macrophages Lyve1-hi Cbr2-hi
Ccpg1	0.159016	0.0897095	0.204	0.17	1	Macrophages Lyve1-hi Cbr2-hi
Lix1	0.159079	0.0237594	0.026	0.013	1	Macrophages Lyve1-hi Cbr2-hi
Pcnp	0.15921	0.145663	0.251	0.219	1	Macrophages Lyve1-hi Cbr2-hi
Vezf1	0.159702	0.00225134	0.089	0.131	1	Macrophages Lyve1-hi Cbr2-hi
Camk2g	0.159743	0.0679371	0.073	0.05	1	Macrophages Lyve1-hi Cbr2-hi
Tug1	0.159752	0.062311	0.188	0.15	1	Macrophages Lyve1-hi Cbr2-hi
Cul9	0.160065	0.0260799	0.047	0.028	1	Macrophages Lyve1-hi Cbr2-hi
Pramef8	0.160122	0.0524763	0.052	0.033	1	Macrophages Lyve1-hi Cbr2-hi
Utrn	0.160232	0.0480408	0.094	0.067	1	Macrophages Lyve1-hi Cbr2-hi
Med22	0.160432	0.0751097	0.063	0.042	1	Macrophages Lyve1-hi Cbr2-hi
Tacc2	0.160441	0.0207444	0.031	0.017	1	Macrophages Lyve1-hi Cbr2-hi
Ftl1-ps1	0.160667	0.157055	0.34	0.318	1	Macrophages Lyve1-hi Cbr2-hi
Rora	0.16085	0.0271524	0.047	0.028	1	Macrophages Lyve1-hi Cbr2-hi
2810402E24Rik	0.16087	0.0185903	0.031	0.017	1	Macrophages Lyve1-hi Cbr2-hi
Slc16a10	0.160926	0.0774423	0.105	0.076	1	Macrophages Lyve1-hi Cbr2-hi
Inpp5k	0.161855	0.0929196	0.131	0.102	1	Macrophages Lyve1-hi Cbr2-hi
Xcl1	0.164105	0.0472776	0.052	0.033	1	Macrophages Lyve1-hi Cbr2-hi
Slc25a51	0.164121	0.060585	0.136	0.104	1	Macrophages Lyve1-hi Cbr2-hi
Asah2	0.165581	0.0362829	0.042	0.025	1	Macrophages Lyve1-hi Cbr2-hi
Setd7	0.16643	0.0569226	0.084	0.059	1	Macrophages Lyve1-hi Cbr2-hi
Cds2	0.166467	0.0537519	0.105	0.076	1	Macrophages Lyve1-hi Cbr2-hi
Sec31a	0.167382	0.113022	0.22	0.186	1	Macrophages Lyve1-hi Cbr2-hi
B4galt3	0.167826	0.0627273	0.084	0.059	1	Macrophages Lyve1-hi Cbr2-hi
Lats1	0.167951	0.0691931	0.094	0.068	1	Macrophages Lyve1-hi Cbr2-hi
Ro60	0.16839	0.0293122	0.068	0.045	1	Macrophages Lyve1-hi Cbr2-hi
Rgl2	0.168847	0.0988484	0.152	0.122	1	Macrophages Lyve1-hi Cbr2-hi
Ipmk	0.168867	0.0550336	0.084	0.059	1	Macrophages Lyve1-hi Cbr2-hi
Rab6b	0.168916	0.0483232	0.063	0.042	1	Macrophages Lyve1-hi Cbr2-hi
Lypla2	0.169204	0.101356	0.225	0.192	1	Macrophages Lyve1-hi Cbr2-hi
Gbf1	0.169591	0.0801523	0.136	0.106	1	Macrophages Lyve1-hi Cbr2-hi
Cyfip1	0.170455	0.0964195	0.518	0.489	1	Macrophages Lyve1-hi Cbr2-hi
Necap2	0.170713	0.14036	0.267	0.237	1	Macrophages Lyve1-hi Cbr2-hi
Gbe1	0.171023	0.0809383	0.084	0.06	1	Macrophages Lyve1-hi Cbr2-hi
Stard7	0.171079	0.0597472	0.136	0.105	1	Macrophages Lyve1-hi Cbr2-hi
Aco1	0.171575	0.0761259	0.11	0.082	1	Macrophages Lyve1-hi Cbr2-hi
Aifm2	0.171732	0.0495993	0.037	0.021	1	Macrophages Lyve1-hi Cbr2-hi
Uap1	0.17177	0.0608894	0.126	0.095	1	Macrophages Lyve1-hi Cbr2-hi
Nfat5	0.171839	0.0764673	0.147	0.115	1	Macrophages Lyve1-hi Cbr2-hi
Anln	0.171876	0.0474536	0.047	0.029	1	Macrophages Lyve1-hi Cbr2-hi
Fnta	0.172479	0.0910309	0.147	0.117	1	Macrophages Lyve1-hi Cbr2-hi
Hipk3	0.172717	0.0495159	0.141	0.109	1	Macrophages Lyve1-hi Cbr2-hi
Anp32a	0.172958	0.128966	0.351	0.323	1	Macrophages Lyve1-hi Cbr2-hi
Med16	0.173002	0.0747583	0.073	0.05	1	Macrophages Lyve1-hi Cbr2-hi
Ddx59	0.173129	0.0204755	0.016	0.007	1	Macrophages Lyve1-hi Cbr2-hi
Mpzl1	0.173129	0.0204755	0.016	0.007	1	Macrophages Lyve1-hi Cbr2-hi
Gm42670	0.173129	0.027855	0.016	0.007	1	Macrophages Lyve1-hi Cbr2-hi
Robo4	0.173129	0.0204755	0.016	0.007	1	Macrophages Lyve1-hi Cbr2-hi
Sema6a	0.173129	0.0204755	0.016	0.007	1	Macrophages Lyve1-hi Cbr2-hi
Mirt1	0.173129	0.0204755	0.016	0.007	1	Macrophages Lyve1-hi Cbr2-hi
Ppp1cc	0.173475	0.00533598	0.178	0.234	1	Macrophages Lyve1-hi Cbr2-hi
Samd4b	0.173477	0.0619447	0.12	0.09	1	Macrophages Lyve1-hi Cbr2-hi
Zfp11	0.173666	0.019432	0.016	0.007	1	Macrophages Lyve1-hi Cbr2-hi
Adgrl1	0.173666	0.019432	0.016	0.007	1	Macrophages Lyve1-hi Cbr2-hi
Tns2	0.173666	0.019432	0.016	0.007	1	Macrophages Lyve1-hi Cbr2-hi
Mcoln2	0.174204	0.0183892	0.016	0.007	1	Macrophages Lyve1-hi Cbr2-hi
Zfp119b	0.174204	0.0183892	0.016	0.007	1	Macrophages Lyve1-hi Cbr2-hi
Numbl	0.17474	0.013058	0.016	0.007	1	Macrophages Lyve1-hi Cbr2-hi
Porcn	0.17474	0.013058	0.016	0.007	1	Macrophages Lyve1-hi Cbr2-hi
Sh3bgrl2	0.174923	0.0163059	0.016	0.007	1	Macrophages Lyve1-hi Cbr2-hi
Trmt1	0.175017	0.0984532	0.141	0.112	1	Macrophages Lyve1-hi Cbr2-hi
Fam126a	0.17502	0.115294	0.126	0.098	1	Macrophages Lyve1-hi Cbr2-hi
Fmo1	0.175281	0.0120145	0.016	0.007	1	Macrophages Lyve1-hi Cbr2-hi
Tcf7	0.175281	0.0109717	0.016	0.007	1	Macrophages Lyve1-hi Cbr2-hi
Cygb	0.175281	0.0120145	0.016	0.007	1	Macrophages Lyve1-hi Cbr2-hi
Fstl1	0.175281	0.0120145	0.016	0.007	1	Macrophages Lyve1-hi Cbr2-hi
Dolk	0.175457	0.0403641	0.047	0.029	1	Macrophages Lyve1-hi Cbr2-hi
Bcr	0.175823	0.0109717	0.016	0.007	1	Macrophages Lyve1-hi Cbr2-hi
Mboat1	0.175823	0.0109717	0.016	0.007	1	Macrophages Lyve1-hi Cbr2-hi
Pyroxd2	0.175823	0.0109717	0.016	0.007	1	Macrophages Lyve1-hi Cbr2-hi
Hsd17b11	0.176607	0.0170867	0.204	0.263	1	Macrophages Lyve1-hi Cbr2-hi
Tmem64	0.176892	0.0274214	0.079	0.054	1	Macrophages Lyve1-hi Cbr2-hi
Fryl	0.177063	0.0569358	0.136	0.105	1	Macrophages Lyve1-hi Cbr2-hi
Herc4	0.178306	0.104737	0.157	0.127	1	Macrophages Lyve1-hi Cbr2-hi
Supv3l1	0.178431	0.0403844	0.037	0.021	1	Macrophages Lyve1-hi Cbr2-hi
Akr1b7	0.178486	0.0552759	0.058	0.038	1	Macrophages Lyve1-hi Cbr2-hi
Inafm1	0.178614	0.0311724	0.047	0.029	1	Macrophages Lyve1-hi Cbr2-hi
Ick	0.17875	0.0249308	0.037	0.021	1	Macrophages Lyve1-hi Cbr2-hi
Kif13b	0.178957	0.0333141	0.063	0.042	1	Macrophages Lyve1-hi Cbr2-hi
Cab39	0.179294	0.133436	0.236	0.207	1	Macrophages Lyve1-hi Cbr2-hi
Mon1a	0.180249	0.0239051	0.037	0.021	1	Macrophages Lyve1-hi Cbr2-hi
D1Ertd622e	0.180357	0.101868	0.225	0.193	1	Macrophages Lyve1-hi Cbr2-hi
Rab28	0.180641	0.0488663	0.11	0.082	1	Macrophages Lyve1-hi Cbr2-hi
Stx12	0.181733	0.0814557	0.141	0.111	1	Macrophages Lyve1-hi Cbr2-hi
Wdtc1	0.181743	0.0197165	0.037	0.021	1	Macrophages Lyve1-hi Cbr2-hi
Zfp799	0.181841	0.0383322	0.031	0.017	1	Macrophages Lyve1-hi Cbr2-hi
Vps26b	0.182107	0.086847	0.079	0.056	1	Macrophages Lyve1-hi Cbr2-hi
Scyl3	0.182154	0.0313117	0.068	0.046	1	Macrophages Lyve1-hi Cbr2-hi
B230398E01Rik	0.183161	0.0320368	0.01	0.004	1	Macrophages Lyve1-hi Cbr2-hi
Nedd9	0.183216	0.0753385	0.11	0.083	1	Macrophages Lyve1-hi Cbr2-hi
Hmox2	0.183405	0.136673	0.272	0.239	1	Macrophages Lyve1-hi Cbr2-hi
Hba-a1	0.183648	0.0518592	0.01	0.004	1	Macrophages Lyve1-hi Cbr2-hi
Stag2	0.183751	0.0836398	0.283	0.241	1	Macrophages Lyve1-hi Cbr2-hi
Slc31a2	0.183806	0.0420843	0.136	0.104	1	Macrophages Lyve1-hi Cbr2-hi
Hnmt	0.184294	0.0383322	0.052	0.034	1	Macrophages Lyve1-hi Cbr2-hi
Fndc10	0.18438	0.0172398	0.01	0.004	1	Macrophages Lyve1-hi Cbr2-hi
Atad3aos	0.18438	0.0172398	0.01	0.004	1	Macrophages Lyve1-hi Cbr2-hi
Crygn	0.18438	0.0172398	0.01	0.004	1	Macrophages Lyve1-hi Cbr2-hi
2010007H06Rik	0.18438	0.0172398	0.01	0.004	1	Macrophages Lyve1-hi Cbr2-hi
Lncppara	0.18438	0.0172398	0.01	0.004	1	Macrophages Lyve1-hi Cbr2-hi
Chic1	0.18438	0.0172398	0.01	0.004	1	Macrophages Lyve1-hi Cbr2-hi
4833403J16Rik	0.184625	0.0236107	0.01	0.004	1	Macrophages Lyve1-hi Cbr2-hi
Fam13a	0.18487	0.0161932	0.01	0.004	1	Macrophages Lyve1-hi Cbr2-hi
Bex6	0.18487	0.0161932	0.01	0.004	1	Macrophages Lyve1-hi Cbr2-hi
Ppard	0.185094	0.0562788	0.063	0.042	1	Macrophages Lyve1-hi Cbr2-hi
Rps6ka3	0.185103	0.0744516	0.267	0.227	1	Macrophages Lyve1-hi Cbr2-hi
Col5a3	0.185115	0.0141023	0.01	0.004	1	Macrophages Lyve1-hi Cbr2-hi
C8g	0.185605	0.00978395	0.01	0.004	1	Macrophages Lyve1-hi Cbr2-hi
Hist2h3c1	0.185605	0.00978395	0.01	0.004	1	Macrophages Lyve1-hi Cbr2-hi
Tsku	0.185605	0.00978395	0.01	0.004	1	Macrophages Lyve1-hi Cbr2-hi
Cenpu	0.185605	0.00978395	0.01	0.004	1	Macrophages Lyve1-hi Cbr2-hi
Gm10863	0.185605	0.00978395	0.01	0.004	1	Macrophages Lyve1-hi Cbr2-hi
Nr4a2	0.186097	0.00873738	0.01	0.004	1	Macrophages Lyve1-hi Cbr2-hi
Bub1	0.186097	0.00873738	0.01	0.004	1	Macrophages Lyve1-hi Cbr2-hi
Pck1	0.186097	0.00873738	0.01	0.004	1	Macrophages Lyve1-hi Cbr2-hi
Stil	0.186097	0.00873738	0.01	0.004	1	Macrophages Lyve1-hi Cbr2-hi
Styk1	0.186097	0.00873738	0.01	0.004	1	Macrophages Lyve1-hi Cbr2-hi
Mypop	0.186097	0.00873738	0.01	0.004	1	Macrophages Lyve1-hi Cbr2-hi
Tdrp	0.186097	0.00873738	0.01	0.004	1	Macrophages Lyve1-hi Cbr2-hi
Rab4a	0.186097	0.00873738	0.01	0.004	1	Macrophages Lyve1-hi Cbr2-hi
Tbc1d12	0.186217	0.0413963	0.042	0.025	1	Macrophages Lyve1-hi Cbr2-hi
Klra9	0.186591	0.0163059	0.01	0.004	1	Macrophages Lyve1-hi Cbr2-hi
Terf2ip	0.18762	0.0443476	0.063	0.042	1	Macrophages Lyve1-hi Cbr2-hi
Ttbk2	0.187918	0.0238326	0.031	0.017	1	Macrophages Lyve1-hi Cbr2-hi
Zfp677	0.18796	0.0299868	0.021	0.01	1	Macrophages Lyve1-hi Cbr2-hi
Fbxw9	0.188039	0.0228025	0.031	0.017	1	Macrophages Lyve1-hi Cbr2-hi
Rapgef6	0.188182	0.1113	0.209	0.178	1	Macrophages Lyve1-hi Cbr2-hi
Cd1d1	0.18857	0.0755777	0.073	0.052	1	Macrophages Lyve1-hi Cbr2-hi
Mdm1	0.188895	0.027908	0.021	0.01	1	Macrophages Lyve1-hi Cbr2-hi
Nudt3	0.189135	0.0765456	0.173	0.141	1	Macrophages Lyve1-hi Cbr2-hi
Spg20	0.189288	0.0532003	0.073	0.051	1	Macrophages Lyve1-hi Cbr2-hi
D16Ertd472e	0.189556	0.0423396	0.063	0.042	1	Macrophages Lyve1-hi Cbr2-hi
Angptl6	0.190141	0.0226449	0.021	0.01	1	Macrophages Lyve1-hi Cbr2-hi
Fancc	0.190141	0.0226449	0.021	0.01	1	Macrophages Lyve1-hi Cbr2-hi
Chp1	0.190149	0.0615197	0.136	0.106	1	Macrophages Lyve1-hi Cbr2-hi
Cldn5	0.190236	0.0455277	0.026	0.014	1	Macrophages Lyve1-hi Cbr2-hi
Tmed4	0.19028	0.0421188	0.126	0.095	1	Macrophages Lyve1-hi Cbr2-hi
Terf2	0.190399	0.071144	0.094	0.07	1	Macrophages Lyve1-hi Cbr2-hi
Megf8	0.190577	0.0332144	0.042	0.025	1	Macrophages Lyve1-hi Cbr2-hi
Zfp707	0.190769	0.0216051	0.021	0.01	1	Macrophages Lyve1-hi Cbr2-hi
Ptgr1	0.190867	0.0301117	0.042	0.025	1	Macrophages Lyve1-hi Cbr2-hi
Sag	0.190926	0.0195278	0.021	0.01	1	Macrophages Lyve1-hi Cbr2-hi
Dnaaf5	0.191313	0.0247954	0.026	0.014	1	Macrophages Lyve1-hi Cbr2-hi
Cnst	0.191998	0.0237594	0.026	0.014	1	Macrophages Lyve1-hi Cbr2-hi
[truncated: 3,363 more rows]

## Sheet: Cluster 5 
gene	p_val	avg_log2FC	pct.1	pct.2	p_val_adj	cluster
[truncated: 5,734 more rows]
