# Supplementary material for: Unravelling the sex-specific diversity and functions of adrenal gland macrophages
Source: Cell Rep. 2022 Jun 14;39(11):110949. doi: 10.1016/j.celrep.2022.110949 (PMC9210345; doi:10.1016/j.celrep.2022.110949)
Supplement: Data S2. fgsea analysis of AGM signature, related to Figure 2 [file mmc3.xlsx]

## Sheet: Cluster 2
pathway	pval	padj	log2err	ES	NES	size	leadingEdge
ABE_INNER_EAR	0.000590749	0.00818559	0.477271	0.875439	1.48133	19	Rpl32, Rpl21, Rps11, Rpl35, Rps5, Rpl28, Uba52, Nenf
ACEVEDO_LIVER_TUMOR_VS_NORMAL_ADJACENT_TISSUE_UP	0.00058159	0.00810723	0.477271	0.644427	1.14644	385	Cd9, Atp6v0c, Rpl30, Rps15a, Cstb, Rps21, Ubb, Rps7, Arpp19, Rps13, Rps27a, Rap2a, Sec61g, Rpl15, Rpl10a, Tmem14c, Rps4x, Man2b1, Snrpf, Nop10, Mylip, Cd93, Rpl26, Psen2, Rps25, Psmb2, Rpp21, Rps5, Nedd8, Sdf2l1, H2afz, Dynll1, Rplp0, Spcs1, Dctpp1, Cnih4, Ndufa7, Tmed10, Dynlrb1, Gng5, Ndufa12, Ranbp1, Ntpcr, Lamtor1, Uqcrb, Dock10, Pdcd5, Cox7a2, Chchd1, Ndst1, Slc29a3, Rps17, Dad1, Gng10, Yif1…
ALONSO_METASTASIS_EMT_UP	0.00579779	0.0412803	0.407018	0.858056	1.43765	15	Cd63, Cx3cr1, Ctsb, Clic4, Itgav, Pfn1, Ran
ALONSO_METASTASIS_UP	0.00058159	0.00810723	0.477271	0.738324	1.29183	84	Cd63, Lipa, Cx3cr1, Rpl10a, Rps10, Cox8a, Npc2, Spcs1, Ctsb, Clic4, Chchd1, Nme2, Rcbtb2, Dad1, Ndufab1, Prdx5, Itgav, Ubl5, Pfn1, Rpl35a, Tmem50b, Ndufb11, Nhp2, Timm10, Ndufb3, Txnrd1, Tmbim4, Sri, Tmco1, Ran, Eif3h, Atp6v0b
APPEL_IMATINIB_RESPONSE	0.00187217	0.0185694	0.45506	0.85652	1.44462	18	Acp5, Ctsz, Cd68, Hexb, Ctsh, Apoe, Cd300a, Ctsb, Ctsa, Gns
Alcoholism - Mus musculus (mouse)	0.00212741	0.0197704	0.431708	0.767079	1.32885	51	Gngt2, Calm1, H3f3b, Gng2, Creb5, H2afz, Gng5, Gng10, Hat1, Gnas
Allograft rejection - Mus musculus (mouse)	0.00151868	0.0161202	0.45506	0.846949	1.43314	20	H2-Ab1, H2-Aa, H2-Eb1, H2-M2, H2-DMb1, H2-T23, Cd86, H2-M3
Alzheimer's disease - Mus musculus (mouse)	4.51815e-05	0.0012157	0.557332	0.761	1.33584	94	Ndufc2, Atp5g1, Cox7b, Calm1, Ndufa4, Apoe, Gapdh, Atp5j, Uqcr11, Psen2, Cox8a, Cox5b, Cox6c, Ndufa7, Ndufa12, Atp5d, Uqcrb, Ndufc1, Cox7c, Atp5o, Cox7a2, Uqcr10, Ndufa3, Ndufab1, Ndufv3, Psenen, Ndufa13, Ndufb4, Cycs, Ndufb7, Ndufb11, Ndufb8, Ndufb9, Atp5e, Ndufa5, Ndufb6, Ndufs5, Adam17, Cox6a1, Ndufb3, Atp5c1, Ndufa11, Ndufb2, Ndufs4, Sdhb, Ndufa1, Ndufs6, Atp5f1, Ndufb10, Cox4i1, Ndufs8, Nduf…
Antigen processing and presentation - Mus musculus (mouse)	7.01652e-06	0.000295204	0.610527	0.868974	1.492	39	Cd74, H2-Ab1, H2-Aa, H2-Eb1, Ctss, B2m, H2-M2, H2-DMb1, Psme1, Ifi30, Ciita, Psme2, Hspa5, H2-T23, Ctsb, Lgmn, Calr
Apelin signaling pathway - Mus musculus (mouse)	0.00449891	0.0339103	0.407018	0.799594	1.36899	32	Gngt2, Tgfbr1, Calm1, Gng2, Rps6, Gng5, Gng10, Ccnd1, Slc8a1
Autoimmune thyroid disease - Mus musculus (mouse)	0.00151868	0.0161202	0.45506	0.847029	1.43327	20	H2-Ab1, H2-Aa, H2-Eb1, H2-M2, H2-DMb1, H2-T23, Cd86, H2-M3
BAELDE_DIABETIC_NEPHROPATHY_DN	0.00038506	0.00602047	0.498493	0.703666	1.24228	145	Aif1, Axl, Rgs10, Ppfia4, Bst2, Itgb5, Sec61g, Psmb9, Isg15, Psma3, Tbca, Atp6ap2, Dst, Hspa5, Tmed10, Tomm20, Stat1, Hmgn1, Mtdh, Sdc4, Itgav, Hpgd, Pak1, Parp1, Psma6, Psma2, Tap1, Ifi35, Casp1, Pdia3, Myl12a, Ugcg, Tlk1, Arhgap5, Nampt, Nmi, Myh9, Pafah1b1, Eif3m, Hnrnpa1, St3gal6, Arl1, Mtx2, Tle4, Arhgap19, Tmx4, Gde1, Set, Rheb, Hsp90aa1, Pdgfa, Iars
BASSO_HAIRY_CELL_LEUKEMIA_UP	0.000421515	0.00641702	0.498493	0.841106	1.43545	29	Aif1, Cd63, B2m, Hpgds, Arrb2, Dst, Rplp1, Rcbtb2, Tcf7l2, Epb41l2, Ccnd1
BEIER_GLIOMA_STEM_CELL_DN	0.00107904	0.0125472	0.45506	0.871268	1.46949	18	Cd74, Fth1, Basp1, Ccnd1, Commd1
BENPORATH_MYC_MAX_TARGETS	1.66155e-05	0.000582551	0.57561	0.677567	1.20403	345	Fth1, Ly86, Rps20, Cyba, Hspe1, Rpl32, Rpl27a, Rpl37, Rps21, Manf, Rps29, Arpp19, Tmsb4x, Rps13, Ifi30, Rps19, Rps27a, Rpl35, Rpl19, Rpl15, Ppia, Abi3, Rpl13, Cdk6, Rps25, Arrb2, Rpl31, Rpl27, Rps5, Sdf2l1, Dleu2, H2afz, Rps26, Rps27l, Rpl18, Tmed10, Rps6, Hebp1, Cox7c, Psma1, Rpl9, Rplp1, Calr, Uqcr10, Ncl, Pold4, Rps17, Prdx5, Ifnar1, Rpl5, Gna12, Naa38, Ndufb4, Vdac2, Timm8b, Pfn1, Mrto4, Gns,…
BENPORATH_PRC2_TARGETS	0.00308935	0.0262383	0.431708	0.721728	1.25922	78	Cxcl16, Lgals3, Zmynd15, Rgs10, Cxcl14, Adrb1, Bhlhe41, Adap2, Ch25h, Fut4
BILANGES_RAPAMYCIN_SENSITIVE_GENES	0.00205341	0.0194932	0.431708	0.850398	1.43895	19	Sat1, Rpl11, Rpl34, Rpl35, Rpl22, Rpl27, Tnfaip2
BILANGES_RAPAMYCIN_SENSITIVE_VIA_TSC1_AND_TSC2	0.00464763	0.0344699	0.407018	0.783482	1.34091	35	Ssr4, Rps20, Rps21, Rpl36, Rps28, Ppib, Rpl10a, Blvrb, Rpl31, Rps26, Tomm20, Nsa2, Nme2, Rpl36al, Rpl35a, Aimp1, Mrpl30, Tcp1, Ola1, Ppm1g
BILANGES_SERUM_AND_RAPAMYCIN_SENSITIVE_GENES	2.13932e-07	1.65013e-05	0.690132	0.868564	1.50483	50	Rpl30, Ptms, Rpl23, Rpl32, Rpl27a, Rpl21, Rps23, Fau, Rps7, Rps13, Rps16, Rps19, Rps27a, Rpl15, Rpl18a, Rpl36a, Rps8, Rps4x, Rpl6, Rps24, Rpl13, Rpl24, Rps10, Rpl29, Rpl26, Rps25, Rps5, Rpl28, Rps3, Rpl18, Rps6, Uba52, Rps17, Rpl14, Rpl5, Rpl10, Rpl13a, Eif3h, Eef1a1, Rpl8, Eef1b2, Rpl7a
BILANGES_SERUM_RESPONSE_TRANSLATION	0.000139438	0.00271142	0.518848	0.883102	1.49859	21	Ptms, Rpl21, Rps7, Rps19, Rpl18a, Rps8, Rps4x, Rpl6, Rpl29, Rps5, Rps3, Rps6, Nsa2, Tcf7l2, Rpl14, Rpl10, Eif3h, Eef1a1, Eef1b2
BLALOCK_ALZHEIMERS_DISEASE_DN	1.75993e-07	1.40431e-05	0.690132	0.677066	1.20721	479	Axl, Sat1, Fcer1g, Hexb, Atp6v0c, B2m, Atpif1, Hspe1, Rps21, Ndufc2, Arpp19, Rpl38, Cox7b, Ckb, Calm1, Cxcl14, Rpl15, Ndufa4, Ppia, Rpl6, Gapdh, Atp5j, Hint1, Uqcr11, Atp5j2, Psmb2, Snrpd2, Rpl31, Rgs2, Tspan13, Cox8a, Cox5b, Nedd8, Tbca, Rps26, Dynll1, Rbx1, Atp6ap2, Spcs1, Hspa5, Cox6c, Ndufa7, Dynlrb1, Tomm20, Psmb6, Arpc3, Cox7c, Psmb3, Psma1, Ppt1, Atp5o, Pdcd5, Cox7a2, Calr, Stat1, Uqcr10, …
BOQUEST_STEM_CELL_UP	0.0018132	0.0181634	0.45506	0.747209	1.29493	61	Basp1, Axl, Cxcl14, Apoe, Plbd1, Tmem176b, Pla2g4a, Olfml3, Fam129a, Galnt12, Bhlhe41, Cd302, Col14a1
BOUDOUKHA_BOUND_BY_IGF2BP2	0.000112242	0.00245027	0.538434	0.813023	1.40477	45	Fth1, Cd81, Atp6v0c, Rpl36, Fau, Rps16, Rps27a, Rps4x, Rps10, Atp5j2, Rpl22, Cox8a, Dynll1, Rplp0, Cox7c, Rpl36al, Ccnd1, Atp5e, Romo1, Vps29, Sec61b, Ndufa1, Isca2, Magoh, Naca
BOYLAN_MULTIPLE_MYELOMA_C_D_DN	0.00420147	0.0322572	0.407018	0.72412	1.26231	73	Basp1, Fyb, Cd9, Gatm, Vcam1, Itgb5, Rtp4, Tmem176b, Itgal, P2ry14, Igsf6, Ccnd2, Pik3cb, Zbp1, Smad1, Rab32, Arl4c, Mdfic, Prdm1, Plek, Runx2, Il13ra1, Creld2
BOYLAN_MULTIPLE_MYELOMA_PCA1_UP	0.00357389	0.0287152	0.431708	0.820957	1.39647	26	Basp1, Fyb, Cd9, Itgal, Igsf6, Zbp1
BROWN_MYELOID_CELL_DEVELOPMENT_UP	9.10057e-06	0.000356927	0.593325	0.831276	1.4382	48	Lst1, Tyrobp, Cd52, Mpeg1, Ctss, Sat1, Cd68, Itgax, Hexb, Hck, Slc15a3, Trem2, Rpl13, Cybb, Tifab, Hebp1, Soat1, Rps17, Cpd, Gns, Trpm2, Clec5a, Ccnd2
CHAUHAN_RESPONSE_TO_METHOXYESTRADIOL_DN	0.00390403	0.0301131	0.431708	0.779519	1.33533	36	Cd74, Rpl12, B2m, Tmsb4x, Sec61g, Atp5j2, H2afz, Npc2, Atp5o, Cd48, Ube2i, Cox6a1, Taf10, Eef1a1, Hsp90ab1, Herpud1, Hcls1, Phb2, Gnas, Wbp2, Eif3m, Atp6v1f, Ptpn6
CHEN_METABOLIC_SYNDROM_NETWORK	1e-10	1.54267e-08		0.757643	1.34934	426	Cd74, Mmp12, Ms4a7, Aif1, Cd63, Cd72, Cadm1, Tyrobp, Cxcl16, C1qb, Mpeg1, Cd9, Ctss, Lair1, Gatm, Cd68, Fcer1g, Itgax, Lipa, Lgals3, Hexb, Ly86, Mmp13, C1qc, Cyba, Lpcat2, Cstb, Glipr1, Nfe2l2, Gpr65, Rgs10, Ctsh, Hpgds, Slamf7, Tmem86a, Tmsb4x, Vcam1, Ifi30, Ifnar2, Ppib, Cxcl14, Slc15a3, Slc11a1, Cd180, Acvrl1, Slamf9, Pkib, Trem2, Apobec1, Man2b1, Abi3, Akr1a1, Cd300a, Sema4d, Lgals3bp, Irf8, …
CHIANG_LIVER_CANCER_SUBCLASS_CTNNB1_DN	0.000948031	0.0114257	0.477271	0.782255	1.35339	48	Basp1, Cxcl16, Cd52, Acp5, Lgals3, Cyba, Plbd1, Peli1, Hpgd, Tnfsf13b, Rasgrp1, Ugcg, Rgs1
CHICAS_RB1_TARGETS_CONFLUENT	0.00613484	0.0426307	0.407018	0.665753	1.17797	163	Cadm1, Cd9, Axl, Lipa, Cd81, Rpl22l1, Rgs10, Ctsh, Vcam1, Pkib, Psmb9, Blvrb, Nes, Sh3bgrl3, Dock10, Olfml3, Trappc1, Xaf1, Fam129a, Camk2d, Sdc4, Abhd12, Hpgd, Pak1, Eif4ebp1, Epb41l2, Pdlim7, Dennd1b, Sri, Ugcg, Col15a1, Trim14, Aga, Pparg, Nmi, Dctn3, Arl4c, Myh9, Mvp, Matn2
CHICAS_RB1_TARGETS_LOW_SERUM	0.00118733	0.0134681	0.45506	0.778734	1.34729	48	Malat1, Atox1, Rps21, Rpl38, Rps28, Rpl36a, Snrpe, Uqcr11, Atp5j2, Cox5b, Ost4, Cox7c, Ndufa3, Fam129a, Rpl36al, Eif4ebp1, Ndufb4, Snhg6, Cklf, Snrpg, Lsm7, Romo1, Ndufb2, Ndufa1, Sec62
CHNG_MULTIPLE_MYELOMA_HYPERPLOID_UP	2.94664e-05	0.000909138	0.57561	0.855846	1.46476	35	Rpl32, Rpl27a, Rpl21, Rpl37, Rpl36, Rps23, Rps13, Rps16, Rps19, Rpl35, Rpl15, Rpl24, Rpl29, Rpl28, Rps3, Rpl18, Rps6, Uba52, Rplp1, Rps17, Rpl14, Npm1, Rplp2, Rpl35a, Rpl13a, Mrpl34, Eef1b2, Rpl7a
CHUNG_BLISTER_CYTOTOXICITY_UP	0.00279337	0.0246712	0.431708	0.756011	1.30992	53	C1qb, Acp5, Cd81, Atox1, C1qc, Akr1a1, Psmb2, Ctsb, Havcr2, Sdc4, Cisd2, Mrps24, Ctsc, Cd86, Gpr137b, Adap2, Rala, Timm23, Tmed9, Anapc11, Slamf8, Psmd14, Ccr5
COATES_MACROPHAGE_M1_VS_M2_UP	0.000471686	0.00690811	0.498493	0.827526	1.41594	33	Aif1, Cadm1, Malat1, Axl, Gatm, Cxcl14, Kcnj10, Tifab, Dst, Plbd1, Rcbtb2, Tor3a, Filip1l, Pik3ap1
Cell adhesion molecules (CAMs) - Mus musculus (mouse)	0.00013717	0.00271142	0.518848	0.806838	1.39773	51	H2-Ab1, H2-Aa, H2-Eb1, Cadm1, H2-M2, H2-DMb1, Vcam1, F11r, Itga9, H2-T23, Itgal, Sdc4, Itgav
Chemokine signaling pathway - Mus musculus (mouse)	0.00524251	0.0380288	0.407018	0.749567	1.29851	52	Gngt2, Cxcl16, Cx3cr1, Hck, Cxcl14, Arrb2, Gng2, Gng5, Stat1, Grk3, Gng10, Pak1, Cxcl9, Lyn, Ccl12, Pik3cb, Ccr5, Vav1, Stat2, Pik3r1, Plcb2, Grb2
Complement and coagulation cascades - Mus musculus (mouse)	0.000439743	0.00660757	0.498493	0.873707	1.47841	20	C1qb, Itgax, C1qc, C1qa, C3ar1
DAIRKEE_CANCER_PRONE_RESPONSE_BPA_E2	0.000792241	0.0100728	0.477271	0.793958	1.37197	47	Lst1, Gatm, Rpl36, Rpl15, Gapdh, Rpl29, H3f3b, Psmb2, Cox8a, Rps6, Eef1d, Eif4ebp1, Bcap29, Psma6, Eif2s1, Hmgb2, Mknk1, Tcp1, Eif4a1, Mapkapk3, Hmgn2, Ebna1bp2
DANG_BOUND_BY_MYC	2.43585e-07	1.81824e-05	0.674963	0.675153	1.20356	474	Cd63, Cxcl16, Acp5, Lair1, Rps20, Cyba, Hspe1, Rpl32, Cstb, Rpl27a, Rpl37, Rps21, Manf, Rps29, Arpp19, Rps13, Rps16, Ifi30, Rps19, Rps27a, Rpl19, Rpl15, Cd180, Ppia, Abi3, Gapdh, Akr1a1, Rpl13, Hint1, Cdk6, Rpl26, Psen2, Rps25, Arrb2, Rpl31, Rpl22, Rgs2, Rpl27, Rps5, Sdf2l1, Dleu2, H2afz, Rps26, Rps27l, Rpl18, Tmed10, Rps6, Cox7c, Psma1, Rpl9, Pdgfb, Atp5o, Uba52, Pla2g4a, Nme2, Calr, Uqcr10, Ncl…
DANG_MYC_TARGETS_UP	7.84006e-05	0.0018703	0.538434	0.755684	1.32379	89	Rps20, Hspe1, Rpl32, Cstb, Rpl27a, Rps13, Rps16, Rps19, Rpl19, Ppia, Gapdh, Rpl13, Rpl26, Rpl22, Rpl27, Rps5, H2afz, Rpl9, Nme2, Ncl, Bax, Rps17, Rpl5, Gnl3, Npm1, Mrto4, Mettl1, Hspd1, Ctsc, Cdk4, Eif2s1, Timm10, Exosc8, Rpl10, Pa2g4, Rfc2, Ccnd2, Srsf7, Pcna
DANG_REGULATED_BY_MYC_DN	0.000353162	0.00571481	0.498493	0.749883	1.31298	86	Fth1, Acp5, Cstb, Rps23, Tmsb4x, Vcam1, Slc11a1, Man2b1, H3f3b, Dleu2, Npc2, Ctsb, Nmt1, Pdgfb, Cd48, Itgal, Fam129a, Tgfb1, Rps12, Cpd, Irf7, Iscu, Ccnd1, Pdlim7, Tmem126a, Ifi35, Arhgap25, Casp1, Myl12a, Ddit3, Gnas, Dusp6
DARWICHE_PAPILLOMA_RISK_HIGH_UP	0.00368131	0.0292734	0.431708	0.766683	1.32295	42	Cxcl16, Rpl39, Axl, Nfe2l2, Cox5b, H2afz, Dynll1, Pdcd5, Ncl, Eef1d, Hspd1, Nhp2, Esd, Cacybp, Stx16, Eef1b2, Snhg3
DARWICHE_SQUAMOUS_CELL_CARCINOMA_UP	0.00190542	0.018604	0.45506	0.795147	1.36797	40	Cxcl16, Rpl39, Axl, Nfe2l2, Cox5b, H2afz, Dynll1, Pdcd5, Ncl, Eef1d, Hspd1, Nhp2, Esd, Cacybp, Stx16, Tcp1, Eef1b2, Snhg3
DAVICIONI_TARGETS_OF_PAX_FOXO1_FUSIONS_UP	0.00260838	0.0232146	0.431708	0.720382	1.25818	80	Cadm1, Cd9, Gatm, Psen2, Creg1, Hebp1, Ctsa, Tcf7l2, Dtx4, Fxyd5, Sdc4, Peli1, Tbc1d9, Tgif1, Ctsc, Ccnd2, Col14a1, Ppp1r14b, Ptgs1, Sf3b5, Smad1, Rab32, Arl4c, Myh9, Hes1
DAZARD_RESPONSE_TO_UV_NHEK_UP	1.32687e-05	0.000487361	0.593325	0.785095	1.37093	79	Rps2, Hexb, Rpl30, Cyba, Rpl37, Rps21, Rps29, Rps23, Ubb, Rpl38, Rpl34, Aprt, Sec61g, Rpl36a, Apoe, Snrpe, Rpl31, Dynll1, Cox17, Ranbp1, Uqcrb, Ndufc1, Cox7c, Cox7a2, Tgfb1, Rps17, Rps27, Pfn1, Txnl4a, Nol7, Ube2m, Hsp90ab1, Ddit3, Snhg3, Ctcf, Gps2, Ndufa1
DAZARD_UV_RESPONSE_CLUSTER_G1	0.000116765	0.00250181	0.538434	0.855279	1.46027	30	Rpl30, Rpl37, Rps29, Rps23, Rpl38, Rpl34, Sec61g, Rpl36a, Snrpe, Rpl31, Dynll1, Cox17, Ranbp1, Uqcrb, Ndufc1, Cox7c, Cox7a2, Rps17, Rps27, Nol7, Hsp90ab1, Ndufa1
DELYS_THYROID_CANCER_UP	0.000128102	0.00267154	0.518848	0.732286	1.29097	124	Lst1, C1qb, Ctss, Cx3cr1, Lgals3, Cyba, C1qa, Ctsh, Ifi30, Itgb5, Apoe, Trem2, Itga9, Npc2, Pnp, Ctsb, Rnase6, Ctsa, Stat1, C3ar1, Dtx4, Fxyd5, Sdc4, Cpd, Pdlim4, Abcc3, Galnt12, Abr, Igsf6, Cklf, Ccnd1, Lyn, Ctsc, Ccnd2, Nckap1l, Spint1, Mapkapk3, Dusp6, Trim14, Tmem87a, Nrip1
DEMAGALHAES_AGING_UP	0.000312151	0.0051594	0.498493	0.865558	1.47089	23	C1qb, Mpeg1, Ctss, Lgals3, B2m, C1qc, C1qa, Npc2, Tmed10, Clic4, Gns
DER_IFN_ALPHA_RESPONSE_UP	0.00435019	0.0332222	0.407018	0.793539	1.35485	30	Lipa, B2m, Psme1, Bst2, Ifi30, Psmb8, Psmb9, Isg15, Stat1, Ssbp1, Cycs, Tap1, Ifi35, Psmb10, Atp6v0b, Trim14, Nmi, Irf1
DIAZ_CHRONIC_MEYLOGENOUS_LEUKEMIA_DN	3.22727e-05	0.000969857	0.557332	0.827078	1.42906	45	Rpl39, Ly86, Rpl30, Rpl32, Glipr1, Rps11, Ifi30, Rpl18a, Gapdh, Rps24, Irf8, Sorl1, Rplp1, Rps17, Rps12, Rpl41, Irf7, Clec5a, Gpr137b, Adap2, Eef1a1
DIRMEIER_LMP1_RESPONSE_LATE_DN	0.00109529	0.0126095	0.45506	0.866279	1.46583	19	Rps11, Fau, Rps19, Gapdh, Rpl29, Psmb9, Isg15, Cox8a, Rps5, Rplp0, Psap, Lsm2, Taf10
ENGELMANN_CANCER_PROGENITORS_UP	0.00135843	0.0149691	0.45506	0.871444	1.46549	17	Basp1, Ctsz, Nfe2l2, Bzw2
ENK_UV_RESPONSE_KERATINOCYTE_UP	1.9089e-06	0.000105171	0.627257	0.71828	1.27163	202	Rpl12, Atp6v0c, B2m, Ssr4, Cyba, Psme1, Rps21, Rps11, Ubb, Fau, Mif, Aprt, Ifi30, Ckb, Rpl35, Rpl19, Psmb8, Rpl18a, Rpl10a, Apoe, Rps10, Rpl29, Taldo1, Isg15, Blvrb, Cox5b, Rps5, Nedd8, Rpl28, Rps3, Pnp, Rpl18, Atp5d, Mrpl23, Psmb3, Lgmn, Rer1, Pold4, Tgfb1, Rpl14, Tcirg1, Sdc4, Ddt, Pdlim4, Pfn1, Tgif1, Ndufb7, Rnh1, Cox6a1, Rpl10, Polr2i, Slc3a2, Txnrd1, Fam50a, Mmp14, Rfc2, Casp1, Ppp1r11, Gal…
FLECHNER_BIOPSY_KIDNEY_TRANSPLANT_OK_VS_DONOR_UP	0.000966438	0.0115872	0.477271	0.671732	1.18943	197	Cd74, Cd9, Cx3cr1, Hspe1, Vcam1, Ppib, Psme2, Psmb9, H3f3b, Psma3, Rpl22, Tbca, H2afz, Dynll1, Park7, Dst, Hspa5, Tmed10, Stat1, Hmgn1, Mtdh, Eef1d, Hpgd, Rpl36al, Ssbp1, Parp1, Cycs, Atp8a1, Cxcl9, Gsto1, Ndufa5, Hmgb2, Rala, Ubxn4, Mrps18b, Txnl4a, Ran, Pdia3, Hat1, Ugcg, Zc3h15, Herpud1, Lrrfip1, Cfdp1, Srsf11, Dut, Psmd14, Eif1ax, Nrip1, Naca, Nmi, Srrm1, Prdx4, Ap3d1, Myh9, Jtb, Pafah1b1, Na…
FLECHNER_BIOPSY_KIDNEY_TRANSPLANT_REJECTED_VS_OK_UP	1.88495e-05	0.000641438	0.57561	0.866041	1.48184	33	Lst1, Aif1, Tyrobp, C1qb, Cd52, Fcer1g, Ly86, Rgs10, Ifi30, Psmb8, Gapdh, Lcp1, Cd48, Stat1
FLECHNER_PBL_KIDNEY_TRANSPLANT_OK_VS_DONOR_UP	0.00253438	0.0228193	0.431708	0.74416	1.28965	61	Fth1, Lst1, Sat1, Rps20, Rpl11, Atp5g1, Rps29, Rps23, Rpl35, Rpl19, Rgs2, Rplp0, Anapc13, Psma5, Psma2, Ube2i, Pa2g4, Txnl4a, Lsm2, Ugcg, Eef1b2, Traf3ip3, Lrp10, Srrm1, Vav1, Pik3r1, Dhx9, Nubp1, Ipcef1
FLECHNER_PBL_KIDNEY_TRANSPLANT_REJECTED_VS_OK_DN	0.00464763	0.0344699	0.407018	0.822656	1.39203	20	Fth1, Rps2, Rpl11, Gapdh, Rpl28, Cox7c, Anapc13, Slc3a2, Txnl4a, Ctcf, Traf3ip3, Lrp10
FLOTHO_PEDIATRIC_ALL_THERAPY_RESPONSE_UP	0.000132769	0.00267154	0.518848	0.876405	1.49059	25	Rps20, Rpl17, Fau, Rps16, Rps19, Rps28, Rpl6, Rpl13, Rpl22, Rpl27, Rps5, Rplp0, Rps6, Tomm20, Fxyd5, Rpl5
FOSTER_KDM1A_TARGETS_UP	0.0058374	0.0413081	0.407018	0.74291	1.28722	53	Cd74, Lst1, Cxcl14, Slamf9, Lgals3bp, Ctsa, Fxyd5, Pdlim4, Gpr137b, Nckap1l
FULCHER_INFLAMMATORY_RESPONSE_LECTIN_VS_LPS_DN	0.00126096	0.0141644	0.45506	0.694295	1.22561	143	Ms4a7, Lst1, Aif1, Fyb, Malat1, Sat1, Lair1, Gatm, Ly86, Cd300a, Lgals3bp, Blvrb, Hspa5, Lgmn, Calr, Xaf1, C3ar1, Gns, Cxcl9, Lyn, Parvg, Ctsc, Slc8a1, Pik3ap1, Unc93b1, Ppa1, Cd302, Mrpl30, Fnip2, March1, Lpar6, Ubxn2a, Trim14, Lacc1, Nampt, Nrip1, Rnf213, Nmi, Ccr5, Ifih1, Rufy3, Arl4c, Ociad1, Ifi27, Ifit3, Xrn2, Lcp2
FULCHER_INFLAMMATORY_RESPONSE_LECTIN_VS_LPS_UP	0.000130369	0.00267154	0.518848	0.690716	1.22283	202	Mmp12, Tgfbr1, Mpeg1, Mrpl52, Glipr1, Rap2a, Calm1, Gas5, Rpl10a, Pkib, Hint1, Cd93, Cybb, P2ry6, Spi1, Tifab, Dctpp1, Bola3, Pnp, Sh3bgrl3, Ranbp1, Soat1, Pold4, Fam129a, Dad1, Dnase1l3, Dtx4, Ndufv3, Fmnl2, Mrpl51, Nenf, Mrps24, Pdlim4, Abcc3, Lat2, Galnt12, Mrto4, Igsf6, Cklf, Trappc2l, Bhlhe41, Tmem208, Mrps16, Nhp2, Commd1, Ssr2, Timm10, Pdlim7, Rasgrp1, Rtn1, Slc3a2, Dennd1b, Txnrd1, Asph, …
FURUKAWA_DUSP6_TARGETS_PCI35_UP	0.00353332	0.0284882	0.431708	0.818728	1.39131	23	Malat1, Ifi30, Slc15a3, Psmb9, Rtp4, Tnfsf13b
Ferroptosis - Mus musculus (mouse)	0.00309553	0.0262383	0.431708	0.848776	1.43156	18	Fth1, Ftl1, Sat1, Slc40a1, Cybb, Vdac2, Slc3a2
GAL_LEUKEMIC_STEM_CELL_DN	0.00168435	0.0173226	0.45506	0.737849	1.28744	74	Cd68, Cx3cr1, Lgals3, C1qa, Gpr65, Ifi30, Slc15a3, Slc11a1, Cd93, Pilra, C3ar1, Galnt12, Igsf6, Clec5a, Cd86, Adap2, Casp1
GARY_CD5_TARGETS_UP	0.00494507	0.0360975	0.407018	0.676954	1.19509	144	Cd74, Cd72, Cd52, Malat1, Sat1, Gas5, Mylip, Pou2f2, Rpl31, Runx3, Npc2, Spi1, Sorl1, Atp5d, Cd48, Calr, Ddit4, Stat1, Pold4, Tgfb1, Camk2d, Tor3a, Fxyd5, Gns, Il10rb, Esd, Tagap, Slc3a2, Rala, Taf10, Dok3, Rpl13a, March1, Stx16, Rgs1, Ppp1r14b, Cd83, Gkap1, Nucb2, Wbp2, Ankrd11
GAUSSMANN_MLL_AF4_FUSION_TARGETS_A_DN	0.00142806	0.0155143	0.45506	0.839999	1.42886	26	Itgb5, Slamf9, Tspan13, Lcp1, Ddx18
GNATENKO_PLATELET_SIGNATURE	0.0020946	0.0197028	0.431708	0.85485	1.4418	18	Fth1, B2m, Rgs10, Tmsb4x, Gapdh, Dynll1, Rpl41, Myl12a, Gnas
GOLDRATH_ANTIGEN_RESPONSE	0.00102166	0.01194	0.45506	0.699487	1.23331	135	Cd74, Tyrobp, Cd68, Itgax, Lgals3, Atpif1, Cyba, Krtcap2, Ifi30, Tmem14c, Gapdh, Irf8, H2afz, Plbd1, Clic4, Cd48, Trappc1, Reep5, Gng10, Skap2, Lat2, Lyn, Gsto1, Rnh1, Tmem126a, Hmgb2, Ran, Casp1, Galnt3, Pcna, Hat1, Eif4e2, Mrpl18, Ccr5, Prdx4, Syce2, Cst3, Mdfic, St3gal6, Glrx, Ebp, Prdm1
GOZGIT_ESR1_TARGETS_DN	0.00449891	0.0339103	0.407018	0.678024	1.19883	158	Fth1, Cxcl16, Ctss, Malat1, Sat1, Rps11, Psmb8, Pkib, Cdk6, Tspan13, Npc2, Tle1, Stat1, Xaf1, Tbc1d9, Dnajc15, Irf7, Tanc2, Tmem219, Rasgrp1, Gpr137b, Dennd1b, Ubxn4, Fnip2, Ugcg, Lpar6, Nucb2, Srrm2, Kdr, Nek6, Igfbp5, Mvp, Ifi27, Ifit3, Lpin2
GRADE_COLON_CANCER_UP	2.79144e-08	2.74172e-06	0.733762	0.702216	1.24839	363	Cd63, Cyba, Hspe1, Rpl32, Rpl11, Cstb, Rpl27a, Psme1, Rps11, Rpl36, Rps29, Rps7, Mif, Rpl38, Rps13, Rps19, Rpl35, Ppib, Rpl19, Rpl18a, Ndufa4, Rpl10a, Rpl36a, Rps8, Ppia, Pomp, Gapdh, Rps24, Snrpe, Rpl24, Rpl29, Atp5j2, Taldo1, Rpl26, Rps25, Snrpd2, Rpl31, Rpl22, Rpp21, Rpl27, Clic1, Rps5, Tbca, H2afz, Dynll1, Rbx1, Rps3, Ndufa7, Rpl18, Bola2, Rps6, Ctsb, Ranbp1, Nsa2, Arpc3, Cox7c, Slirp, Psmb3,…
GRADE_METASTASIS_DN	0.00658101	0.0453228	0.407018	0.805657	1.3691	23	Psme1, Ppib, Atp5j2, Snrpd2, Clic1, H2afz, Dynll1, Tle1, Pdcd5, Ssbp1, Psma6, Polr2i
GREGORY_SYNTHETIC_LETHAL_WITH_IMATINIB	0.00301535	0.0259387	0.431708	0.761895	1.31987	52	Sat1, Glipr1, Rpl21, Rpl35, Calm1, Rpl36a, Gapdh, Cd93, Rtp4, Edf1, Ctsb, Tle1, Rpl5, Irf7, Sri
Graft-versus-host disease - Mus musculus (mouse)	0.00137141	0.0149691	0.45506	0.845707	1.43513	21	H2-Ab1, H2-Aa, H2-Eb1, H2-M2, H2-DMb1, H2-T23, Cd86, H2-M3
HADDAD_T_LYMPHOCYTE_AND_NK_PROGENITOR_DN	0.00390403	0.0301131	0.431708	0.837363	1.4169	19	Tyrobp, Ly86, Hck, Irf8, Lgmn, Rnase6
HAHTOLA_MYCOSIS_FUNGOIDES_SKIN_UP	0.00205341	0.0194932	0.431708	0.742702	1.29223	69	Lst1, Cd52, Ly86, Rpl23, Rps21, Ctsh, Hpgds, Arpp19, Vcam1, Ppib, Calm1, Snrpe, Psmb3, Rcbtb2, Pfn1, Cklf, Ssr2, Erh, Ccnd2, Casp1, Sla
HALLMARK_ALLOGRAFT_REJECTION	0.000448857	0.006701	0.498493	0.763653	1.32826	66	Cd74, Fyb, Ctss, Rpl39, B2m, Ly86, Gpr65, Rps19, Ifnar2, Irf8, Spi1, Rpl9, Itgal, Stat1, Tgfb1, Tpd52, Ifngr2, Npm1, Irf7, Igsf6, Cxcl9, Lyn, Cd86, Tap1, Psmb10, Ccnd2, Tlr1, Hcls1, Ccr5, Eif5a, Cd79a, Ptprc, Lcp2, Tlr3, Tlr2, Ptpn6
HALLMARK_COMPLEMENT	4.66618e-06	0.000215951	0.610527	0.808614	1.40803	71	Mmp12, Gngt2, Ctss, Fcer1g, Lipa, Lgals3, Atox1, Mmp13, C1qc, C1qa, Ctsh, Calm1, Psmb9, Gng2, Hspa5, Ctsb, Dock10, Lgmn, Pdgfb, Pla2g4a, Irf7, Pfn1, Lyn, Ctsc, Rasgrp1, Fdx1, Lap3, Mmp14, Casp1
HALLMARK_EPITHELIAL_MESENCHYMAL_TRANSITION	4.51815e-05	0.0012157	0.557332	0.805645	1.39666	56	Cadm1, Basp1, Sat1, Glipr1, Vcam1, Itgb5, Ppib, Dst, Tgfb1, Sdc4, Itgav, Pdlim4, Mmp14
HALLMARK_INTERFERON_ALPHA_RESPONSE	0.00137141	0.0149691	0.45506	0.764866	1.32527	53	Cd74, B2m, Psme1, Bst2, Ifi30, Psme2, Psmb8, Psmb9, Lgals3bp, Rtp4, Isg15, Psma3, Irf7, Tap1, Lap3, Ifi35, Casp1, Parp14, Lpar6, Trafd1, Trim14, Nmi, Ifih1, Irf1, Stat2, Ifi27, Ifit3
HALLMARK_INTERFERON_GAMMA_RESPONSE	3.78852e-05	0.00109583	0.557332	0.755694	1.3282	99	Cd74, B2m, Psme1, Slamf7, Vcam1, Bst2, Ifi30, Ciita, Ifnar2, Psme2, Psmb8, Psmb9, Lgals3bp, Irf8, Rtp4, Psmb2, Isg15, Psma3, Pnp, Tnfaip2, Pla2g4a, Stat1, Xaf1, Peli1, P2ry14, Irf7, Cxcl9, Psma2, Cd86, Tap1, Lap3, Ifi35, Psmb10, Sri, Casp1, Parp14, March1, Zbp1, Trafd1, Trim14, Nampt, Rnf213, Nmi, Ifih1, Irf1, Stat2, Il18bp, Mvp, Ifi27, Ifit3, Lcp2, Ptpn6
HALLMARK_MTORC1_SIGNALING	0.00561432	0.0402215	0.407018	0.700527	1.22843	92	Prdx1, Cd9, Hspe1, Atp5g1, Ifi30, Ppia, Gapdh, Psma3, Sdf2l1, Hspa5, Pnp, Lgmn, Nmt1, Calr, Ddit4, Fam129a, Sec11a, Skap2, Pdap1, Hspd1, Ctsc, Txnrd1, Eif2s2, Atp6v1d, Ppa1, Cacybp, Fkbp2, Sla, Ddit3, Psmc2, Aldoa, Tomm40, Psmd14, Nampt, Igfbp5, Glrx, Ebp, Psmc6, Psmc4, Hk2
HALLMARK_MYC_TARGETS_V1	0.000471686	0.00690811	0.498493	0.715216	1.26061	117	Rps2, Hspe1, Rpl34, Ppia, Rpl6, Rps10, Psmb2, Snrpd2, Rpl22, Rps5, H2afz, Rplp0, Rps3, Rpl18, Rps6, Ranbp1, Mrpl23, Snrpd1, Psmb3, Psma1, Ndufab1, Rpl14, Ssbp1, Gnl3, Npm1, Nop56, Psma6, Hspd1, Nhp2, Cdk4, Psma2, Eif2s1, Snrpg, Lsm7, Erh, Eif2s2, Pa2g4, Mrps18b, Txnl4a, Lsm2, Acp1, Srsf7, Ran, Pcna, Hsp90ab1, Tcp1, Eef1b2, Tufm, Phb2, Eif4a1, Dut, Psmd7, Psmd14, Ppm1g, Eif1ax, Prpf31, Prdx4, U2af…
HALLMARK_OXIDATIVE_PHOSPHORYLATION	0.000618225	0.00841514	0.477271	0.706747	1.24617	127	Atp6v0c, Ndufc2, Atp5g1, Cox7b, Ndufa4, Atp5j, Uqcr11, Atp5j2, Cox8a, Cox5b, Cox6c, Cox17, Ndufa7, Atp5d, Uqcrb, Ndufc1, Cox7c, Atp5o, Cox7a2, Uqcr10, Ndufa3, Bax, Ndufab1, Tcirg1, Atp6v1g1, Ndufb4, Vdac2, Timm8b, Cycs, Iscu, Ndufb7, Ndufb8, Atp5e, Timm10, Ndufa5, Ndufb6, Fdx1, Cox6a1, Ndufb3, Atp6v1d, Atp5c1, Mrpl11, Ndufb2, Ndufs4, Slc25a4, Sdhb, Mrpl34, Alas1, Atp6v0b, Phb2, Ndufa1, Ndufs6, At…
HECKER_IFNB1_TARGETS	0.00665537	0.0456989	0.407018	0.774863	1.3275	37	C1qb, C1qc, C1qa, Rps23, Lgals3bp, Rtp4, Isg15, Stap1, Stat1, Xaf1, C3ar1, Irf7, Lap3, Ifi35, Zbp1, Sco2
HELLEBREKERS_SILENCED_DURING_TUMOR_ANGIOGENESIS	0.000389617	0.00605083	0.498493	0.835833	1.42803	31	Fth1, Cadm1, Apoe, Npc2, Abcg1, Ctsb, Olfml3, Sdc4
HESS_TARGETS_OF_HOXA9_AND_MEIS1_DN	0.00111481	0.0127707	0.45506	0.84156	1.43133	25	Mpeg1, Ctss, Lipa, Hck, Slc11a1, Cybb, Tpd52, C3ar1, Psap, Camk2d, Cd300lf, P2ry14
HILLION_HMGA1B_TARGETS	0.00100325	0.0118445	0.45506	0.805129	1.38238	39	Rpl12, Rpl11, Rpl21, Rps11, Atp5g1, Mif, Rps19, Rpl19, Rps4x, Akr1a1, Rpl13, Psmb6, Psma1, Cox7a2, Rps12, Psma6, Rpl10, Pcna, Hsp90ab1, Atp5f1, Cox4i1
HILLION_HMGA1_TARGETS	0.000266582	0.00450271	0.498493	0.818514	1.40426	38	B2m, Rpl11, Rpl21, Rps11, Atp5g1, Mif, Rps19, Rpl19, Akr1a1, Rpl13, Psmb6, Psma1, Nme2, Rps17, Rps12, Rpl36al, Hspd1, Pcna, Hsp90ab1, Atp5f1, Aldoa, Cox4i1
HOSHIDA_LIVER_CANCER_LATE_RECURRENCE_UP	0.00420988	0.0322572	0.407018	0.841861	1.41989	18	Cd74, Psmb9, Pou2f2, Cd48, Stat1, Slc8a1, Rasgrp1, Mmp14, Pcna
HOSHIDA_LIVER_CANCER_SUBCLASS_S1	3.11502e-05	0.000948441	0.557332	0.777613	1.35672	78	Cd74, Aif1, C1qb, Fyb, Ctss, Acp5, Cyba, Glipr1, Tmsb4x, Ifi30, Lgals3bp, Cybb, Lcp1, Npc2, Pnp, Lgmn, Rnase6, Cd48, C3ar1, Pak1, Pfn1, Gns, Lyn, Ctsc, Ccnd2, Sri, Fut4, Sla, Atp6v0b, Hcls1, Col15a1, Dut, Aldoa
HSIAO_HOUSEKEEPING_GENES	1e-10	1.54267e-08		0.821294	1.45378	186	Cd74, Fth1, Prdx1, Cd63, Rpl39, Rps2, Cd81, Lgals3, Rpl12, Atox1, B2m, Rps18, Rps15a, Rpl23, Rpl32, Rpl11, Cstb, Rpl27a, Rpl21, Psme1, Rps21, Rpl17, Rps11, Atp5g1, Rps29, Rps23, Ubb, Rps7, Rpl38, Rpl34, Tmsb4x, Rps16, Rps19, Rps27a, Rps28, Rpl35, Rpl19, Rpl18a, Ndufa4, Rpl10a, Rpl36a, Rps8, Ppia, Rpl6, Gapdh, Rpl13, Rpl24, Hint1, Rps10, Rpl29, H3f3b, Rps25, Psmb2, Snrpd2, Rpl31, Cox8a, Rpl27, Cli…
HTLV-I infection - Mus musculus (mouse)	0.000847194	0.0106544	0.477271	0.722215	1.26907	97	H2-Ab1, H2-Aa, H2-Eb1, Tgfbr1, H2-M2, H2-DMb1, Vcam1, Spi1, H2-T23, Ranbp1, Pdgfb, Calr, Itgal, Pold4, Bax, Tgfb1, Vdac2, Ccnd1, Cdk4, Tbpl1, Ccnd2, Ran, Slc25a4, H2-M3, Pcna, Pik3cb, Anapc11, Gps2, Trp53, Bcl2l1, Pik3r1, H2-T22, Slc25a5, H2-Q7, Pdgfa, Atr, Fzd7, Myc, H2-Q6, Icam1
HUANG_GATA2_TARGETS_UP	0.000112242	0.00245027	0.538434	0.807233	1.39857	50	Tyrobp, Tgfbr1, Sat1, B2m, Glipr1, Psmb8, Cd93, Psmb9, Spi1, Rps6, Cmtm7, Sh3bgrl3, Ifngr2, Prdx5, Myl12b, Psenen, Ubl5, Lat2, P2ry14, Tgif1, Gsto1, Cox6a1, Gdpd3, Dok3, Neurl3, Lpxn
HUTTMANN_B_CLL_POOR_SURVIVAL_UP	0.00144504	0.0156254	0.45506	0.737061	1.28598	77	Tyrobp, Cd9, Gatm, Fcer1g, Atp6v0c, Rrbp1, Man2b1, Pnp, Atp5d, Tle1, Itgal, Commd4, Pak1, Eif4ebp1, Irf7, Abr, Rnh1, Ptpn18, Tpst2, Rogdi, Dusp6, Timp3
Hematopoietic cell lineage - Mus musculus (mouse)	7.01652e-06	0.000295204	0.610527	0.914988	1.55489	23	H2-Ab1, H2-Aa, H2-Eb1, Cd9, H2-DMb1, Fcgr1
Herpes simplex infection - Mus musculus (mouse)	0.000627384	0.0084405	0.477271	0.751101	1.31102	75	Cd74, H2-Ab1, H2-Aa, H2-Eb1, H2-M2, H2-DMb1, Ifnar2, H2-T23, Stat1, Hmgn1, Pilra, Ifngr2, Ifnar1, Eef1d, Irf7, Cycs, Eif2s1, Tap1, Tbpl1, Ccl12, Srsf7, Taf10, H2-M3
Huntington's disease - Mus musculus (mouse)	3.45177e-05	0.00102402	0.557332	0.757732	1.33248	100	Ndufc2, Atp5g1, Cox7b, Ndufa4, Atp5j, Uqcr11, Cox8a, Creb5, Cox5b, Cox6c, Ndufa7, Ndufa12, Atp5d, Uqcrb, Ndufc1, Cox7c, Atp5o, Cox7a2, Uqcr10, Ndufa3, Bax, Ndufab1, Ndufv3, Polr2j, Ndufa13, Ndufb4, Vdac2, Cycs, Ndufb7, Ndufb11, Ndufb8, Ndufb9, Atp5e, Ndufa5, Ndufb6, Ndufs5, Cox6a1, Ndufb3, Polr2i, Tbpl1, Atp5c1, Ndufa11, Ndufb2, Ndufs4, Slc25a4, Sdhb, Ndufa1, Ndufs6, Atp5f1, Trp53, Ndufb10, Htt, …
ICHIBA_GRAFT_VERSUS_HOST_DISEASE_35D_UP	1.29201e-06	7.66591e-05	0.643552	0.859345	1.48496	47	Cd74, Mmp12, Aif1, Tyrobp, C1qb, Cd52, Mpeg1, Ctss, Cd68, Lgals3, C1qc, Cyba, Hck, C1qa, Tmsb4x, Vcam1, Psmb9, Cybb, Lgmn, Stat1, Apbb1ip, Cxcl9, Ctsc, Tap1
ICHIBA_GRAFT_VERSUS_HOST_DISEASE_D7_UP	4.06914e-05	0.00114829	0.557332	0.818345	1.41583	48	Cd74, Tyrobp, C1qb, Mpeg1, Ctss, Ly86, C1qc, Cyba, Hck, Psme1, Tmsb4x, Vcam1, Psme2, Psmb8, Slc11a1, Psmb9, Lgals3bp, Irf8, Isg15, Stat1, Irf7, Cxcl9, Tap1, Ifi35, Psmb10
IGLESIAS_E2F_TARGETS_UP	4.51815e-05	0.0012157	0.557332	0.819231	1.4192	52	Cd74, Cadm1, Tyrobp, C1qb, Cd9, Ctss, Sat1, Ctsz, B2m, C1qc, C1qa, Tmsb4x, Apoe, Lcp1, Bax
IVANOVA_HEMATOPOIESIS_LATE_PROGENITOR	0.000171179	0.00316887	0.518848	0.690125	1.22215	205	Fth1, Tyrobp, Mpeg1, Ctss, Sat1, Fcer1g, Cx3cr1, Ly86, Lpcat2, Hck, Rgs10, Ifi30, Tmem14c, Rpl13, Cd300a, Sema4d, Irf8, Blvrb, Cybb, Clec12a, Sorl1, Ctsb, Sh3bgrl3, Dock10, Dad1, Cisd2, Eef1d, Ufc1, Bcap29, Abr, Cklf, Tmem50b, Trappc2l, Tmem208, Ctsc, Tspan33, Casp1, Dok3, Tlr1, Alas1, Fut4, Tlk1, Atp6v0b, Cep350, Snx20, Ubxn2a, Tmem33, Nucb2, Magoh, Sap30, Rab32, Kcnj2, Atf6, Med7, Gsg1, Ncapg2,…
Inflammatory bowel disease (IBD) - Mus musculus (mouse)	0.00022786	0.00399446	0.518848	0.888451	1.50334	19	H2-Ab1, H2-Aa, H2-Eb1, H2-DMb1, Stat1, Tgfb1, Ifngr2
JAATINEN_HEMATOPOIETIC_STEM_CELL_DN	5.28833e-06	0.000239945	0.610527	0.84083	1.45662	52	Tyrobp, Cxcl16, Mpeg1, Fyb, Fcer1g, Cx3cr1, Lgals3, Hck, Gpr65, Ctsh, Ifi30, Lilra5, Blvrb, Cybb, Pnp, Ctsb, Plbd1, Psap, Igsf6, Rasgrp1, Rtn1, Cd86
JECHLINGER_EPITHELIAL_TO_MESENCHYMAL_TRANSITION_UP	0.00100325	0.0118445	0.45506	0.838666	1.42789	28	Mmp12, Ctsz, Cd68, B2m, Mmp13, Isg15, Ctsb, Stat1, Irf7, Slc3a2
JIANG_AGING_HYPOTHALAMUS_UP	0.000783083	0.0100113	0.477271	0.834872	1.42033	27	Prdx1, Ctss, Hexb, B2m, Atpif1, Cox7b, Akr1a1, Tbca, Ndufc1, Atp5o, Cox7a2, Tpd52, Rps12, Psma6, Ppa1, Atp5c1, Taf10
JIANG_HYPOXIA_NORMAL	0.00037139	0.00588627	0.498493	0.735284	1.293	100	Fth1, Cd9, Sat1, Rpl12, Rpl30, Ifi30, Ckb, Rpl29, H3f3b, Blvrb, Rps27l, Rps3, Hspa5, Tomm20, Nmt1, Rpl9, Rer1, Ncl, Sdc4, Cpd, Pin4, Rpl10, Slc3a2, Eif2s2, Psmb10, Ccnd2, Asph, Ppp1r11, Rab20, Eef1a1, Ugcg, Eif1ax, Srrm2, Nek6, Myh9, Pfdn1, Nars, Arl1, Pfkfb4, Arhgap19
JISON_SICKLE_CELL_DISEASE_DN	4.52792e-06	0.000215951	0.610527	0.812451	1.41372	67	Rpl30, Rps20, Rpl11, Rpl21, Rpl37, Rpl17, Rps7, Rps13, Rps27a, Rps28, Rpl19, Rpl10a, Rpl6, Rps24, Rpl13, Rpl24, Rpl22, Runx3, Rplp0, Cox6c, Tmed10, Rps6, Rpl9, Rplp1, Tgfb1, Rpl14, Rpl5, Rpl41, Npm1, Eif3h, Eef1a1, Rap1gap2, Bbip1, Eef1b2, Eif4a1, Traf3ip3
JISON_SICKLE_CELL_DISEASE_UP	0.000103218	0.00234163	0.538434	0.771883	1.3448	72	Prdx1, Cd9, Axl, Lipa, Atox1, Bst2, Ifi30, Itgb5, Psme2, Psmb8, Akr1a1, Taldo1, Psmb9, Psmb2, Psma3, Blvrb, Clic1, Cox17, Gng5, Clic4, Calr, Ctsa, Stat1, Ndufb7, Gsto1, Tap1, Mknk1, Ifi35, Txnrd1, Atp6v1d
JOHNSTONE_PARVB_TARGETS_3_UP	0.000453414	0.00672563	0.498493	0.703604	1.2399	131	Cd9, Ctss, Lipa, Atp6v0c, Cstb, Calm1, F11r, Psmb9, Lgals3bp, Creg1, Npc2, Cnih4, Ctsb, Lgmn, Rnasek, Tnfaip2, Ctsa, Ddit4, Pold4, Prdx5, Tcirg1, Psap, Fxyd5, Abhd12, Tbc1d9, Cpd, Abcc3, Gns, Tgif1, Ccnd1, Bri3, Rnf149, Unc93b1, Ifi35, Ugcg, Stx16, Lrrfip1, Arhgap5, Hint3, Rabac1, Sema4b, Arl4c, Myh9, Cst3, Mdfic, Irak2, Mvp
KAAB_FAILED_HEART_VENTRICLE_DN	0.00187781	0.0185694	0.45506	0.872261	1.46212	16	C1qb, Cd68, Fcer1g, Atp5g1, Psme2, Isg15, Bola2, Nme2
KAAB_HEART_ATRIUM_VS_VENTRICLE_UP	0.000150774	0.00286262	0.518848	0.75733	1.32509	84	Prdx1, Cd63, Basp1, Sat1, Rps2, Cd81, Manf, Ppib, Akr1a1, Nme2, Calr, Pold4, Tgfb1, Pdlim4
KATSANOU_ELAVL1_TARGETS_UP	7.29439e-06	0.000301415	0.610527	0.817499	1.41964	62	C1qb, Cd52, Mpeg1, Ctss, Sat1, Gatm, C1qc, Lpcat2, C1qa, Ctsh, Psme2, Apoe, Slamf9, Cybb, Nes, Pdgfb, Rplp1, C3ar1, Myl12b, Ier3ip1, Timm8b, Esd, Ctsc
KEEN_RESPONSE_TO_ROSIGLITAZONE_DN	0.000132636	0.00267154	0.518848	0.85423	1.46131	34	Cd74, C1qb, Cd9, Ctss, Sat1, Cyba, Rgs2, Lcp1, Dynll1, Rpl18, Fxyd5, Il10rb
KEGG_ALZHEIMERS_DISEASE	9.75775e-05	0.00225794	0.538434	0.76114	1.3333	88	Ndufc2, Atp5g1, Cox7b, Calm1, Ndufa4, Apoe, Gapdh, Atp5j, Uqcr11, Psen2, Cox8a, Cox5b, Cox6c, Ndufa7, Atp5d, Uqcrb, Ndufc1, Cox7c, Atp5o, Cox7a2, Uqcr10, Ndufa3, Ndufab1, Ndufv3, Psenen, Ndufb4, Cycs, Ndufb7, Ndufb8, Ndufb9, Atp5e, Ndufa5, Ndufb6, Ndufs5, Adam17, Cox6a1, Ndufb3, Atp5c1, Ndufb2, Ndufs4, Sdhb, Ndufa1, Ndufs6, Atp5f1, Ndufb10, Cox4i1, Ndufs8, Ndufa2, Ndufa9, Uqcrq, Ndufs7, Atf6
KEGG_ANTIGEN_PROCESSING_AND_PRESENTATION	0.00038506	0.00602047	0.498493	0.876331	1.48285	20	Cd74, Ctss, B2m, Psme1, Ifi30, Ciita, Psme2, Hspa5, Ctsb, Lgmn, Calr, Tap1, Pdia3, Hsp90ab1
KEGG_COMPLEMENT_AND_COAGULATION_CASCADES	0.00475047	0.0350082	0.407018	0.864085	1.44776	15	C1qb, C1qc, C1qa, C3ar1
KEGG_HUNTINGTONS_DISEASE	0.000155308	0.00292182	0.518848	0.748388	1.31421	95	Ndufc2, Atp5g1, Cox7b, Ndufa4, Atp5j, Uqcr11, Cox8a, Creb5, Cox5b, Cox6c, Ndufa7, Atp5d, Uqcrb, Ndufc1, Cox7c, Atp5o, Cox7a2, Uqcr10, Ndufa3, Bax, Ndufab1, Ndufv3, Polr2j, Ndufb4, Vdac2, Cycs, Ndufb7, Ndufb8, Ndufb9, Atp5e, Ndufa5, Ndufb6, Ndufs5, Cox6a1, Ndufb3, Polr2i, Tbpl1, Atp5c1, Ndufb2, Ndufs4, Slc25a4, Sdhb, Polr2k, Ndufa1, Ndufs6, Atp5f1, Ndufb10, Htt, Cox4i1, Ndufs8, Pparg, Ndufa2, Nduf…
KEGG_LYSOSOME	0.000132636	0.00267154	0.518848	0.805553	1.3955	52	Cd63, Ctss, Acp5, Ctsz, Cd68, Lipa, Hexb, Atp6v0c, Ctsh, Slc11a1, Man2b1, Npc2, Ctsb, Lgmn, Ppt1, Ctsa, Tcirg1, Psap, Gns, Ctsc, Ppt2, Gnptab
KEGG_OXIDATIVE_PHOSPHORYLATION	1.43816e-05	0.000511984	0.593325	0.784002	1.36902	79	Atp6v0c, Ndufc2, Atp5g1, Cox7b, Ndufa4, Atp5j, Uqcr11, Atp5j2, Cox8a, Cox5b, Cox6c, Cox17, Ndufa7, Atp5d, Uqcrb, Ndufc1, Cox7c, Atp5o, Cox7a2, Uqcr10, Ndufa3, Ndufab1, Tcirg1, Ndufv3, Atp6v1g1, Ndufb4, Ndufb7, Ndufb8, Ndufb9, Atp5e, Ndufa5, Ndufb6, Ndufs5, Cox6a1, Ndufb3, Atp6v1d, Ppa1, Atp5c1, Ndufa11, Ndufb2, Ndufs4, Sdhb, Atp6v0b, Ndufa1, Ndufs6, Atp5f1, Ndufb10, Cox4i1, Ndufs8, Ndufa2, Ndufa9…
KEGG_PARKINSONS_DISEASE	5.64065e-05	0.00146657	0.557332	0.774496	1.35208	76	Ndufc2, Atp5g1, Ubb, Cox7b, Ndufa4, Atp5j, Uqcr11, Cox8a, Cox5b, Park7, Cox6c, Ndufa7, Atp5d, Uqcrb, Ndufc1, Cox7c, Atp5o, Cox7a2, Uqcr10, Ndufa3, Ndufab1, Ndufv3, Ndufb4, Vdac2, Cycs, Ndufb7, Ndufb8, Ndufb9, Atp5e, Ndufa5, Ndufb6, Ndufs5, Cox6a1, Ndufb3, Atp5c1, Ndufb2, Ndufs4, Slc25a4, Sdhb, Ndufa1, Ndufs6, Atp5f1, Ndufb10, Cox4i1, Ndufs8, Ndufa2, Ndufa9, Uqcrq, Ndufs7
KEGG_RIBOSOME	1e-10	1.54267e-08		0.908873	1.58739	80	Rpl39, Rps2, Rpl12, Rps18, Rpl30, Rps20, Rps15a, Rpl23, Rpl32, Rpl11, Rpl27a, Rpl21, Rpl22l1, Rpl37, Rps21, Rpl17, Rps11, Rpl36, Rps29, Rps23, Fau, Rps7, Rpl38, Rpl34, Rps13, Rps16, Rps19, Rps27a, Rps28, Rpl35, Rpl19, Rpl15, Rpl18a, Rpl10a, Rpl36a, Rps8, Rps4x, Rpl6, Rps24, Rpl13, Rpl24, Rps10, Rpl29, Rpl26, Rps25, Rpl31, Rpl22, Rpl27, Rps5, Rps26, Rps27l, Rpl28, Rplp0, Rps3, Rpl18, Rps6, Rpl9, U…
KEGG_SYSTEMIC_LUPUS_ERYTHEMATOSUS	0.00320034	0.0268318	0.431708	0.802674	1.37341	33	C1qb, C1qc, C1qa, H3f3b, H2afz, Snrpd1, Cd86
KIM_ALL_DISORDERS_DURATION_CORR_DN	0.00137141	0.0149691	0.45506	0.743353	1.29439	71	Cx3cr1, Atox1, Atp5g1, Rps29, Ckb, Rps8, Ppia, Akr1a1, Rpl13, Taldo1, Arrb2, Cox8a, Ndufa7, Uqcrb, Ndufc1, Mrpl23, Cox7c, Dtx4, Parp1, Rnh1, Vps28, Rap1gap2, Atp6v0b, Tufm, Ahsa1, Ndufa1, Cox4i1, Eci1, Ndufs8, Chmp2a, Rabac1, Uqcrq, Pfdn1, Pes1, Ndufs7, Pin1, Suclg1, Eif6, Eif3g, Impdh2, Tmem147, Nudc, Psmb5, Dhps
KIM_ALL_DISORDERS_OLIGODENDROCYTE_NUMBER_CORR_UP	3.32769e-10	4.05277e-08	0.814036	0.732256	1.29881	309	Cd74, Prdx1, Cd9, Cx3cr1, Cd81, Atox1, Atp6v0c, Ssr4, Rpl32, Rpl11, Cstb, Rpl37, Ctsh, Rps11, Atp5g1, Rps29, Ubb, Fau, Mif, Ppfia4, Rps16, Rps19, Rps27a, Ckb, Rpl35, Rpl10a, Rps8, Ppia, Rps4x, Gapdh, Akr1a1, Rpl13, Snrpe, Rpl24, Hint1, Rps10, Rpl29, Atp5j2, Taldo1, Arrb2, Snrpd2, Cox8a, Rpl27, Cox5b, Nedd8, Npc2, Rpl28, Rps3, Sorl1, Cox17, Ndufa7, Psmb6, Atp5d, Uqcrb, Ndufc1, Mrpl23, Cox7c, Psmb3…
KIM_BIPOLAR_DISORDER_OLIGODENDROCYTE_DENSITY_CORR_UP	7.81263e-08	6.95324e-06	0.704976	0.715208	1.26742	281	Prdx1, Lipa, Cx3cr1, Cd81, Rpl12, Atox1, Atp6v0c, Ssr4, Rps18, Rpl32, Rpl11, Psme1, Rpl37, Atp5g1, Ubb, Fau, Mif, Rps13, Rps19, Rps27a, Rpl35, Rpl10a, Rps4x, Rps24, Akr1a1, Snrpe, Rpl24, Hint1, Rps10, Rpl29, Atp5j2, Taldo1, Rps25, Snrpd2, Psma3, Rpl27, Nedd8, Npc2, Cox6c, Sorl1, Cox17, Tmed10, Rps6, Psmb6, Uqcrb, Ndufc1, Arpc3, Cox7c, Psmb3, Atp5o, Cox7a2, Rplp1, Hmgn1, Ncl, Rps17, Dad1, Rps12, N…
KIM_GLIS2_TARGETS_UP	0.00390403	0.0301131	0.431708	0.798021	1.36516	34	Cd74, Aif1, Fcer1g, Vcam1, Psmb8, Cxcl14, Psmb9, Isg15, Tnfsf13b, Mmp14, Col14a1, Col15a1
KIM_MYC_AMPLIFICATION_TARGETS_UP	0.00194242	0.0188856	0.45506	0.724893	1.2688	85	Gatm, Cx3cr1, Rpl12, Rps15a, Rpl11, Rgs10, Rps23, Cox7b, Rpl18a, Rps4x, Rps27l, Park7, Pnp, Nme2, Ncl, Hsd17b12, Rpl5, Ssbp1, Abcc3, Cycs, Nop56, Hspd1, Mrpl36, Eif2s2, Ebpl, Pvt1, Fut4, Mrpl13
KLEIN_PRIMARY_EFFUSION_LYMPHOMA_DN	0.00168435	0.0173226	0.45506	0.845626	1.43555	22	Cd72, Cd52, Gatm, Ctsh, Irf8, Pou2f2
KOBAYASHI_EGFR_SIGNALING_24HR_UP	0.0018132	0.0181634	0.45506	0.813841	1.39222	34	Cd74, Fth1, Acp5, Ctsh, Fam129a, Peli1, Tbc1d9, Cpd, Irf7, Psmb10
KOHOUTEK_CCNT1_TARGETS	0.00549856	0.0396376	0.407018	0.859468	1.44002	15	Cxcl16, Cd68, Arl4c, Mvp
KRIGE_RESPONSE_TO_TOSEDOSTAT_24HR_DN	0.00710154	0.0481905	0.407018	0.62379	1.11127	437	Aif1, Prdx1, Cd81, Atox1, Hspe1, Lpcat2, Rpl27a, Rpl22l1, Atp5g1, Mif, Cox7b, Gas5, Snrpf, Mylip, Snrpe, Cdk6, Atp5j2, Slc40a1, P2ry6, Sdf2l1, Dleu2, Rps26, Dctpp1, Sorl1, Bola3, Pnp, Ranbp1, Atp5d, Mrpl23, Slirp, Pdcd5, Pla2g4a, Calr, Ncl, Ddx24, Ndufab1, Fmnl2, Rpl5, Ccdc86, Ubl5, Gnl3, Pebp1, Tnfsf13b, Timm8b, Llph, Pdap1, Mrto4, Ccnd1, Psma5, Mgat4a, Ndufb7, Nop56, Tmem50b, Hspd1, Trappc2l, N…
KRIGE_RESPONSE_TO_TOSEDOSTAT_6HR_DN	0.00606048	0.0423685	0.407018	0.628705	1.11835	388	Aif1, Prdx1, Fcer1g, Cd81, Hspe1, Lpcat2, Rpl27a, Atp5g1, Mif, Cox7b, Gas5, Snrpf, Mylip, Snrpe, Atp5j2, Slc40a1, P2ry6, Sdf2l1, Dleu2, Rps26, Dctpp1, Sorl1, Bola3, Pnp, Ranbp1, Ndufc1, Mrpl23, Slirp, Tnfaip2, Pdcd5, Pla2g4a, Calr, Ncl, Ddx24, Ccdc86, Ubl5, Gnl3, Pebp1, Tnfsf13b, Timm8b, Llph, Pdap1, Mrto4, Ccnd1, Psma5, Mgat4a, Ndufb7, Tmem50b, Hspd1, Trappc2l, Nhp2, Mrpl36, Psma2, Timm10, Lsm7,…
KUMAR_TARGETS_OF_MLL_AF9_FUSION	0.00308935	0.0262383	0.431708	0.68847	1.2135	132	Cd72, Basp1, Cd9, C1qc, Nfe2l2, Vcam1, Gapdh, Lgals3bp, Isg15, Tspan13, Tmem205, Ctsb, Plbd1, Pla2g4a, Mtdh, Camk2d, Sdc4, Hpgd, Irf7, Snhg6, Ctsc, Gsto1, Hint2, Gdpd3, Galnt3, Txndc17, Eef1b2, Cd83, Gusb, Extl3, Fermt3, Ola1, Sema4b, Cd79a, Mrpl14, Chchd10, Pes1, Ifit3, Cyp11a1, Hk2, Vps53
KUNINGER_IGF1_VS_PDGFB_TARGETS_UP	0.000600508	0.00827128	0.477271	0.852306	1.44979	26	Gatm, Ppfia4
Kaposi's sarcoma-associated herpesvirus infection - Mus musculus (mouse)	0.00725026	0.0489128	0.407018	0.718755	1.251	68	Gngt2, H2-M2, Hck, Ubb, Ifnar2, Calm1, Cdk6, Gng2, H2-T23, Gng5, Pdgfb, Stat1, Bax, Gng10, Ifnar1, Irf7, Cycs, Ccnd1, Lyn, Cdk4, Cd86, H2-M3, Pik3cb, Trp53, Ccr5, Stat2, Pik3r1, Tlr3, H2-T22, H2-Q7
LEE_AGING_CEREBELLUM_UP	7.45e-07	4.89815e-05	0.659444	0.878573	1.5115	40	C1qb, Mpeg1, Ctss, Axl, Ctsz, Cd68, Lgals3, Hexb, B2m, C1qc, C1qa, Ctsh, Itgb5, Slc11a1, Apoe, Lgals3bp
LEE_AGING_NEOCORTEX_UP	6.71202e-05	0.00168822	0.538434	0.844919	1.44606	35	Mpeg1, Cd9, Ctss, Sat1, Ctsz, Cd68, B2m, C1qc, C1qa, Ckb, Ppia, Lgals3bp, Hsd17b12
LEE_BMP2_TARGETS_UP	0.00606048	0.0423685	0.407018	0.65765	1.16423	203	Sat1, Ctsh, Tmem86a, Ckb, Itgb5, Psmb8, Tmcc3, Apoe, Apobec1, Mylip, Gng2, Slc40a1, Blvrb, Rpl22, Creg1, Asb2, Ctsb, Tmem176b, Ctsa, Ddit4, Dtx4, Sdc4, Nenf, Hpgd, P2ry14, Atp8a1, Gsto1, Unc93b1, Fblim1, Casp1, Rab20, Ppp1r14b, Extl3, Mapkapk3, Gdpd1, Lrp10, Paox, Slc7a7, Nmi, Ifih1, Smad1, Arl4c, Chchd10, Igfbp5, Phpt1, Matn2, Pik3r1, Plek, Pnpla7, Frmd4b, Prkar1b, Pdgfa, P2rx4, Fzd7, Lrrk1, Sca…
LEE_DIFFERENTIATING_T_LYMPHOCYTE	0.000664019	0.00888173	0.477271	0.769509	1.33273	57	Aif1, Cd52, Fyb, Ifnar2, Sema4d, Psmb9, Sorl1, Cd48, Itgal, Apbb1ip, Mgat4a, Atp8a1, Tagap, Rasgrp1, Tmbim4, Arhgap25, Srsf7, Lpxn, Stx16, Sla, Hcls1, Eif4a1, Cep350, Snx20, Traf3ip3, Trim14, Ndufs8, Srrm2, Vav1, Fkbp5, Ociad1, Ptprc, Pag1, Fubp1, Ipcef1
LEE_LIVER_CANCER_ACOX1_UP	2.22005e-05	0.000723548	0.57561	0.903425	1.53367	22	Cd74, Cd63, Rpl12, Cstb, Rpl36, Lgals3bp, Rgs2, Fam129a
LEE_LIVER_CANCER_CIPROFIBRATE_UP	0.00205341	0.0194932	0.431708	0.850761	1.43957	19	Cd63, Gatm, Fam129a
LEE_LIVER_CANCER_DENA_UP	0.000114613	0.00247863	0.538434	0.873671	1.48613	26	Mmp12, Cd63, Ctss, Gatm, Rpl36, Vcam1, Rgs2, Lgmn
LEE_LIVER_CANCER_E2F1_UP	0.000205188	0.00368065	0.518848	0.872277	1.48231	23	Cd74, Mmp12, Cd63, Ctss, Cstb, Rpl36, Tmem176b
LEE_LIVER_CANCER_MYC_E2F1_UP	0.000303037	0.0050448	0.498493	0.849856	1.44583	27	Cd74, Mmp12, Cd63, Cd72, Ctss, Cstb, Tmem176b, Cxcl9
LEE_LIVER_CANCER_MYC_TGFA_UP	0.00205547	0.0194932	0.431708	0.826807	1.40623	25	Mmp12, Cd63, Rpl12, Atpif1, Cstb, Rps24, Ccnd1
LEE_LIVER_CANCER_SURVIVAL_DN	2.63892e-05	0.000825197	0.57561	0.779073	1.35927	78	Rpl12, Rps18, Rpl17, Rps7, Rpl38, Tmsb4x, Rpl35, Rpl36a, Rpl31, Rgs2, Rpl27, Clic1, Rps5, Dynll1, Rbx1, Rps3, Dctpp1, Pnp, Rps6, Mrpl42, Rpl9, Pdcd5, Hmgn1, Naa38, Peli1, Npm1, Nop56, Cdk4, Snrpg, Hmgb2, Rala, Atp5c1, Ran, Dbndd2, Pcna, Sft2d1
LEE_RECENT_THYMIC_EMIGRANT	0.000517479	0.00743756	0.477271	0.762947	1.32663	63	Aif1, Mpeg1, Rps15a, Mif, Rpl18a, Serf2, Cd93, Psmb2, Isg15, Tspan13, Rps26, Ndufa7, Rnase6, Skap2, Hpgd, Pak1, Timm8b
LEE_TARGETS_OF_PTCH1_AND_SUFU_UP	0.00283036	0.0248086	0.431708	0.812206	1.38177	27	C1qb, Ctss, B2m, Rpl23, C1qa, Cdk6, Eif4ebp1, Cklf, Ccnd1, Lap3, Magohb, Ccnd2
LEIN_ASTROCYTE_MARKERS	0.00217309	0.0201141	0.431708	0.860197	1.44658	17	Cd63, C1qa, Itgb5, Apoe, Cst3
LENAOUR_DENDRITIC_CELL_MATURATION_DN	0.00494507	0.0360975	0.407018	0.782873	1.33987	35	Lst1, Fyb, Fcer1g, Ppib, Slc11a1, Cd180, Isg15, Cybb, Sorl1, Lgmn, Itgal, C3ar1, Irf7, Pdlim7, Rtn1, Tlr1, Dusp6, Nampt
LENAOUR_DENDRITIC_CELL_MATURATION_UP	0.000709813	0.0092797	0.477271	0.799022	1.37963	43	Cd74, Mmp12, C1qb, Gatm, Lipa, Itgb5, Apoe, Lgals3bp, Abcg1, Rnase6, Dnase1l3, Pebp1, Pdlim4, Ctsc, Cd86, Ccnd2, Sla, Cd83
LIAN_LIPA_TARGETS_3M	2.0525e-05	0.000678498	0.57561	0.875039	1.49691	34	Mmp12, Ms4a7, C1qb, Mpeg1, Acp5, Cd68, Fcer1g, C1qc, C1qa, Slc15a3, Slc11a1, Trem2, Apobec1, Slc40a1, Ctsb, Tnfaip2, C3ar1, Igsf6
LIAN_LIPA_TARGETS_6M	4.66618e-06	0.000215951	0.610527	0.871848	1.49693	39	Mmp12, Ms4a7, C1qb, Mpeg1, Acp5, Cd68, Fcer1g, Mmp13, C1qc, C1qa, Slc15a3, Slc11a1, Trem2, Apobec1, Slc40a1, Dst, Ctsb, Tnfaip2, C3ar1
LINDGREN_BLADDER_CANCER_CLUSTER_2B	0.000773924	0.00994922	0.477271	0.720378	1.26782	107	Aif1, Tgfbr1, Cd52, Fyb, Glipr1, Rgs10, Vcam1, Ifi30, Calm1, Rgs2, Cybb, Lcp1, Runx3, Nes, Clic4, Rnase6, Itgal, C3ar1, Peli1, Filip1l, Lat2, Epb41l2, Parvg, Ch25h, Cd302, Rps19bp1, Col15a1, Fermt3, Son, Nek6, Iglc1, Arl4c, Nfkbie
LINDSTEDT_DENDRITIC_CELL_MATURATION_D	0.00109529	0.0126095	0.45506	0.843767	1.43386	23	Lst1, Acp5, Itgax, Ciita, Man2b1, P2ry6, Rcbtb2, Dnase1l3, Itgav, Igsf6, Mknk1
LIU_VAV3_PROSTATE_CARCINOGENESIS_UP	0.000490003	0.00713124	0.477271	0.836059	1.42745	30	Cd74, Tyrobp, Ctss, Sat1, Fcer1g, Lgals3, C1qa, Psmb8, Psmb9, Cybb, Stat1, Tnfsf13b, Tap1, Psmb10, Ccnd2, Casp1
LI_AMPLIFIED_IN_LUNG_CANCER	1.001e-08	1.15816e-06	0.74774	0.826649	1.4481	89	Mmp12, Prdx1, Rps2, Ssr4, Rpl30, Rps20, Hspe1, Cstb, Rpl27a, Rpl37, Rps21, Rpl17, Rps7, Mif, Rpl38, Aprt, Rps16, Rpl35, Rpl10a, Rpl36a, Rps4x, Akr1a1, Rpl13, Snrpe, Rps10, Atp5j2, Taldo1, Lgals3bp, Snrpd2, Rpl31, Rpl27, Rps5, Rpl28, Hspa5, Nme2, Calr, Stat1, Rps27, Eef1d, Abcc3, Cycs, Hspd1, Ube2i, Cox6a1, Txnrd1, Ran, Rpl8, Spint1
LI_INDUCED_T_TO_NATURAL_KILLER_UP	1.77325e-05	0.000612434	0.57561	0.758362	1.33359	103	Cd63, Tyrobp, Cd52, Cd9, Fcer1g, Cx3cr1, Lgals3, Ptms, Cstb, Glipr1, Slamf7, Ifi30, Ppib, Lgals3bp, Gng2, Sdf2l1, Asb2, Sh3bgrl3, Havcr2, Fxyd5, Lat2, P2ry14, Cxcl9, Pdlim7, Tmem126a, Tmbim4, Arap3, B3gnt8, Ccnd2, Casp1, Neurl3, Vps29, Sec61b, Rgs1, Sh3bp2, Tpst2, Mapkapk3, Aldoa, Dusp6, Eci1, Apobr, Ccr5, Prdx4, Irak2, St3gal6, Mvp, Glrx, Elovl1
LOPEZ_MBD_TARGETS	1.87451e-06	0.000105171	0.643552	0.68644	1.21968	341	Prdx1, Cd63, Axl, Rps2, Cx3cr1, Atp6v0c, C1qc, Rpl11, Rpl37, Rps21, Ctsh, Rps7, Aprt, Ifi30, Rps19, Ckb, Ppib, Psme2, Slc15a3, Rpl10a, Rps8, Snrpf, Rps24, Rpl24, Uqcr11, Sema4d, Atp5j2, Psmb9, Pou2f2, Blvrb, Rpl31, Cox8a, P2ry6, Tomm7, Tbca, Creg1, Rps27l, Npc2, Rbx1, Rplp0, Spcs1, Rpl18, Nsa2, Ndufc1, Arpc3, Psmb3, Lgmn, Psma1, Pdcd5, Uba52, Pold4, Ndufab1, Gng10, Tcirg1, Myl12b, Sdc4, Eef1d, At…
LUI_TARGETS_OF_PAX8_PPARG_FUSION	0.00442455	0.0335685	0.407018	0.822518	1.39632	22	Rps2, B2m, Rpl21, Rpl17, Rpl18a, Hint1, Uqcr11, Rps5, Rpl18, Rps12, Sdc4, Ran, Hsp90ab1
LUI_THYROID_CANCER_CLUSTER_3	0.00301535	0.0259387	0.431708	0.843938	1.42802	19	Rps2, Rpl21, Rpl17, Rpl18a, Rpl10a, Hint1, Uqcr11, Rps5, Rpl18, Rps12
LUI_THYROID_CANCER_PAX8_PPARG_DN	0.000221058	0.0039048	0.518848	0.863789	1.46916	24	Cd74, Rps2, B2m, Rpl21, Rpl17, Rpl18a, Rpl10a, Hint1, Uqcr11, Blvrb, Rps5, Ppt1, Rps12
Leishmaniasis - Mus musculus (mouse)	4.12527e-05	0.00115011	0.557332	0.872553	1.48912	29	H2-Ab1, H2-Aa, H2-Eb1, Cyba, H2-DMb1, Fcgr4, Fcgr1, Cybb, Stat1, Tgfb1, Ifngr2
Lysosome - Mus musculus (mouse)	0.000148507	0.00286262	0.518848	0.793862	1.3756	54	Cd63, Ctss, Acp5, Ctsz, Cd68, Lipa, Hexb, Atp6v0c, Ctsh, Slc11a1, Man2b1, Npc2, Ctsb, Lgmn, Ppt1, Ctsa, Tcirg1, Psap, Gns, Ctsc, Ppt2, Gnptab, Atp6v0b, Gusb, Dnase2a
MALONEY_RESPONSE_TO_17AAG_DN	0.000865511	0.0107677	0.477271	0.790255	1.36362	42	Rpl30, Rpl27a, Tmsb4x, Rps16, Rpl35, Rps8, Snrpf, Snrpe, Rpl24, Dynll1, Pdcd5, Gng10, Rpl36al, Ssbp1, Cycs, Psma5, Snrpg, Pa2g4, Timm23, Atp5c1, Srsf7, Hat1, Eif4a1, Sec62, Naca, Prdx4, Hnrnpa1
MARKEY_RB1_ACUTE_LOF_DN	3.83665e-06	0.000193	0.610527	0.78335	1.37561	95	Lst1, Cd72, Tyrobp, C1qb, Cd52, Mpeg1, Sat1, Ctsz, Gatm, Fcer1g, Itgax, C1qc, Hck, Ctsh, Psme2, Psmb8, Cxcl14, Apobec1, Psmb9, Lgals3bp, Isg15, Lcp1, Abcg1, Pnp, Ctsb, Lgmn, Stat1, Prdx5, C3ar1, Tor3a, Skap2, Lat2, Irf7, Tap1, Ifi35, Psmb10, Ch25h, Nckap1l, Ddit3, Hcls1, Fermt3, Nampt, Ifih1, Vav1, Sap30, Chchd10, Il18bp, Glrx, Ifit3, Ptprc
MARKEY_RB1_CHRONIC_LOF_DN	0.000847194	0.0106544	0.477271	0.789767	1.36507	46	Mmp12, Cadm1, Tyrobp, C1qb, Ctss, Mmp13, C1qc, C1qa, Ifi30, Apoe, Spi1, C3ar1, Skap2, Hpgd, Mien1, Rnf149, Atp6v0b, Fermt3, Timp3, Ccr5, Rabac1, Vav1
MARSON_BOUND_BY_FOXP3_STIMULATED	0.00173957	0.0176551	0.45506	0.650261	1.15416	320	Fth1, Lst1, Prdx1, Cd72, Fyb, Cx3cr1, Atpif1, Cstb, Glipr1, Gpr65, Rps29, Ubb, Serf2, Irf8, Gng2, Rgs2, Clic1, Stap1, Lrrc25, H2afz, Rps26, Park7, Tmed10, Cmtm7, Psmb3, Mrpl42, Ppt1, Itgal, Ddit4, Pold4, Skil, Cisd2, Abhd12, Apbb1ip, Cpd, Mrps28, Iscu, Tgif1, Epb41l2, Mrpl36, Limd2, Ctsc, Cdk4, Tmem134, Igsf8, Dram2, Arl11, Slc3a2, Dennd1b, Ubxn4, Asph, Ly96, Pdia3, Mrpl34, Lpxn, Rel, Stx16, Hcls…
MARSON_FOXP3_TARGETS_UP	0.000865511	0.0107677	0.477271	0.856069	1.45328	22	Basp1, Tgfbr1, Malat1, Cd81, Psmb8, Irf8, Pnp, Mbnl2, Ddit4, Itgav
MARTENS_BOUND_BY_PML_RARA_FUSION	0.00390403	0.0301131	0.431708	0.679557	1.1994	140	Tyrobp, Acp5, Atp6v0c, Hck, Rps19, Ifnar2, Ndufa4, F11r, Abi3, Rpl24, Irf8, Runx3, Spi1, Rps6, Tomm20, Asb2, Sh3bgrl3, Rpl9, Tnfaip2, Ddit4, Sec11a, Psap, Apbb1ip, Rab43, Cuta, Lyn, Rnf149, Pik3ap1, Dok3, Rab20, Mrpl34, Rap1gap2, Banf1, Ctcf, Gusb, Sh3bp2, Snx20, Fermt3, Exosc4, Tomm40, Ankrd11, Irf1, Nek6, Myh9, Mrpl24, Lcp2, Plek, Plcb2, Ptpn6
MARTENS_TRETINOIN_RESPONSE_DN	9.38562e-08	8.04382e-06	0.704976	0.696077	1.23741	368	Fth1, Lair1, Cd68, B2m, Rpl30, Hspe1, Rpl23, Rpl32, Rpl11, Rpl21, Rpl37, Rpl17, Rpl36, Atp5g1, Rps23, Ubb, Rpl34, Aprt, Tmsb4x, Rps16, Rps19, Rps27a, Rpl35, Ppib, Rpl19, Rpl15, Rpl18a, Rpl10a, Rps8, Ppia, Rps4x, Rps24, Snrpe, Rpl24, Hint1, Rps10, Rpl29, H3f3b, Rpl26, Rps25, Rpl31, Rpl27, Rps5, Rplp0, Rps3, Hspa5, Cox17, Rpl18, Rps6, Uqcrb, Cox7c, Slirp, Rpl9, Calr, Hmgn1, Bax, Rps12, Prdx5, Rpl14…
MARTENS_TRETINOIN_RESPONSE_UP	0.00390403	0.0301131	0.431708	0.683321	1.20494	134	C1qb, Cd52, Mpeg1, Zmynd15, C1qa, Lilra5, Cxcl14, Acvrl1, Trem2, Cd300a, Cd93, Rtp4, Asb2, Tnfaip2, Fxyd5, Pdlim4, Mrpl36, Parp2, B3gnt8, Neurl3, Alas1, Treml4, Elof1, Ptgs1, Cd79a, Irf1, Tnni2, Ndufs7, Rapsn, Gnptg, Cyp11b1, Plcb2
MARTINEZ_RB1_AND_TP53_TARGETS_DN	0.00371831	0.0293658	0.431708	0.668579	1.1836	184	Basp1, Cx3cr1, Atp6v0c, Rps18, Atpif1, Rpl23, Mrpl52, Rpl21, Rps21, Rps7, Krtcap2, Ppib, Cxcl14, Tmcc3, Rps8, Apoe, Man2b1, Rps24, Rpl26, Rtp4, Rps25, Rpl27, Tmed10, Calr, Ndufa3, Rps17, Ubl5, Eif4ebp1, Pdap1, Ccnd1, Ndufa5, Rnf149, Snrpg, Magohb, Txnl4a, Ccnd2, Gdpd3, Spint1, Tufm, Tgs1, Phb2, Extl3, Son, Timp3, Srrm1, Ndufa2, Smad1
MARTINEZ_RB1_TARGETS_DN	0.00382967	0.0300702	0.431708	0.671693	1.18858	166	Prdx1, Basp1, Tyrobp, Lipa, Atp6v0c, B2m, Rps18, Atpif1, Mrpl52, Rpl21, Rps21, Rps7, Ppib, Cxcl14, Rps8, Apoe, Rps24, Rpl26, Rps25, Rpl27, Tmed10, Calr, Havcr2, Pilra, Rps17, Itgav, Esd, Rnf149, Cox6a1, Magohb, Txnl4a, Snrnp27, Ndufs4, Spint1, Tmed9, Fermt3, Son, Agpat5, Triap1, Fkbp5, Cyp11a1, Fubp1, Sntb2, Psmc4, Set, Tmem109, Pdgfa, Ube2f, Fzd7, Rpgrip1, Slc35b1, Srgn, Golga4
MARTINEZ_RESPONSE_TO_TRABECTEDIN_UP	0.0058374	0.0413081	0.407018	0.806574	1.37325	28	Sat1, Cox8a, Uqcrb, Uba52, Cox7a2, Ctsa, Gng10, Myl12b, Ndufa13, Rps27, Atp6v1g1, Cycs, Pdia3, Ndufa1, Gnas, Ndufa2
MARTINEZ_TP53_TARGETS_DN	0.00257138	0.0230627	0.431708	0.673379	1.19227	181	Basp1, Cx3cr1, Atp6v0c, Rps18, Atpif1, Rpl23, Mrpl52, Rpl21, Rps21, Rps7, Krtcap2, Ppib, Tmcc3, Rps8, Apoe, Man2b1, Rps24, Lgals3bp, Rpl26, Rtp4, Rpl27, Tmed10, Ctsb, Calr, Ndufa3, Rps17, Gna12, Ubl5, Eif4ebp1, Pdap1, Ccnd1, Ndufa5, Rnf149, Snrpg, Txnl4a, Ccnd2, Gdpd3, Spint1, Tufm, Tgs1, Phb2, Extl3, Son, Timp3, Srrm1, Ndufa2, Smad1
MARTORIATI_MDM4_TARGETS_NEUROEPITHELIUM_DN	0.00301535	0.0259387	0.431708	0.804014	1.37541	34	Lst1, Tyrobp, C1qb, Cx3cr1, Ly86, Vcam1, Hpgd, Pak1, Ctsc, Rnh1, Rtn1
MATZUK_SPERMATOZOA	0.00161071	0.0167892	0.45506	0.823278	1.40061	27	Cadm1, Cd81, Taldo1, Pold4, Tgfb1, Pebp1
MCBRYAN_PUBERTAL_BREAST_4_5WK_UP	0.00323734	0.0269468	0.431708	0.736558	1.28167	67	Cd9, Sat1, Atpif1, Rps21, Cxcl14, Rpl36a, Rps10, Rpl22, Tnfaip2, Rpl5, Sdc4, Pdlim4, Abcc3, Tgif1, Galnt3, Spint1, Gdpd1, Dusp6
MCLACHLAN_DENTAL_CARIES_UP	5.23631e-07	3.67177e-05	0.659444	0.808198	1.41156	80	Cd74, Tyrobp, C1qb, Fyb, Ctss, Acp5, Sat1, Fcer1g, Ssr4, Cyba, Hck, C1qa, Ctsh, Vcam1, Ifi30, Apoe, Man2b1, Cd93, Irf8, Rgs2, Cybb, Lcp1, Sorl1, Ctsb, Rnase6, Cd48, C3ar1, Skap2, Cxcl9, Lyn, Ctsc, Ly96, Sla, Sco2, Hcls1, Col15a1, Slamf8, Adamdec1
MEISSNER_BRAIN_HCP_WITH_H3K4ME3_AND_H3K27ME3	0.00183161	0.0182687	0.45506	0.655203	1.16111	251	Cd63, Cxcl16, Cd9, Lgals3, Lpcat2, Nfe2l2, Rgs10, Ctsh, Itgb5, Cxcl14, Pkib, F11r, Itga9, Kcnj10, Irf8, Nes, Cmtm7, Nme2, Fam129a, Tgfb1, Tcf7l2, Sdc4, Skap2, Eif4ebp1, Ccnd1, Lyn, Tap1, Pik3ap1, Adap2, Mmp14, Ch25h, Cd302, Galnt3, Ptpn18, Rab20, Parp14, Rap1gap2, Fut4, Col15a1, Cd83, Gnas, Trim14, Kdr, Slc13a3, Igfbp5, Mdfic, Hes1, Dok1, Arhgap27, Hlx, Prdm1, Frmd4b, Hk2, Fzd7, Sfi1, Trim47, Lrr…
MEISSNER_NPC_HCP_WITH_H3_UNMETHYLATED	0.000362276	0.00582157	0.498493	0.746819	1.3062	82	Basp1, Cxcl16, Ctsz, Lgals3, Cyba, Lpcat2, Ctsh, Pkib, F11r, Cmtm7, Hebp1, Plbd1, Tnfaip2, Fam129a, Rnh1, B3gnt8, Mmp14, Cd302, Parp14, Fut4, Cd83, Slc13a3, Syce2, Chchd10
MELLMAN_TUT1_TARGETS_DN	0.00305235	0.0261598	0.431708	0.833485	1.41035	20	Prdx1, Apoe, Akr1a1, Taldo1, Ptpmt1
MILI_PSEUDOPODIA_CHEMOTAXIS_DN	0.00371831	0.0293658	0.431708	0.679532	1.20122	157	Cd9, Malat1, Axl, Rpl12, Atox1, Rpl30, Atpif1, Rrbp1, Man2b1, Rps24, Rps10, H3f3b, Clic1, Rbx1, Hspa5, Ctsb, Lgmn, Ppt1, Hsd17b12, Psap, Rpl41, Abhd12, Nceh1, Gns, Tgif1, Epb41l2, Esd, Igsf8, Ube2i, Mmp14, Sri, Tm2d3, Pdia3, Ddit3, Snhg3, Phb2, Son, Slc23a2, Tmem33, Ankrd11, Htt, Ptgs1, Timp3, Mtch2, Npc1, Gmpr2, Matn2, Elovl1, Tlr2, Slc12a9, Pnpla7, Arhgap17, Tmem109, P2rx4, Chka, Fzd7, Sfi1
MISSIAGLIA_REGULATED_BY_METHYLATION_UP	0.000920464	0.0111516	0.477271	0.780272	1.35112	49	Cd9, Sat1, Atox1, Bst2, Rrbp1, Isg15, Ctsb, Lgmn, Tnfaip2, Stat1, Pold4, Prdx5, Psap, Sdc4, Atp6v1g1, Tap1, Ppt2, Spint1
MODY_HIPPOCAMPUS_PRENATAL	0.00331133	0.0273658	0.431708	0.820782	1.3948	23	Rpl12, Rps18, Rpl37, Rpl19, Rps8, Rpl13, Rpl9, Rpl5, Cdk4, Eif2s2, Ccnd2, Rpl13a, Eef1a1, Pcna, Rpl8
MOHANKUMAR_TLX1_TARGETS_DN	0.00606048	0.0423685	0.407018	0.760334	1.31283	43	Cadm1, Malat1, Ckb, Hpgd, Eif4ebp1, Galnt12, Slc8a1, Pvt1, Ddit3, Dusp6, Nmi
MOOTHA_HUMAN_MITODB_6_2002	0.000330378	0.00542195	0.498493	0.678593	1.20203	230	Gatm, Atpif1, Cyba, Hspe1, Ndufc2, Atp5g1, Cox7b, Rpl18a, Ndufa4, Atp5j, Uqcr11, Atp5j2, Cybb, Cox8a, Cox5b, Cox6c, Cox17, Ndufa7, Tomm20, Atp5d, Uqcrb, Ndufc1, Cox7c, Mrpl42, Atp5o, Cox7a2, Ndufa3, Bax, Ndufab1, Mrps14, Ssbp1, Ndufb4, Vdac2, Timm8b, Rplp2, Mrps28, Pin4, Cycs, Mrps18c, Ndufb7, Hmgcl, Hspd1, Mrps16, Ndufb8, Atp5e, Timm10, Ndufa5, Ndufb6, Fdx1, Cox6a1, Ndufb3, Timm23, Mrps18b, Atp5…
MOOTHA_MITOCHONDRIA	0.000526638	0.00752247	0.477271	0.675545	1.19576	223	Gatm, Lgals3, Atpif1, Cyba, Hspe1, Ndufc2, Atp5g1, Cox7b, Ndufa4, Atp5j, Uqcr11, Atp5j2, Cybb, Cox8a, Cox5b, Cox6c, Cox17, Ndufa7, Tomm20, Atp5d, Uqcrb, Ndufc1, Cox7c, Mrpl42, Atp5o, Cox7a2, Ndufa3, Bax, Ndufab1, Mrps14, Ssbp1, Ndufb4, Vdac2, Timm8b, Mrps28, Pin4, Cycs, Mrps18c, Ndufb7, Hmgcl, Hspd1, Mrps16, Ndufb8, Atp5e, Timm10, Ndufa5, Ndufb6, Fdx1, Cox6a1, Ndufb3, Timm23, Mrps18b, Ppa1, Atp5c…
MOOTHA_VOXPHOS	0.000257468	0.0044132	0.498493	0.770771	1.34064	66	Ndufc2, Atp5g1, Cox7b, Ndufa4, Atp5j, Uqcr11, Atp5j2, Cox8a, Cox5b, Cox6c, Ndufa7, Atp5d, Uqcrb, Ndufc1, Cox7c, Atp5o, Cox7a2, Uqcr10, Ndufa3, Ndufab1, Ndufa13, Ndufb4, Cycs, Ndufb7, Ndufb8, Atp5e, Ndufa5, Ndufb6, Cox6a1, Ndufb3, Atp5c1, Ndufb2, Ndufs4, Sdhb, Ndufa1, Ndufs6, Atp5f1, Cox4i1, Ndufs8, Bcl2l1, Ndufa2, Ndufa9, Uqcrq, Ndufs7
MORI_IMMATURE_B_LYMPHOCYTE_UP	0.00457784	0.034282	0.407018	0.810073	1.37777	25	Cd74, Cd72, Ctss, Ly86, Hck, Gpr65, Ifi30, Sema4d, Lat2, Gns, Tmem50b, Lyn, Atp6v0b, Cd83, Eif4a1, Dusp6
MORI_LARGE_PRE_BII_LYMPHOCYTE_DN	0.000893881	0.0109441	0.477271	0.846015	1.4389	25	Cd74, Ctss, Ly86, Gpr65, Ctsh, Vcam1, Sema4d, Irf8, Lcp1, Soat1, Itgav, Lat2, Gns
MULLIGHAN_MLL_SIGNATURE_1_UP	0.00320034	0.0268318	0.431708	0.685826	1.20935	134	Lst1, Prdx1, Itgax, Hexb, Cyba, Rrbp1, Calm1, Psmb8, Irf8, Cox8a, Lcp1, Dynll1, Spi1, Spcs1, Cnih4, Ndufc1, Rnase6, Ctsa, Pold4, Pilra, Ifngr2, Commd4, Tor3a, Polr2j, Gna12, Lat2, Abr, Gns, Il10rb, Ndufb8, Timm23, Cd302, Casp1, Sdhb, Mrpl34, Sla, Hcls1, Traf3ip3, Exosc4, Tor1a, Apobr, Pigf, Ndufs7, Mrpl35, Nubp1, Grb2, Ipcef1, Tfeb, Spg21, Jmjd1c, Nlrp3, Commd8, Hirip3, Csf2ra, Nup50, Mlx
MULLIGHAN_MLL_SIGNATURE_2_UP	0.000189317	0.00344944	0.518848	0.710259	1.25342	138	Lst1, Lair1, Itgax, Hexb, Atp6v0c, Ptms, Cyba, Hck, Rrbp1, Psmb8, Serf2, Cox8a, Lcp1, Spi1, Cnih4, Ndufc1, Ppt1, Tnfaip2, Rer1, Rnase6, Pla2g4a, Ctsa, Itgal, Pold4, Pilra, Commd4, Polr2j, Gna12, Ddt, Apbb1ip, Lat2, Bcap29, Abr, Gns, Il10rb, Ndufb8, Atp6v1d, Cd302, Casp1, Sla, Eif4e2, Hcls1, Cfdp1, Gps2, Traf3ip3, Exosc4, Lrp10, Eci1, Apobr, Bloc1s1
MUNSHI_MULTIPLE_MYELOMA_UP	0.000499162	0.00721913	0.477271	0.819478	1.40702	39	Cd63, Axl, Cd68, Ssr4, Ubb, Psme2, Acvrl1, Gapdh, Uqcr11, Hspa5, Calr, Dad1, Abcc3, Psma2, Ran, Ly96, Eef1a1, Fkbp2, Hcls1
Morphine addiction - Mus musculus (mouse)	0.00190542	0.018604	0.45506	0.837934	1.42194	21	Gngt2, Arrb2, Gng2, Gng5, Grk3, Gng10, Gnas
NABA_ECM_REGULATORS	0.00212741	0.0197704	0.431708	0.775767	1.34053	47	Mmp12, Ctss, Ctsz, Mmp13, Cstb, Ctsh, Ctsb, Ctsa, Ctsc, Adam17, Mmp14
NABA_MATRISOME	0.000609066	0.00833953	0.477271	0.686191	1.21508	182	Mmp12, C1qb, Ctss, Ctsz, Lgals3, Mmp13, C1qc, Cstb, C1qa, Ctsh, Cxcl14, Sema4d, Clec12a, Ctsb, Pdgfb, Ctsa, Tgfb1, Sdc4, Tnfsf13b, Cxcl9, Ctsc, Clec5a, Adam17, Mmp14, Clec1b, Col14a1, Col15a1, Adamdec1, Timp3, Sema4b, Crlf3, Cst3, Igfbp5
NABA_MATRISOME_ASSOCIATED	0.000128102	0.00267154	0.518848	0.73243	1.29122	124	Mmp12, C1qb, Ctss, Ctsz, Lgals3, Mmp13, C1qc, Cstb, C1qa, Ctsh, Cxcl14, Sema4d, Clec12a, Ctsb, Pdgfb, Ctsa, Tgfb1, Sdc4, Tnfsf13b, Cxcl9, Ctsc, Clec5a, Adam17, Mmp14
NADLER_OBESITY_UP	2.49359e-06	0.00013419	0.627257	0.901548	1.5386	29	Basp1, C1qb, Mpeg1, Ctss, Ctsz, Cd68, Fcer1g, Lgals3, Cstb, Mif, Ifi30, Ckb, Nedd8, Ctsb, Lgmn, Ctsa, Tpd52, Dad1, Psap, Fxyd5, Pfn1
NAKAJIMA_MAST_CELL	0.00166594	0.0172869	0.45506	0.83649	1.42149	23	Prdx1, Lgals3, Rgs10, Hpgds, Hpgd, Pebp1, Hsp90ab1, Alas1
NAKAMURA_TUMOR_ZONE_PERIPHERAL_VS_CENTRAL_DN	0.00442455	0.0335685	0.407018	0.669148	1.18392	167	Fth1, Cxcl16, Malat1, Rpl37, Ctsh, Krtcap2, Rpl15, Rpl13, Rpl31, Rpl22, Creg1, Rpl28, Hspa5, Sorl1, Tomm20, Sh3bgrl3, Tnfaip2, Cpd, Abcc3, Rab43, Hspd1, Chrac1, Dram2, Adam17, Rpl10, Asph, Eef1a1, Ugcg, Lpar6, Herpud1, Anapc16, Eif4a1, Gusb, Commd6, Nampt, Mysm1, Pnn, Sema4b, Igfbp5, Mrpl10, Dok1, Glrx
NAKAYAMA_SOFT_TISSUE_TUMORS_PCA1_UP	0.00297835	0.0259387	0.431708	0.84481	1.4295	19	Aif1, C1qb, Cd52, C1qa, Ifi30, Slc15a3, Tmem176b, Cxcl9, Ctsc, Ly96, Bin2, Nckap1l, Sla, Slamf8
NATSUME_RESPONSE_TO_INTERFERON_BETA_DN	0.00150027	0.0160723	0.45506	0.844135	1.43246	21	Fth1, Prdx1, Cd63, Rps2, Gapdh, Hint1, Cox6c, Slirp, Rplp1, Gsto1, Cox6a1, Ndufb3
NING_CHRONIC_OBSTRUCTIVE_PULMONARY_DISEASE_DN	0.00037139	0.00588627	0.498493	0.809403	1.39488	41	Cd52, Lgals3, Rpl12, Rps18, Cstb, Manf, Rpl17, Rps29, Rps16, Ifi30, Rps28, Rps24, Slc40a1, Cox8a, Cox5b, Rps12, Cuta, Ndufb8, Denr, Mmp14, Txnl1, Sh3bp2
NUTT_GBM_VS_AO_GLIOMA_DN	0.00153862	0.0162574	0.45506	0.834311	1.419	25	Rpl30, Rps20, Rpl27a, Rps13, Rpl24, Rps6, Uqcrb, Rpl9, Rpl36al, Vdac2, Rplp2
NUYTTEN_EZH2_TARGETS_UP	0.00177639	0.01795	0.45506	0.647349	1.14852	310	Prdx1, Basp1, Fyb, Sat1, Lipa, Lgals3, B2m, Mmp13, Ppfia4, Rrbp1, Itgb5, Psme2, Psmb8, Slc15a3, Tmem14c, Pkib, Psmb9, Rtp4, Psen2, Creb5, Atp6ap2, Hspa5, Edf1, Tmed10, Asb2, Ctsb, Ndufa12, Lgmn, Nmt1, Soat1, Clic4, Pla2g4a, Ddit4, Stat1, Xaf1, Milr1, Cisd2, Mrps24, Atp6v1g1, Ctsc, Bri3, Eif2s1, Rnf149, Syne1, Fdx1, Adam17, Tap1, Mybbp1a, Lap3, Ppt2, Dennd1b, Tm2d3, Ostc, Casp1, Galnt3, Parp14, Pi…
Non-alcoholic fatty liver disease (NAFLD) - Mus musculus (mouse)	7.05043e-05	0.00171734	0.538434	0.775132	1.35296	75	Ndufc2, Cox7b, Ndufa4, Uqcr11, Cox8a, Cox5b, Cox6c, Ndufa7, Ndufa12, Uqcrb, Ndufc1, Cox7c, Cox7a2, Uqcr10, Ndufa3, Bax, Tgfb1, Ndufab1, Ndufv3, Ndufa13, Ndufb4, Cycs, Ndufb7, Ndufb11, Ndufb8, Ndufb9, Eif2s1, Ndufa5, Ndufb6, Ndufs5, Cox6a1, Ndufb3, Ndufa11, Adipor1, Ndufb2, Ndufs4, Sdhb, Pik3cb, Ddit3, Ndufa1, Ndufs6, Ndufb10, Cox4i1, Ndufs8, Ndufa2, Ndufa9, Uqcrq, Ndufs7, Pik3r1, Nr1h3, Uqcrc2, N…
ODONNELL_TARGETS_OF_MYC_AND_TFRC_UP	0.0038335	0.0300702	0.431708	0.819428	1.39387	26	Cd72, Mpeg1, Sat1, Cx3cr1, Glipr1, F11r, Rcbtb2, Pold4
ODONNELL_TFRC_TARGETS_UP	0.00129778	0.0145075	0.45506	0.721608	1.26896	100	Fth1, Cd72, Mpeg1, Malat1, Sat1, Cx3cr1, Glipr1, Lilra5, F11r, Mylip, Rgs2, Rcbtb2, Pold4, Hpgd, Abcc3, Syne1, Rpl10, Psmg4, Ppp1r11, Ndufs4, Zbp1, Rgs1, Eif4a1, Srsf11, Slamf8, Ptgs1, Naca, Ccr5, Nek6
ONKEN_UVEAL_MELANOMA_UP	0.000230127	0.00400387	0.518848	0.664186	1.17726	300	Cd74, Cadm1, Basp1, Tyrobp, C1qb, Ctss, Fcer1g, Lgals3, B2m, C1qa, Ctsh, Rpl17, Psme2, Calm1, Pomp, Psmb9, Isg15, Psma3, Cox6c, Sorl1, Cnih4, Ctsb, Sh3bgrl3, Uqcrb, Tnfaip2, Soat1, Clic4, Calr, Stat1, Mtdh, Tpd52, Alg5, Hsd17b12, Psap, Fxyd5, Nenf, Mrps28, Pfn1, Pin4, Abr, Gns, Ndufb8, Lyn, Ctsc, Ube2k, Snrpg, Exosc8, Adam17, Hmgb2, Lap3, Gnptab, Vps28, Ubxn4, Ccnd2, Tmco1, Srsf7, Asph, Ly96, Cas…
OSMAN_BLADDER_CANCER_DN	3.0914e-10	3.97417e-08	0.814036	0.798097	1.40899	145	Rpl12, Ssr4, Rps18, Rps20, Rpl32, Glipr1, Rpl37, Rps21, Rps11, Rpl36, Fau, Rps7, Arpp19, Rpl38, Rpl34, Rps13, Rps16, Rpl35, Rpl19, Rpl15, Tmcc3, Rpl18a, Gas5, Rpl10a, Rpl36a, Rps4x, Rps24, Rpl13, Rpl24, Rps10, Serf2, Rpl29, H3f3b, Irf8, Rps25, Rpl22, Rps5, Rpl28, Rplp0, Abcg1, Rps3, Ost4, Edf1, Rps6, Rpl9, Tnfaip2, Uba52, Rps17, Rpl14, Dtx4, Mrps14, Rps27, Rplp2, Rpl35a, Cklf, Tagap, Snhg1, Rpl10…
OSMAN_BLADDER_CANCER_UP	0.000883829	0.0109368	0.477271	0.704857	1.24245	129	Ms4a7, Fyb, Malat1, Lair1, Fcer1g, Lgals3, Rap2a, Ifnar2, Cybb, Runx3, Spi1, Ctsb, Pla2g4a, Cd48, Calr, Havcr2, Bax, Mtdh, Tgfb1, Tcf7l2, C3ar1, Psenen, Srp19, Ier3ip1, Pdap1, Ctsc, Eif2s1, Rnh1, Atp6v1d, Ubxn4, Nckap1l, Pdia3, Pcna, March1, Ugcg, Lrrfip1, Srsf11, Tmem33, Churc1, Nrip1, Eif5a, Top1, Sap30, Tspan31, Chd9, Pik3r1, Ptprc, Thumpd3, Sntb2, Hsp90aa1, Frmd4b, Foxn2
Olfactory transduction - Mus musculus (mouse)	0.00072813	0.00946569	0.477271	0.825147	1.40977	31	Calm1, Arrb2, Rgs2, Grk3, Camk2d, Slc8a1
Osteoclast differentiation - Mus musculus (mouse)	0.000218791	0.00389448	0.518848	0.815798	1.40859	43	Tyrobp, Tgfbr1, Acp5, Cyba, Fcgr4, Lilra5, Ifnar2, Fcgr1, Lilrb4a, Trem2, Spi1, Stat1, Tgfb1, Ifngr2, Ifnar1
Oxidative phosphorylation - Mus musculus (mouse)	4.52792e-06	0.000215951	0.610527	0.789075	1.38063	84	Atp6v0c, Ndufc2, Atp5g1, Cox7b, Ndufa4, Atp5j, Uqcr11, Atp5j2, Cox8a, Cox5b, Cox6c, Cox17, Ndufa7, Ndufa12, Atp5d, Uqcrb, Ndufc1, Cox7c, Atp5o, Cox7a2, Uqcr10, Ndufa3, Atp6v0e, Ndufab1, Tcirg1, Ndufv3, Ndufa13, Atp6v1g1, Ndufb4, Ndufb7, Ndufb11, Ndufb8, Ndufb9, Atp5e, Ndufa5, Ndufb6, Ndufs5, Cox6a1, Ndufb3, Atp6v1d, Ppa1, Atp5c1, Ndufa11, Ndufb2, Ndufs4, Sdhb, Atp5k, Atp6v0b, Ndufa1, Ndufs6, Atp5…
PAPASPYRIDONOS_UNSTABLE_ATEROSCLEROTIC_PLAQUE_UP	0.00190542	0.018604	0.45506	0.843699	1.43228	22	Mpeg1, Ctss, Acp5, Sat1, Ifi30, F11r, Creg1, Ctsb, Lgmn
PASQUALUCCI_LYMPHOMA_BY_GC_STAGE_UP	0.00102166	0.01194	0.45506	0.709206	1.25009	116	Basp1, Malat1, Ctsz, Atp6v0c, Manf, Rrbp1, Itgb5, Slamf9, Tspan13, Spcs1, Tmed10, Mtdh, Skil, Spcs2, Tanc2, Ssr2, Ccnd2, Ppa1, Asph, Pdia3, Rab20, Fnip2, Rexo2, Spint1, Pik3cb, Fut4, Gusb, Tmed9, Tpst2, Kdelr2, Derl1, Agpat5, Tspan31, Aig1, Nars, Matn2, Cnpy2, Leprotl1, Lpin2, Prdm1
PECE_MAMMARY_STEM_CELL_UP	2.8945e-10	3.93993e-08	0.814036	0.855562	1.49639	82	Rpl39, Rps2, Rps18, Rps20, Cstb, Rpl27a, Rps29, Fau, Rps7, Rps13, Rps16, Rps19, Rps28, Sec61g, Rpl15, Rpl18a, Gas5, Rpl10a, Ppia, Apoe, F11r, Gapdh, Rpl13, Snrpe, Rpl24, Hint1, Uqcr11, Rps10, Taldo1, Rps25, Rpl22, Tbca, Rps26, Dynll1, Rpl28, Rps3, Cox6c, Edf1, Uqcrb, Uba52, Cox7a2, Rplp1, Ddx24, Rps12, Rpl41, Eef1d, Ubl5, Rpl36al, Ddt, Timm8b, Rplp2, Rpl35a, Snhg6, Atp5e, Gnptab, Rala, Ndufa11, N…
PICCALUGA_ANGIOIMMUNOBLASTIC_LYMPHOMA_UP	0.00100325	0.0118445	0.45506	0.737494	1.28853	81	Cd63, C1qb, Atox1, C1qc, C1qa, Vcam1, Acvrl1, Apoe, Itga9, Kcnj10, Cd93, Slc40a1, Tmem176b, Cttnbp2nl, Abcc3, Cxcl9, Ctsc
PLASARI_TGFB1_TARGETS_10HR_UP	0.00680409	0.0465819	0.407018	0.746928	1.29394	51	Tgfbr1, Gatm, Hck, Cxcl14, Tmcc3, Nes, Pdgfb, Tgfb1, Rnf149, Galnt3, Rap1gap2, Lrrfip1, Ivns1abp, Dusp6, Timp3, Fkbp5, Hk2, Pdgfa, Gmppb, Serpine1
POMEROY_MEDULLOBLASTOMA_DESMOPLASIC_VS_CLASSIC_DN	5.53393e-05	0.00145517	0.557332	0.889535	1.51292	25	Rpl39, Rps18, Rpl21, Rps11, Rps29, Rps23, Rpl34, Rpl10a, Rpl36a, Rpl24, Rps10, Irf8, Rpl9, Rps17, Rpl35a
POMEROY_MEDULLOBLASTOMA_PROGNOSIS_DN	0.00234939	0.0215734	0.431708	0.815689	1.3877	27	Rps18, Rpl11, Rpl27a, Rps19, Rpl10a, Rps8, Rps10, Rpl29, Rps25, Snrpd2, Cox8a, Rpl35a, Sri, Rpl7a
POOLA_INVASIVE_BREAST_CANCER_UP	1.22961e-05	0.000466447	0.593325	0.763945	1.3427	99	Cd74, Mmp12, Lst1, Aif1, Cd52, Fyb, Ctss, Cd68, Fcer1g, Itgax, Mmp13, Glipr1, Gpr65, Vcam1, Ifi30, Irf8, Soat1, Cd48, Rplp2, Lat2, Cxcl9, Ctsc, Cd86, Ch25h, Arhgap25, Ly96, Lpxn, Sla, Hcls1, Slamf8, Traf3ip3, Adamdec1
Parkinson's disease - Mus musculus (mouse)	1.17404e-05	0.000452787	0.593325	0.783252	1.36799	80	Ndufc2, Atp5g1, Ubb, Cox7b, Ndufa4, Atp5j, Uqcr11, Cox8a, Cox5b, Park7, Cox6c, Ndufa7, Ndufa12, Atp5d, Uqcrb, Ndufc1, Cox7c, Atp5o, Cox7a2, Uqcr10, Ndufa3, Ndufab1, Ndufv3, Ndufa13, Ndufb4, Vdac2, Cycs, Ndufb7, Ndufb11, Ndufb8, Ndufb9, Atp5e, Ndufa5, Ndufb6, Ndufs5, Cox6a1, Ndufb3, Atp5c1, Ndufa11, Ndufb2, Ndufs4, Slc25a4, Sdhb, Ndufa1, Ndufs6, Atp5f1, Ndufb10, Cox4i1, Ndufs8, Ndufa2, Ndufa9, Uqc…
Pathways in cancer - Mus musculus (mouse)	0.00732462	0.0492708	0.407018	0.663865	1.1731	153	Gngt2, Tgfbr1, Nfe2l2, Ifnar2, Calm1, Cdk6, Elob, Gng2, Spi1, Rbx1, Gng5, Pdgfb, Stat1, Bax, Tgfb1, Tcf7l2, Ifngr2, Gng10, Camk2d, Ifnar1, Gna12, Itgav, Eloc, Cycs, Ccnd1, Cdk4, Gsto1, Rasgrp1, Txnrd1, Rala, Ccnd2, Pik3cb, Hsp90ab1, Lpar6, Trp53, Gnas, Bcl2l1, Pparg, Stat2, Hes1, Pik3r1, Plcb2, Abl1, Grb2, Hsp90aa1, Pdgfa, Il13ra1, Fzd7, Eml4, Myc, Csf2ra
Phagosome - Mus musculus (mouse)	0.000139438	0.00271142	0.518848	0.80655	1.39723	51	H2-Ab1, H2-Aa, H2-Eb1, Ctss, Atp6v0c, H2-M2, Cyba, H2-DMb1, Fcgr4, Itgb5, Sec61g, Fcgr1, Cybb, H2-T23, Calr, Atp6v0e, Tcirg1, Itgav, Atp6v1g1, Tap1, Atp6v1d, H2-M3, Sec61b, Atp6v0b
QI_PLASMACYTOMA_UP	0.00131619	0.0146426	0.45506	0.719888	1.26419	96	Lst1, Axl, Ly86, Hck, Tmsb4x, Ciita, Psmb8, Abi3, Psmb9, Irf8, Stap1, Lcp1, Pdgfb, Tnfaip2, Tgfb1, Gng10, Dnase1l3, Ddt, Tnfsf13b, Pfn1, Pdlim7, Card11, Ifi35, Casp1, Ptpn18, Tlr1, Sla, Hcls1, Lrrfip1, Rgs1, Sh3bp2, Ptgs1, Ccr5, Cd79a, Irf1, Vav1, Il18bp, Nfkbie, Dok1, Plek, Ptpn6, Grb2, Mtpn, Tfeb, Frmd4b, Gpsm3, Nr1h3
RAMALHO_STEMNESS_DN	0.00283036	0.0248086	0.431708	0.823414	1.40192	28	Tyrobp, Mpeg1, Ctss, Cd68, Ly86, Rgs10, Slc11a1, Acvrl1, Ctsb, Rnasek, Lat2, Abr
REACTOME_3_UTR_MEDIATED_TRANSLATIONAL_REGULATION	1e-10	1.54267e-08		0.881857	1.54354	85	Rpl39, Rps2, Rpl12, Rps18, Rpl30, Rps20, Rps15a, Rpl23, Rpl32, Rpl11, Rpl27a, Rpl21, Rpl37, Rps21, Rpl17, Rps11, Rpl36, Rps29, Rps23, Fau, Rps7, Rpl38, Rpl34, Rps13, Rps16, Rps19, Rps27a, Rps28, Rpl35, Rpl19, Rpl15, Rpl18a, Rpl10a, Rpl36a, Rps8, Rps4x, Rpl6, Rps24, Rpl13, Rpl24, Rps10, Rpl29, Rpl26, Rps25, Rpl31, Rpl22, Rpl27, Rps5, Rps26, Rpl28, Rplp0, Rps3, Rpl18, Rps6, Rpl9, Uba52, Rplp1, Rps1…
REACTOME_ACTIVATION_OF_THE_MRNA_UPON_BINDING_OF_THE_CAP_BINDING_COMPLEX_AND_EIFS_AND_SUBSEQUENT_BINDING_TO_43S	8.54482e-06	0.000340909	0.593325	0.866975	1.48857	39	Rps2, Rps18, Rps20, Rps15a, Rps21, Rps11, Rps29, Rps23, Fau, Rps7, Rps13, Rps16, Rps19, Rps27a, Rps28, Rps8, Rps4x, Rps24, Rps10, Rps25, Rps5, Rps26, Rps3, Rps6, Rps17, Rps12, Rps27, Eif4ebp1, Eif2s1, Eif2s2
REACTOME_ADAPTIVE_IMMUNE_SYSTEM	1.96873e-05	0.000660236	0.57561	0.716218	1.26812	181	Cd74, Tyrobp, Fyb, Ctss, Cd81, B2m, Cyba, Psme1, Ctsh, Vcam1, Rps27a, Itgb5, Sec61g, Psme2, Calm1, Psmb8, Psmb9, Psmb2, Psma3, Cybb, Dynll1, Rbx1, Hspa5, Asb2, Psmb6, Ctsb, Psmb3, Lgmn, Psma1, Uba52, Calr, Ctsa, Itgal, Itgav, Pak1, Anapc13, Psma5, Psma6, Lyn, Ctsc, Psma2, Ube2k, Card11, Rasgrp1, Cd86, Tap1, Pik3ap1, Psmb10, Pdia3, Pik3cb, Ube2m, Rap1gap2, Rel, Sec61b, Sar1b, Anapc11, Tpp2, Psmc2,…
REACTOME_ANTIGEN_PROCESSING_CROSS_PRESENTATION	0.00058159	0.00810723	0.477271	0.786804	1.36317	50	Ctss, B2m, Cyba, Psme1, Rps27a, Itgb5, Sec61g, Psme2, Psmb8, Psmb9, Psmb2, Psma3, Cybb, Psmb6, Psmb3, Psma1, Uba52, Calr, Itgav, Psma5, Psma6, Psma2, Tap1, Psmb10, Pdia3, Sec61b, Psmc2, Psmd7, Psmd14
REACTOME_CLASS_A1_RHODOPSIN_LIKE_RECEPTORS	0.000911305	0.0110987	0.477271	0.807775	1.3897	40	Cxcl16, Cx3cr1, Gpr65, P2ry6, Hebp1, C3ar1, P2ry14, Adrb1, Cxcl9, Lpar6, Ccr5
REACTOME_CLASS_I_MHC_MEDIATED_ANTIGEN_PROCESSING_PRESENTATION	0.000682336	0.00902244	0.477271	0.728791	1.28159	100	Ctss, B2m, Cyba, Psme1, Rps27a, Itgb5, Sec61g, Psme2, Psmb8, Psmb9, Psmb2, Psma3, Cybb, Rbx1, Hspa5, Asb2, Psmb6, Psmb3, Psma1, Uba52, Calr, Itgav, Anapc13, Psma5, Psma6, Psma2, Ube2k, Tap1, Psmb10, Pdia3, Ube2m, Sec61b, Sar1b, Anapc11, Tpp2, Psmc2, Psmd7, Psmd14
REACTOME_ER_PHAGOSOME_PATHWAY	0.00331133	0.0273658	0.431708	0.773801	1.33608	43	B2m, Psme1, Rps27a, Sec61g, Psme2, Psmb8, Psmb9, Psmb2, Psma3, Psmb6, Psmb3, Psma1, Uba52, Calr, Psma5, Psma6, Psma2, Tap1, Psmb10, Pdia3, Sec61b, Psmc2, Psmd7, Psmd14
REACTOME_FORMATION_OF_THE_TERNARY_COMPLEX_AND_SUBSEQUENTLY_THE_43S_COMPLEX	3.42223e-06	0.000175979	0.627257	0.877584	1.50196	35	Rps2, Rps18, Rps20, Rps15a, Rps21, Rps11, Rps29, Rps23, Fau, Rps7, Rps13, Rps16, Rps19, Rps27a, Rps28, Rps8, Rps4x, Rps24, Rps10, Rps25, Rps5, Rps26, Rps3, Rps6, Rps17, Rps12, Rps27, Eif2s1, Eif2s2
REACTOME_GPCR_DOWNSTREAM_SIGNALING	0.00242339	0.0221649	0.431708	0.714253	1.25121	89	Gngt2, Cxcl16, Gpr65, Gng2, Rgs2, P2ry6, Hebp1, Gng5, Gng10, C3ar1, Gna12, P2ry14, Abr, Adrb1, Cxcl9, Rasgrp1, Lpar6, Rgs1, Gnas, Dgkh, Ccr5, Vav1, Pik3r1, Plcb2
REACTOME_GPCR_LIGAND_BINDING	0.000112242	0.00245027	0.538434	0.792783	1.37388	59	Gngt2, Cxcl16, Cx3cr1, Gpr65, Gng2, P2ry6, Hebp1, Gng5, Gng10, C3ar1, P2ry14, Adrb1, Cxcl9, Lpar6, Gnas, Ccr5
REACTOME_G_ALPHA_I_SIGNALLING_EVENTS	0.00173957	0.0176551	0.45506	0.820721	1.40516	32	Gngt2, Cxcl16, Gng2, Hebp1, Gng5, Gng10, C3ar1, P2ry14, Cxcl9, Rgs1, Gnas, Ccr5
REACTOME_G_ALPHA_Q_SIGNALLING_EVENTS	0.00539124	0.0389854	0.407018	0.788986	1.34999	33	Gngt2, Gpr65, Gng2, Rgs2, P2ry6, Gng5, Gng10, Rasgrp1, Lpar6, Dgkh, Pik3r1, Plcb2
REACTOME_HEMOSTASIS	0.000189317	0.00344944	0.518848	0.714933	1.26048	133	Cd63, Gngt2, Cd9, Fcer1g, Itgax, Tmsb4x, Calm1, Ppia, F11r, H3f3b, Arrb2, Gng2, Hspa5, Gng5, Dock10, Pdgfb, Pla2g4a, Cd48, Itgal, Tgfb1, Gng10, Psap, Gna12, Itgav, Apbb1ip, Irf7, Pfn1, Lyn, Slc8a1, Rasgrp1, Slc3a2, Pik3cb, Aldoa, Gnas, Dgkh, Slc7a7, Irf1, Vav1, Pik3r1, Lcp2, Plek, Ptpn6, Abl1, Grb2, Dock4, Prkar1b, Jmjd1c, Pdgfa
REACTOME_HOST_INTERACTIONS_OF_HIV_FACTORS	0.00334833	0.0274753	0.431708	0.741679	1.28453	57	B2m, Hck, Psme1, Rps27a, Psme2, Psmb8, Ppia, Psmb9, Psmb2, Psma3, Rbx1, Psmb6, Ranbp1, Psmb3, Psma1, Uba52, Npm1, Psma5, Psma6, Psma2, Psmb10, Ran, Slc25a4, Banf1, Psmc2, Psmd7, Psmd14, Psmc6, Slc25a5, Psmc4, Elmo1, Psmb1, Psmb5, Nup50
REACTOME_IMMUNE_SYSTEM	1.0011e-06	6.26091e-05	0.643552	0.694182	1.23217	313	Cd74, Tyrobp, C1qb, Fyb, Ctss, Cd81, Lgals3, B2m, Ly86, C1qc, Cyba, Hck, C1qa, Psme1, Ctsh, Vcam1, Rps27a, Itgb5, Ciita, Sec61g, Ifnar2, Psme2, Calm1, Psmb8, Cd180, Psmb9, Irf8, Psmb2, Isg15, Psma3, Cybb, Dynll1, Rbx1, Hspa5, Asb2, Psmb6, Ctsb, Psmb3, Lgmn, Psma1, Uba52, Calr, Ctsa, Itgal, Stat1, Xaf1, Ifngr2, Camk2d, Ifnar1, Itgav, Peli1, Pak1, Anapc13, Irf7, Psma5, Psma6, Lyn, Ctsc, Psma2, Ube2…
REACTOME_INFLUENZA_LIFE_CYCLE	1e-10	1.54267e-08		0.87391	1.53602	98	Rpl39, Rps2, Rpl12, Rps18, Rpl30, Rps20, Rps15a, Rpl23, Rpl32, Rpl11, Rpl27a, Rpl21, Rpl37, Rps21, Rpl17, Rps11, Rpl36, Rps29, Rps23, Fau, Rps7, Rpl38, Rpl34, Rps13, Rps16, Rps19, Rps27a, Rps28, Rpl35, Rpl19, Rpl15, Rpl18a, Rpl10a, Rpl36a, Rps8, Rps4x, Rpl6, Rps24, Rpl13, Rpl24, Rps10, Rpl29, Rpl26, Rps25, Rpl31, Rpl22, Rpl27, Rps5, Rps26, Rpl28, Rplp0, Rps3, Rpl18, Rps6, Rpl9, Uba52, Rplp1, Calr…
REACTOME_INFLUENZA_VIRAL_RNA_TRANSCRIPTION_AND_REPLICATION	1e-10	1.54267e-08		0.886463	1.55316	87	Rpl39, Rps2, Rpl12, Rps18, Rpl30, Rps20, Rps15a, Rpl23, Rpl32, Rpl11, Rpl27a, Rpl21, Rpl37, Rps21, Rpl17, Rps11, Rpl36, Rps29, Rps23, Fau, Rps7, Rpl38, Rpl34, Rps13, Rps16, Rps19, Rps27a, Rps28, Rpl35, Rpl19, Rpl15, Rpl18a, Rpl10a, Rpl36a, Rps8, Rps4x, Rpl6, Rps24, Rpl13, Rpl24, Rps10, Rpl29, Rpl26, Rps25, Rpl31, Rpl22, Rpl27, Rps5, Rps26, Rpl28, Rplp0, Rps3, Rpl18, Rps6, Rpl9, Uba52, Rplp1, Rps1…
REACTOME_INTEGRIN_CELL_SURFACE_INTERACTIONS	0.00124256	0.0140257	0.45506	0.825037	1.40803	29	Itgax, Vcam1, Itgb5, F11r, Itga9, Itgal, Itgav, Apbb1ip, Rasgrp1
REACTOME_METABOLISM_OF_MRNA	1e-10	1.54267e-08		0.829909	1.46518	141	Rpl39, Rps2, Rpl12, Rps18, Rpl30, Rps20, Rps15a, Rpl23, Rpl32, Rpl11, Rpl27a, Rpl21, Psme1, Rpl37, Rps21, Rpl17, Rps11, Rpl36, Rps29, Rps23, Fau, Rps7, Rpl38, Rpl34, Rps13, Rps16, Rps19, Rps27a, Rps28, Rpl35, Psme2, Rpl19, Psmb8, Rpl15, Rpl18a, Rpl10a, Rpl36a, Rps8, Rps4x, Rpl6, Rps24, Rpl13, Rpl24, Rps10, Rpl29, Psmb9, Rpl26, Rps25, Psmb2, Psma3, Rpl31, Rpl22, Rpl27, Rps5, Rps26, Rpl28, Rplp0, R…
REACTOME_METABOLISM_OF_PROTEINS	1e-10	1.54267e-08		0.789855	1.39837	209	Rpl39, Rps2, Rpl12, Ssr4, Rps18, Rpl30, Rps20, Rps15a, Rpl23, Rpl32, Rpl11, Rpl27a, Rpl21, Rpl37, Rps21, Rpl17, Rps11, Rpl36, Atp5g1, Rps29, Rps23, Fau, Rps7, Rpl38, Rpl34, Rps13, Rps16, Rps19, Rps27a, Rps28, Sec61g, Rpl35, Rpl19, Rpl15, Rpl18a, Rpl10a, Rpl36a, Rps8, Rps4x, Rpl6, Rps24, Rpl13, Rpl24, Rps10, Rpl29, Rpl26, Rps25, Rpl31, Rpl22, Rpl27, Tomm7, Rps5, Tbca, Rps26, Rpl28, Rplp0, Rps3, Sp…
REACTOME_METABOLISM_OF_RNA	1e-10	1.54267e-08		0.815465	1.44289	168	Rpl39, Rps2, Rpl12, Rps18, Rpl30, Rps20, Rps15a, Rpl23, Rpl32, Rpl11, Rpl27a, Rpl21, Psme1, Rpl37, Rps21, Rpl17, Rps11, Rpl36, Rps29, Rps23, Fau, Rps7, Rpl38, Rpl34, Rps13, Rps16, Rps19, Rps27a, Rps28, Rpl35, Psme2, Rpl19, Psmb8, Rpl15, Rpl18a, Rpl10a, Rpl36a, Rps8, Rps4x, Rpl6, Snrpf, Rps24, Rpl13, Snrpe, Rpl24, Rps10, Rpl29, Psmb9, Rpl26, Rps25, Psmb2, Snrpd2, Psma3, Rpl31, Rpl22, Rpl27, Rps5, …
REACTOME_MHC_CLASS_II_ANTIGEN_PRESENTATION	0.00591176	0.0417068	0.407018	0.813989	1.3813	21	Cd74, Ctss, Ctsh, Dynll1, Ctsb, Lgmn, Ctsa, Ctsc, Sar1b
REACTOME_NONSENSE_MEDIATED_DECAY_ENHANCED_BY_THE_EXON_JUNCTION_COMPLEX	1e-10	1.54267e-08		0.896345	1.57047	87	Rpl39, Rps2, Rpl12, Rps18, Rpl30, Rps20, Rps15a, Rpl23, Rpl32, Rpl11, Rpl27a, Rpl21, Rpl37, Rps21, Rpl17, Rps11, Rpl36, Rps29, Rps23, Fau, Rps7, Rpl38, Rpl34, Rps13, Rps16, Rps19, Rps27a, Rps28, Rpl35, Rpl19, Rpl15, Rpl18a, Rpl10a, Rpl36a, Rps8, Rps4x, Rpl6, Rps24, Rpl13, Rpl24, Rps10, Rpl29, Rpl26, Rps25, Rpl31, Rpl22, Rpl27, Rps5, Rps26, Rpl28, Rplp0, Rps3, Rpl18, Rps6, Rpl9, Uba52, Rplp1, Rps1…
REACTOME_OPIOID_SIGNALLING	0.00197942	0.0190849	0.431708	0.851622	1.44102	19	Gngt2, Calm1, Gng2, Gng5, Pla2g4a, Gng10
REACTOME_PEPTIDE_CHAIN_ELONGATION	1e-10	1.54267e-08		0.904329	1.57782	77	Rpl39, Rps2, Rpl12, Rps18, Rpl30, Rps20, Rps15a, Rpl23, Rpl32, Rpl11, Rpl27a, Rpl21, Rpl37, Rps21, Rpl17, Rps11, Rpl36, Rps29, Rps23, Fau, Rps7, Rpl38, Rpl34, Rps13, Rps16, Rps19, Rps27a, Rps28, Rpl35, Rpl19, Rpl15, Rpl18a, Rpl10a, Rpl36a, Rps8, Rps4x, Rpl6, Rps24, Rpl13, Rpl24, Rps10, Rpl29, Rpl26, Rps25, Rpl31, Rpl22, Rpl27, Rps5, Rps26, Rpl28, Rplp0, Rps3, Rpl18, Rps6, Rpl9, Uba52, Rplp1, Rps1…
REACTOME_PEPTIDE_LIGAND_BINDING_RECEPTORS	0.0015739	0.0165546	0.45506	0.837288	1.42285	23	Cxcl16, Cx3cr1, Hebp1, C3ar1, Cxcl9, Ccr5
REACTOME_PLATELET_ACTIVATION_SIGNALING_AND_AGGREGATION	0.000691495	0.00909159	0.477271	0.759139	1.32001	63	Cd63, Gngt2, Cd9, Fcer1g, Tmsb4x, Calm1, Ppia, Arrb2, Gng2, Hspa5, Gng5, Pdgfb, Pla2g4a, Tgfb1, Gng10, Psap, Gna12, Apbb1ip, Pfn1, Lyn, Rasgrp1
REACTOME_POTASSIUM_CHANNELS	0.00452604	0.0340041	0.407018	0.864613	1.44864	15	Gngt2, Kcnj10, Gng2, Gng5, Gng10
REACTOME_RESPIRATORY_ELECTRON_TRANSPORT	0.000252911	0.00436744	0.498493	0.796674	1.38027	50	Ndufc2, Cox7b, Ndufa4, Uqcr11, Cox8a, Cox5b, Cox6c, Ndufa7, Ndufa12, Uqcrb, Ndufc1, Cox7c, Ndufa3, Ndufab1, Ndufv3, Ndufa13, Ndufb4, Cycs, Ndufb7, Ndufb8, Ndufb9, Ndufa5, Ndufb6, Ndufs5, Cox6a1, Ndufb3, Ndufa11, Ndufb2, Ndufs4, Sdhb, Ndufa1, Ndufs6, Ndufb10, Cox4i1, Ndufs8, Ndufa2, Ndufa9, Uqcrq, Ndufs7
REACTOME_RESPIRATORY_ELECTRON_TRANSPORT_ATP_SYNTHESIS_BY_CHEMIOSMOTIC_COUPLING_AND_HEAT_PRODUCTION_BY_UNCOUPLING_PROTEINS_	8.17848e-05	0.00193112	0.538434	0.792719	1.3738	61	Ndufc2, Atp5g1, Cox7b, Ndufa4, Atp5j, Uqcr11, Atp5j2, Cox8a, Cox5b, Cox6c, Ndufa7, Ndufa12, Atp5d, Uqcrb, Ndufc1, Cox7c, Atp5o, Ndufa3, Ndufab1, Ndufv3, Ndufa13, Ndufb4, Cycs, Ndufb7, Ndufb8, Ndufb9, Atp5e, Ndufa5, Ndufb6, Ndufs5, Cox6a1, Ndufb3, Atp5c1, Ndufa11, Ndufb2, Ndufs4, Sdhb, Ndufa1, Ndufs6, Atp5f1, Ndufb10, Cox4i1, Ndufs8, Ndufa2, Ndufa9, Uqcrq, Ndufs7
REACTOME_SIGNALING_BY_TGF_BETA_RECEPTOR_COMPLEX	0.00464763	0.0344699	0.407018	0.831979	1.40779	19	Tgfbr1, Rps27a, F11r, Uba52, Tgfb1, Skil, Parp1, Tgif1
REACTOME_SRP_DEPENDENT_COTRANSLATIONAL_PROTEIN_TARGETING_TO_MEMBRANE	1e-10	1.54267e-08		0.894666	1.56813	90	Rpl39, Rps2, Rpl12, Ssr4, Rps18, Rpl30, Rps20, Rps15a, Rpl23, Rpl32, Rpl11, Rpl27a, Rpl21, Rpl37, Rps21, Rpl17, Rps11, Rpl36, Rps29, Rps23, Fau, Rps7, Rpl38, Rpl34, Rps13, Rps16, Rps19, Rps27a, Rps28, Sec61g, Rpl35, Rpl19, Rpl15, Rpl18a, Rpl10a, Rpl36a, Rps8, Rps4x, Rpl6, Rps24, Rpl13, Rpl24, Rps10, Rpl29, Rpl26, Rps25, Rpl31, Rpl22, Rpl27, Rps5, Rps26, Rpl28, Rplp0, Rps3, Spcs1, Rpl18, Rps6, Rpl…
REACTOME_TCA_CYCLE_AND_RESPIRATORY_ELECTRON_TRANSPORT	0.000421515	0.00641702	0.498493	0.752956	1.31448	76	Ndufc2, Atp5g1, Cox7b, Ndufa4, Atp5j, Uqcr11, Atp5j2, Cox8a, Cox5b, Cox6c, Ndufa7, Ndufa12, Atp5d, Uqcrb, Ndufc1, Cox7c, Atp5o, Ndufa3, Ndufab1, Ndufv3, Ndufa13, Ndufb4, Cycs, Ndufb7, Ndufb8, Ndufb9, Atp5e, Ndufa5, Ndufb6, Ndufs5, Cox6a1, Ndufb3, Atp5c1, Ndufa11, Ndufb2, Ndufs4, Sdhb, Ndufa1, Ndufs6, Atp5f1, Ndufb10, Cox4i1, Ndufs8, Ndufa2, Ndufa9, Uqcrq, Ndufs7
REACTOME_TRANSLATION	1e-10	1.54267e-08		0.863531	1.51976	107	Rpl39, Rps2, Rpl12, Ssr4, Rps18, Rpl30, Rps20, Rps15a, Rpl23, Rpl32, Rpl11, Rpl27a, Rpl21, Rpl37, Rps21, Rpl17, Rps11, Rpl36, Rps29, Rps23, Fau, Rps7, Rpl38, Rpl34, Rps13, Rps16, Rps19, Rps27a, Rps28, Sec61g, Rpl35, Rpl19, Rpl15, Rpl18a, Rpl10a, Rpl36a, Rps8, Rps4x, Rpl6, Rps24, Rpl13, Rpl24, Rps10, Rpl29, Rpl26, Rps25, Rpl31, Rpl22, Rpl27, Rps5, Rps26, Rpl28, Rplp0, Rps3, Spcs1, Rpl18, Rps6, Rpl…
REACTOME_TRANSMEMBRANE_TRANSPORT_OF_SMALL_MOLECULES	0.00568868	0.0406284	0.407018	0.703902	1.23161	84	Fth1, Gngt2, Atp6v0c, Slc15a3, Slc11a1, Gng2, Slc40a1, Abcg1, Gng5, Slc29a3, Gng10, Tcirg1, Atp6v1g1, Abcc3, Atp8a1, Slc8a1, Slc3a2, Atp6v1d, Slc30a5, Atp6v0b, Gnas, Slc7a7, Slc13a3
REN_ALVEOLAR_RHABDOMYOSARCOMA_DN	0.00687845	0.046952	0.407018	0.684923	1.2068	119	Axl, Cd81, Atox1, Hexb, Cstb, Glipr1, Rrbp1, Itgb5, Lgals3bp, Clic1, Atp6ap2, Ctsb, Sh3bgrl3, Arpc3, Clic4, Ndst1, Tgfb1, Reep5, Alg5, Fxyd5, Itgav, Skap2, Gns, Ccnd1, Il10rb, Gsto1, Mmp14, Sec61b, Tpst2, Nucb2, Rabac1, Prdx4, Rab32, Arl4c, Myh9, Cst3, Dok1, Glrx, Ebp, Elovl1, Mcts1, Clip1
RIZKI_TUMOR_INVASIVENESS_3D_DN	0.0023124	0.0213183	0.431708	0.70531	1.23936	97	Tyrobp, Fyb, Cd81, Psme1, Rpl37, Manf, Ifi30, Rap2a, Acvrl1, Gapdh, Snrpe, Sorl1, Mrpl23, Myl12b, Hmgcl, Clec5a, Lage3, Rala, Ly96, Casp1, Slc25a4, Txnl1, Cfdp1, Cd83, Tmed9
RODWELL_AGING_KIDNEY_NO_BLOOD_UP	3.78852e-05	0.00109583	0.557332	0.788642	1.37326	71	C1qb, Axl, Rpl12, Hexb, Ssr4, C1qc, Rpl22l1, C1qa, Vcam1, Rpl35, Cxcl14, Pkib, Rps10, Rps25, Slc40a1, Rpl27, Rps27l, Soat1, Cttnbp2nl, Abcc3, Rpl35a, Bhlhe41, Col14a1, Rgs1, Col15a1, Ppp1r14b, Lacc1, Rnf213
RODWELL_AGING_KIDNEY_UP	1e-10	1.54267e-08		0.797229	1.40928	157	Ms4a7, Lst1, Tyrobp, Cxcl16, C1qb, Mpeg1, Fyb, Axl, Fcer1g, Rps2, Cx3cr1, Rpl12, Ssr4, C1qc, C1qa, Rgs10, Fau, Krtcap2, Aprt, Vcam1, Rps19, Ifnar2, Rpl35, Psme2, Psmb8, Cxcl14, Slc15a3, Rpl18a, Apoe, Man2b1, Rps10, Psmb9, Irf8, Rps25, Gng2, Slc40a1, Rpl27, Clic1, Runx3, Rps27l, Rpl28, Rpl18, Cmtm7, Tnfaip2, Rnase6, Ifnar1, Milr1, Fxyd5, Apbb1ip, Rplp2, Pfn1, Rpl35a, Bhlhe41, Lyn, Parvg, Rtn1, Tap…
RUTELLA_RESPONSE_TO_CSF2RB_AND_IL4_DN	5.80958e-05	0.00149371	0.557332	0.747886	1.31624	107	Aif1, Cd52, Fyb, Lair1, Cd68, Cx3cr1, Lgals3, Hexb, Ly86, C1qa, Cd300a, Rpl22, Rgs2, Cybb, Rpl28, Sorl1, Pnp, Ctsb, Cd48, Itgal, Ddit4, Stat1, Tcf7l2, C3ar1, Tcirg1, Peli1, Cpd, Abcc3, Gns, Bhlhe41, Clec5a, Fdx1, Casp1, Rab20, Tlr1, Rap1gap2, Lpxn, Sco2, Herpud1, Son, Dusp6, Nampt, Slc7a7, Ccr5, Hnrnpa1, Cnpy2, Grpel1, Tle4, Tmx4, Tfeb, Hk2, Nr1h3, Nlrp3
RUTELLA_RESPONSE_TO_CSF2RB_AND_IL4_UP	0.000673178	0.00895249	0.477271	0.712003	1.25514	111	Fth1, Mmp12, Prdx1, Cd63, Cd9, Acp5, Cd81, Slamf7, Apoe, Psen2, Runx3, Creg1, Abcg1, Rer1, Slc29a3, Fam129a, Dad1, Sdc4, Gna12, Filip1l, Epb41l2, Ccnd1, Mettl1, Cxcl9, Eif2s1, Cd86, Slc3a2, Gpr137b, Alas1, Arhgap22, Cd83, Cep350, Slamf8, Adamdec1, Nars, St3gal6, Npc1, Mrpl35, Mtx2, Dock4, Il13ra1, Lrrk1, Psmb5, Apoo, Csf2ra, Cyb5a, Rdx, Il21r, Ebi3, Tmem51, Serpine1
RUTELLA_RESPONSE_TO_HGF_DN	0.00197942	0.0190849	0.431708	0.74131	1.29026	68	Aif1, Cd52, Fyb, Cx3cr1, Ly86, Cd300a, Rpl22, Rgs2, Runx3, Rpl28, Sorl1, Pnp, Cd48, Itgal, Ddit4, Tcf7l2, Peli1, Cd86, Casp1, Rap1gap2, Sco2, Herpud1, Cd83, Son, Dusp6, Nampt, Slc7a7, Hnrnpa1, Grpel1, Tle4, Tmx4, Nlrp3, Il13ra1, Lrrk1
RUTELLA_RESPONSE_TO_HGF_UP	6.82482e-05	0.00169813	0.538434	0.72107	1.27356	150	Fth1, Mmp12, Prdx1, Cd63, Cd9, Acp5, Lair1, Cd68, Cd81, Lgals3, Hexb, C1qa, Slamf7, Apoe, Psen2, Cybb, Creg1, Abcg1, Ctsb, Rer1, Stat1, Slc29a3, Fam129a, Dad1, C3ar1, Tcirg1, Sdc4, Gna12, Filip1l, Cpd, Abcc3, Gns, Epb41l2, Ccnd1, Mettl1, Bhlhe41, Cxcl9, Eif2s1, Clec5a, Fdx1, Slc3a2, Gpr137b, Rab20, Tlr1, Lpxn, Alas1, Arhgap22, Cep350, Slamf8, Adamdec1, Ccr5, Nars, St3gal6, Npc1, Mrpl35, Cnpy2, Mt…
RUTELLA_RESPONSE_TO_HGF_VS_CSF2RB_AND_IL4_UP	6.74e-06	0.000294271	0.610527	0.736882	1.30148	150	Fth1, Aif1, Prdx1, Cd63, Cd52, Fyb, Cd9, Acp5, Lair1, Cd68, Cx3cr1, Cd81, Lgals3, Hexb, Ly86, C1qa, Slamf7, Apoe, Cd300a, Cybb, Pnp, Ctsb, Rer1, Cd48, Itgal, Ddit4, Stat1, Slc29a3, Tcf7l2, Dad1, C3ar1, Tcirg1, Gna12, Cpd, Abcc3, Gns, Ccnd1, Mettl1, Bhlhe41, Cxcl9, Eif2s1, Clec5a, Fdx1, Slc3a2, Casp1, Rab20, Tlr1, Rap1gap2, Lpxn, Alas1, Sco2, Slamf8, Adamdec1, Dusp6, Nampt, Slc7a7, Ccr5, Nars, Npc…
Relaxin signaling pathway - Mus musculus (mouse)	0.00161071	0.0167892	0.45506	0.786906	1.35871	43	Gngt2, Tgfbr1, Mmp13, Arrb2, Gng2, Creb5, Gng5, Tgfb1, Gng10, Pik3cb, Gnas, Pik3r1, Plcb2, Grb2
Retrograde endocannabinoid signaling - Mus musculus (mouse)	0.000554114	0.00786638	0.477271	0.77252	1.33924	56	Gngt2, Ndufc2, Ndufa4, Gng2, Ndufa7, Gng5, Ndufa12, Ndufc1, Ndufa3, Ndufab1, Gng10, Ndufv3, Ndufa13, Ndufb4, Ndufb7, Ndufb11, Ndufb8, Ndufb9, Ndufa5, Ndufb6, Ndufs5, Ndufb3, Ndufa11, Ndufb2, Ndufs4, Ndufa1, Ndufs6, Ndufb10, Ndufs8, Ndufa2, Ndufa9, Ndufs7
Rheumatoid arthritis - Mus musculus (mouse)	0.000435186	0.00658183	0.498493	0.829679	1.41962	33	H2-Ab1, H2-Aa, H2-Eb1, Acp5, Atp6v0c, H2-DMb1, Itgal, Tgfb1, Atp6v0e, Tcirg1, Atp6v1g1, Tnfsf13b, Cd86, Atp6v1d, Ccl12, Atp6v0b
Ribosome - Mus musculus (mouse)	1e-10	1.54267e-08		0.839466	1.47969	116	Rpl39, Rps2, Rpl12, Rps18, Rpl30, Rps20, Rps15a, Rpl23, Rpl32, Rpl11, Rpl27a, Rpl21, Rpl22l1, Rpl37, Rps21, Rpl17, Rps11, Rpl36, Rps29, Rps23, Fau, Rps7, Rpl38, Rpl34, Rps13, Rps16, Rps19, Rps27a, Rps28, Rpl35, Rpl19, Rpl15, Rpl18a, Rpl10a, Rpl36a, Rps8, Rps4x, Rpl6, Rps24, Rpl13, Rpl24, Rps10, Rpl29, Rpl26, Rps25, Rpl31, Rpl22, Rpl27, Rps5, Rps26, Rps27l, Rpl28, Rplp0, Rps3, Rpl18, Rps6, Mrpl23,…
SAKAI_TUMOR_INFILTRATING_MONOCYTES_DN	0.00338533	0.0276807	0.431708	0.778563	1.33572	38	Prdx1, Cd63, Ifi30, Ppib, Ppia, Snrpf, Hspa5, Fkbp3, Psma5, Cd86, Tbpl1, Ran, Pcna
SANA_RESPONSE_TO_IFNG_DN	0.00349632	0.0283877	0.431708	0.777552	1.33398	38	Prdx1, Ndufa4, Rpl10a, Rpl6, Snrpd2, H2afz, Rplp0, Uqcr10, Hmgcl, Hspd1, Ssr2, Pa2g4, Ran, Hsp90ab1, Atp5f1, Kdelr2
SANA_TNF_SIGNALING_UP	0.00494507	0.0360975	0.407018	0.790127	1.34903	30	Fth1, Sat1, Vcam1, Bst2, Ifi30, Slc15a3, Lgals3bp, Tnfaip2, Itgav, Nceh1, Casp1, Parp14
SANSOM_APC_TARGETS_DN	0.00260838	0.0232146	0.431708	0.706294	1.24304	107	Cd72, Basp1, Tyrobp, Cd52, Acp5, Itgax, Lipa, C1qc, Rgs10, Cxcl14, Rgs2, Cd48, Itgal, Tgfb1, Dad1, Mien1, Abcc3, Lat2, Abr, Gns, Tmem50b, Cd302, Casp1, Slc35c2, Atp6v0b, Wbp2, Cd79a, Irf1, Vav1
SARRIO_EPITHELIAL_MESENCHYMAL_TRANSITION_DN	8.85531e-05	0.00206982	0.538434	0.831385	1.43276	41	Cd9, Malat1, Sat1, Nfe2l2, Psme1, Rpl37, F11r, Rgs2, Creg1, Dst, Rplp1, Psap
SCHLOSSER_SERUM_RESPONSE_DN	0.00268237	0.0237816	0.431708	0.651531	1.1542	261	Prdx1, Cd9, Sat1, Hexb, Nfe2l2, Rps21, Cox7b, Sec61g, Psme2, Calm1, Atp5j, Snrpe, Atp5j2, Psma3, Tbca, Dleu2, H2afz, Creg1, Atp6ap2, Hspa5, Cox6c, Nsa2, Uqcrb, Nmt1, Psma1, Clic4, Cox7a2, Pla2g4a, Ndst1, Stat1, Hmgn1, Rcbtb2, Mtdh, Tpd52, Sec11a, Polr2j, Srp19, Snapc5, Atp6v1g1, Psma5, Aimp1, Atp8a1, Ndufa5, Snrpg, Rasgrp1, Adam17, Erh, Eif2s2, Cacybp, Ly96, Nckap1l, Casp1, Myl12a, Ndufs4, Eif3h,…
SCHUETZ_BREAST_CANCER_DUCTAL_INVASIVE_UP	1.39468e-06	8.06824e-05	0.643552	0.771986	1.36021	119	Cd74, Tyrobp, C1qb, Ctss, Axl, Fcer1g, Mmp13, Glipr1, C1qa, Gpr65, Hpgds, Ifi30, Apoe, Cd93, Psmb9, Irf8, Rgs2, Rnase6, Olfml3, Rcbtb2, C3ar1, Fxyd5, Skap2, P2ry14, Lyn, Ccnd2, Ch25h, Ly96, Casp1, Lpxn, Col14a1, Hcls1, Rgs1, Col15a1, Slamf8, Timp3, Slc7a7, Kdr, Kcnj2, Arl4c, St3gal6, Glrx, Ptprc, Tle4, Lcp2
SENGUPTA_NASOPHARYNGEAL_CARCINOMA_DN	1.36855e-05	0.000494817	0.593325	0.818818	1.41875	53	Prdx1, Basp1, Cstb, Ckb, Prdx5, Psenen
SERVITJA_ISLET_HNF1A_TARGETS_DN	0.00616564	0.0427165	0.407018	0.84994	1.42471	16	Gatm, Hpgds, Slc40a1, Trpm2, Gpr137b
SERVITJA_ISLET_HNF1A_TARGETS_UP	4.68652e-05	0.00124651	0.557332	0.829086	1.43303	46	C1qb, Lgals3, C1qc, Cyba, Vcam1, Slc15a3, Apoe, Blvrb, Tnfaip2, Pla2g4a, Abcc3, Epb41l2, Ctsc, Mmp14
SHIPP_DLBCL_VS_FOLLICULAR_LYMPHOMA_UP	0.00353332	0.0284882	0.431708	0.818727	1.39131	23	Prdx1, Sat1, Lgals3, Hck, Mif, Ifi30, Psme2, Hspd1, Hsp90ab1, Aldoa
SMID_BREAST_CANCER_NORMAL_LIKE_UP	9.87055e-05	0.00226143	0.538434	0.718884	1.26969	150	Cd74, Lst1, Aif1, Cd72, Cd52, Fyb, Glipr1, Vcam1, Ciita, Cd180, Acvrl1, Irf8, Stap1, Runx3, Dst, Dock10, Rnase6, Cd48, Itgal, Skap2, P2ry14, Lyn, Ctsc, Syne1, Ch25h, Arhgap25, Cd302, Ly96, Bin2, Casp1, Zbp1, Sla, Col14a1, Rasa4, Traf3ip3, Cd79a, Arl4c, Matn2, Pik3r1, Ptprc, Tle4, Lcp2, Plcb2, Elmo1, Nlrp3, Ly9, Fzd7, Csf2ra, Srgn, Lpcat4, Emcn, Il21r
SPIELMAN_LYMPHOBLAST_EUROPEAN_VS_ASIAN_UP	7.02429e-07	4.78065e-05	0.659444	0.724698	1.28306	214	Cd74, Rpl39, B2m, Atpif1, Rpl23, Cstb, Rpl27a, Rpl37, Rpl36, Rps23, Fau, Rps7, Aprt, Rps28, Ifnar2, Ppib, Psme2, Calm1, Rpl19, Rps8, Akr1a1, Atp5j, Atp5j2, Rps25, Cox5b, Tbca, Rps27l, Park7, Cox6c, Ndufa7, Atp5d, Mrpl23, Snrpd1, Psmb3, Pdcd5, Calr, Hmgn1, Ndufa3, Bax, Dnase1l3, Tcirg1, Srp19, Nenf, Fkbp3, Ubl5, Eif4ebp1, Ddt, Pebp1, Ndufb4, Npm1, Parp1, Rplp2, Pfn1, Pin4, Ndufb7, Ndufb11, Ndufb8,…
STAMBOLSKY_TARGETS_OF_MUTATED_TP53_DN	0.00361092	0.0288127	0.431708	0.815375	1.38679	25	Tgfbr1, Cd9, Bst2, Isg15, Slc40a1, Stat1, Xaf1, Irf7, Ifi35
STARK_PREFRONTAL_CORTEX_22Q11_DELETION_DN	5.49571e-06	0.000244559	0.610527	0.701751	1.24363	258	Prdx1, Atox1, Ssr4, Atpif1, Rpl22l1, Krtcap2, Rpl15, Rpl36a, Pomp, Pkib, Akr1a1, Nop10, Atp5j, Uqcr11, Atp5j2, Rpl26, Snrpd2, Psma3, Cox5b, H2afz, Ndufa7, Rpl18, Dynlrb1, Psmb6, Ndufa12, Ranbp1, Lamtor1, Cox7c, Slirp, Psmb3, Mrpl42, Ppt1, Atp5o, Pdcd5, Cox7a2, Chchd1, Nme2, Uqcr10, Tpd52, Rps17, Ifngr2, Ndufab1, Polr2j, Mrpl51, Rpl5, Nenf, Snrpc, Fkbp3, Rpl36al, Dnajc15, Pak1, Dtnbp1, Vdac2, Timm…
STEARMAN_LUNG_CANCER_EARLY_VS_LATE_DN	1.54917e-07	1.28027e-05	0.690132	0.94706	1.60254	20	Basp1, Mpeg1, Ctss, Acp5, Sat1, Ctsz, Cd68, Itgax, Cstb
SWEET_LUNG_CANCER_KRAS_UP	1.69485e-10	2.45118e-08	0.826657	0.775369	1.37265	184	Cd74, Mmp12, Cd63, Basp1, Tyrobp, C1qb, Mpeg1, Cd9, Ctss, Axl, Sat1, Ctsz, Cd68, Fcer1g, Itgax, Rps2, Lgals3, Atox1, Atp6v0c, Ssr4, C1qc, Cyba, Cstb, Psme1, Manf, Ctsh, Rpl36, Atp5g1, Aprt, Ifi30, Rrbp1, Rpl10a, Rpl6, Gapdh, Lcp1, Npc2, Rpl28, Hspa5, Ctsb, Plbd1, Nmt1, Soat1, Ctsa, Hmgn1, Ncl, Psap, Eef1d, Mien1, Gnl3, Pfn1, Gns, Tgif1, Ccnd1, Nop56, Tmem50b, Ctsc, Rnf149, Lap3, Mrps18b, Ch25h, G…
Staphylococcus aureus infection - Mus musculus (mouse)	6.29223e-05	0.00160002	0.538434	0.924153	1.54911	16	H2-Ab1, H2-Aa, H2-Eb1, C1qb, C1qc, H2-DMb1, C1qa, Fcgr4, Fcgr1, Itgal, C3ar1
Systemic lupus erythematosus - Mus musculus (mouse)	4.20017e-08	3.88768e-06	0.719513	0.882317	1.52782	49	H2-Ab1, H2-Aa, H2-Eb1, C1qb, C1qc, H2-DMb1, C1qa, Fcgr4, Fcgr1, H3f3b, H2afz, Snrpd1
TAKAO_RESPONSE_TO_UVB_RADIATION_UP	1.28519e-05	0.000479666	0.593325	0.843917	1.45866	46	Fth1, Sat1, Rpl27a, Rpl21, Manf, Ubb, Cox7b, Rps28, Ppib, Ndufa4, Rpl10a, Rpl36a, Snrpf, Rps25, Cox8a, Cox5b, Rps5, H2afz, Dynll1, Rplp0, Dst, Cox6c, Cox7a2, Eef1d, Iscu, Psma6, Cox6a1, Sri, Taf10, Ppp1r11, Tcp1, Atp6v0b, Gps2
TAKEDA_TARGETS_OF_NUP98_HOXA9_FUSION_10D_DN	0.000303037	0.0050448	0.498493	0.83347	1.42611	33	Mmp12, C1qb, Cd9, Acp5, C1qc, C1qa, Apoe, Trem2, Ctsb, Lgmn, Abhd12, Clec5a, Rasgrp1, Rtn1
TAKEDA_TARGETS_OF_NUP98_HOXA9_FUSION_16D_DN	0.00553996	0.039812	0.407018	0.788223	1.34578	30	Tgfbr1, Cstb, Apoe, Itga9, Psmb2, Dleu2, Peli1, Rps27, Bhlhe41, Atp8a1, Lrrfip1
TAKEDA_TARGETS_OF_NUP98_HOXA9_FUSION_8D_DN	8.26695e-06	0.000335609	0.593325	0.807304	1.40477	67	Mmp12, C1qb, Fyb, Cd9, Malat1, C1qc, C1qa, Rap2a, Tmcc3, Slc11a1, Cybb, Creb5, Ctsb, Plbd1, Lgmn, Fam129a
TARTE_PLASMA_CELL_VS_PLASMABLAST_UP	2.84362e-08	2.74172e-06	0.733762	0.803576	1.41292	101	Lst1, Cd72, Cd9, Rpl39, Fcer1g, Itgax, Rps2, B2m, Ssr4, Rps18, Rps15a, Cyba, Rps21, Rps11, Rpl34, Vcam1, Rps16, Rpl18a, Apoe, Rpl24, Rgs2, Rpl28, Rplp0, Sorl1, Lgmn, Tnfaip2, Rplp1, Psap
THUM_SYSTOLIC_HEART_FAILURE_UP	2.27148e-08	2.38919e-06	0.733762	0.796544	1.40348	119	Cd74, Lst1, Aif1, Tyrobp, C1qb, Cd52, Mpeg1, Ctss, Lair1, Fcer1g, Cx3cr1, C1qc, C1qa, Hpgds, Vcam1, Slc11a1, Gas5, Irf8, Lcp1, Atp6ap2, Ctsb, Clic4, Mbnl2, Pla2g4a, Stat1, C3ar1, Skap2, Tmem50b, Lyn, Ctsc, Pdlim7, Slc8a1, Adam17, Lap3, Ly96, Casp1, Hsp90ab1, Lpar6
TIEN_INTESTINE_PROBIOTICS_24HR_DN	3.25026e-06	0.000170934	0.627257	0.793104	1.38929	88	Fth1, Rpl39, Sat1, Rps2, Rpl12, Rps18, Rpl23, Rpl27a, Manf, Rps11, Rps23, Rps7, Rpl34, Rps19, Ppib, Rps24, Rpl13, Sdf2l1, Rplp0, Rps3, Hspa5, Rps6, Rpl9, Mbnl2, Calr, Ddit4, Mtdh, Rpl5, Rpl41, Rps27, Rpl10, Slc3a2, Txnrd1, Ubxn4, Rpl13a, Pdia3, Eef1a1, Herpud1, Lrrfip1
TIEN_INTESTINE_PROBIOTICS_6HR_UP	2.2759e-05	0.000731448	0.57561	0.879113	1.50513	32	Rpl39, Rps2, B2m, Rpl23, Rpl27a, Rps11, Rps23, Rps7, Rps19, Ppia, Gapdh, Rps24, Rpl13, Rplp0, Sorl1, Rps6, Rpl9, Calr, Rps17, Rpl5, Rpl41, Rps27
TOMLINS_PROSTATE_CANCER_DN	0.00113665	0.0129567	0.45506	0.873984	1.46976	17	Gatm, Lgals3, Calm1, Dst
TONG_INTERACT_WITH_PTTG1	0.00725026	0.0489128	0.407018	0.811593	1.37778	22	Rpl30, Rps10, Rpl31, Rps26, Atp5o, Rpl41, Llph, Nhp2, Adap2, Tbpl1, Eif2s2
TOOKER_GEMCITABINE_RESISTANCE_UP	0.00246039	0.0223268	0.431708	0.806346	1.3797	33	Fth1, Sat1, Cd81, Lgals3, Rpl15, Isg15, Blvrb, Cox8a, Rpl28, Atp5o, Tcf7l2, Rnh1, Taf10
TORCHIA_TARGETS_OF_EWSR1_FLI1_FUSION_DN	0.000627384	0.0084405	0.477271	0.721796	1.26916	104	Lst1, Tyrobp, Lipa, Cd81, Mif, Psmb8, Psmb9, Lcp1, Runx3, Cmtm7, Dock10, Ndst1, Itgal, Tpd52, Skil, Pak1, Epb41l2, Ccnd1, Limd2, Ctsc, Fuca2, Nckap1l, Ptpn18, Slc25a4, Clec1b, Trim14, Crlf3, Igf2bp3, Fkbp5, Phpt1, Ptprc
TURASHVILI_BREAST_LOBULAR_CARCINOMA_VS_LOBULAR_NORMAL_UP	0.00705537	0.048018	0.407018	0.836859	1.40733	17	Dst, Sorl1, Bhlhe41, Esd
Th1 and Th2 cell differentiation - Mus musculus (mouse)	0.000150925	0.00286262	0.518848	0.870108	1.48007	26	H2-Ab1, H2-Aa, H2-Eb1, H2-DMb1, Runx3, Stat1, Ifngr2
Th17 cell differentiation - Mus musculus (mouse)	0.000266582	0.00450271	0.498493	0.848257	1.44766	29	H2-Ab1, H2-Aa, H2-Eb1, Tgfbr1, H2-DMb1, Stat1, Tgfb1, Ifngr2
Toxoplasmosis - Mus musculus (mouse)	0.00173957	0.0176551	0.45506	0.784607	1.35215	41	H2-Ab1, H2-Aa, H2-Eb1, H2-DMb1, Ciita, Stat1, Tgfb1, Ifngr2, Cycs, Il10rb
Tuberculosis - Mus musculus (mouse)	4.55518e-07	3.29397e-05	0.674963	0.8507	1.47477	56	Cd74, H2-Ab1, H2-Aa, H2-Eb1, Ctss, Fcer1g, Itgax, Atp6v0c, H2-DMb1, Fcgr4, Ciita, Fcgr1, Calm1, Stat1, Bax, Tgfb1, Ifngr2, Tcirg1, Camk2d, Cycs, Il10rb, Hspd1
Type I diabetes mellitus - Mus musculus (mouse)	0.00509379	0.0370662	0.407018	0.820011	1.39207	22	H2-Ab1, H2-Aa, H2-Eb1, H2-M2, H2-DMb1, H2-T23, Hspd1, Cd86, H2-M3
VALK_AML_CLUSTER_6	0.000128745	0.00267154	0.518848	0.914235	1.53248	16	Cd74, Rgs10, Bst2
VERHAAK_AML_WITH_NPM1_MUTATED_UP	0.00010773	0.00242026	0.538434	0.790195	1.36876	58	Basp1, C1qb, Sat1, Cx3cr1, Hck, C1qa, Ifi30, Lilra5, Slc15a3, Lgals3bp, Tnfaip2, Tmem176b, Pla2g4a, Pilra, C3ar1, Tcirg1, Peli1, Gns, Cd86, Camk1, Casp1, Sco2, Arhgap22
VERHAAK_GLIOBLASTOMA_MESENCHYMAL	0.00148186	0.0159489	0.45506	0.753526	1.31091	65	Sat1, Lair1, Ctsz, Lgals3, Hexb, Ifi30, Slc11a1, Man2b1, Blvrb, Clic1, Lcp1, Npc2, Ctsb, Plbd1, Pold4, Tcirg1, Fxyd5, Ctsc, Trpm2, Ly96, Casp1, Dok3, Lrrfip1, Slamf8, Ccr5, Rab32, Myh9, Mvp, Ptprc, Lcp2, Tlr2, Ptpn6
Viral myocarditis - Mus musculus (mouse)	0.00658101	0.0453228	0.407018	0.805239	1.37098	28	H2-Ab1, H2-Aa, H2-Eb1, H2-M2, H2-DMb1, H2-T23, Itgal, Cycs, Ccnd1, Cd86, H2-M3
WALLACE_PROSTATE_CANCER_RACE_UP	2.58307e-05	0.000818798	0.57561	0.75492	1.32737	102	C1qb, Cd52, Fyb, Ctss, Fcer1g, Glipr1, C1qa, Gpr65, Psmb8, Apoe, Cd93, Psmb9, Irf8, Isg15, Stap1, Runx3, Dock10, Rnase6, Cd48, Itgal, Stat1, Xaf1, Dnase1l3, Dnajc15, P2ry14, Ccnd1, Cxcl9, Ctsc, Rasgrp1, Cd86, Tap1, Arhgap25, Ly96, Nckap1l, Sla, Hcls1, Rgs1, Rasa4, Cd83, Adamdec1, Ccr5, Irf1, Arl4c, Glrx, Ifi27, Ifit3, Ptprc, Tle4, Lcp2, Plek, Tmx4
WANG_ESOPHAGUS_CANCER_VS_NORMAL_UP	0.00249738	0.022574	0.431708	0.778494	1.34418	43	Mmp12, Fcer1g, Hspe1, Ctsh, Ifi30, Nme2, Tcf7l2, Sdc4, Gsto1, Ssr2, Sri, Galnt3, Parp14, Kdelr2, Dusp6
WANG_RESPONSE_TO_GSK3_INHIBITOR_SB216763_UP	4.01302e-05	0.00114644	0.557332	0.747093	1.31635	119	Cd74, Ms4a7, Fyb, Ctss, Malat1, Sat1, Cd68, Hexb, B2m, Ly86, Rpl21, Ctsh, Tmem86a, Ifi30, F11r, Rpl31, Creb5, Rpl28, Sorl1, Ctsb, Tnfaip2, Cd48, Rcbtb2, Xaf1, Psap, Cd300lf, Tnfsf13b, Gns, Mgat4a, Il10rb
WANG_TUMOR_INVASIVENESS_UP	1.09141e-08	1.20263e-06	0.74774	0.77053	1.36304	160	Cd63, C1qb, Ctsz, Rpl30, Rps15a, Hspe1, Rpl32, Nfe2l2, Rpl21, Rps21, Rps11, Ndufc2, Rps29, Fau, Rps7, Arpp19, Rpl34, Rps16, Rpl35, Rpl19, Rpl18a, Rps8, Ppia, Rpl6, Akr1a1, Hint1, Snrpd2, Cox8a, Rpl27, Rps5, Nedd8, H2afz, Rbx1, Rpl28, Rplp0, Rps3, Hspa5, Pnp, Rps6, Tomm20, Hebp1, Arpc3, Cox7a2, Stat1, Prdx5, Rpl14, Fkbp3, Pak1, Npm1, Vdac2, Rplp2, Ccnd1, Ndufb7, Aimp1, Nhp2, Psma2, Ube2k, Hmgb2, E…
WESTON_VEGFA_TARGETS	0.00360732	0.0288127	0.431708	0.791802	1.3528	31	Cd9, Sat1, Vcam1, Dleu2, Dynll1, Rbx1, Pnp, Sdc4, Rala, Hcls1, Ndufa1, Kdr, Ifi27
WIELAND_UP_BY_HBV_INFECTION	0.00016211	0.00302518	0.518848	0.816977	1.41089	44	Cd74, Tyrobp, C1qb, Cd68, Fcer1g, Lgals3, B2m, Psme1, Ifi30, Psme2, Psmb9, Ctsb, Ppt1, Cd48, Stat1, C3ar1, Igsf6, Cxcl9, Ctsc, Lap3, Psmb10, Rab20, Lpxn, Cd83
WONG_ADULT_TISSUE_STEM_MODULE	0.00334833	0.0274753	0.431708	0.656626	1.16242	224	Lst1, Gngt2, Cadm1, Basp1, Ctsz, Gatm, B2m, Mrpl52, Gpr65, Vcam1, Rrbp1, Itgb5, Cxcl14, Apoe, Lgals3bp, Isg15, Rgs2, Abcg1, Dst, Sorl1, Tle1, Tmem176b, Clic4, Ddit4, Hpgd, P2ry14, Irf7, Ccnd1, Il10rb, Slc8a1, Slc3a2, Rab20, Dbndd2, Ddit3, Lrrfip1, Gkap1, Nrip1, Apobr, Timp3, Ifih1, Smad1, Igfbp5, Mdfic, Matn2, Hlx, Plek, Abl1, Pdgfa, P2rx4, Trim47, Csf2ra, Ifi44, Ebi3, Icam1, Zfp90, Serpine1
WONG_EMBRYONIC_STEM_CELL_CORE	0.00209041	0.0197028	0.431708	0.667436	1.18191	193	Prdx1, Hspe1, Rpl27a, Rps23, Rps16, Rps19, Rpl10a, Rps8, Nop10, Rpl13, Atp5j, Uqcr11, Rpl22, Cox5b, Rps5, Rps3, Psmb6, Snrpd1, Atp5o, Nme2, Ncl, Bax, Rps12, Ndufab1, Rps27, Eif4ebp1, Gnl3, Parp1, Timm8b, Mrps28, Mrto4, Cycs, Tgif1, Ccnd1, Psma5, Mrps36, Ndufb7, Nhp2, Ndufb8, Ctsc, Cdk4, Hmgb2, Eif2s2, Pa2g4, Mrps18b, Lsm2, Ccnd2, Ndufa11, Mrpl11, Pcna, Hat1, Banf1, Mrpl13, Eif4a1, Dtymk, Ndufb10,…
WONG_MITOCHONDRIA_GENE_MODULE	0.00013717	0.00271142	0.518848	0.713102	1.25942	146	Atox1, Ndufc2, Atp5g1, Cox7b, Sec61g, Ndufa4, Atp5j, Uqcr11, Atp5j2, Slc40a1, Cox8a, Tomm7, Cox5b, Cox6c, Cox17, Ndufa7, Ndufa12, Uqcrb, Ndufc1, Cox7c, Mrpl42, Atp5o, Cox7a2, Uqcr10, Ndufa3, Ndufab1, Prdx5, Atp6v1g1, Ndufb4, Vdac2, Timm8b, Mrps28, Mrps18c, Mrps36, Mrps16, Atp8a1, Mrpl36, Ndufb8, Ndufb9, Gsto1, Atp5e, Timm10, Ndufa5, Hint2, Ndufb6, Ndufs5, Cox6a1, Ndufb3, Atp6v1d, Timm23, Mrps18b,…
WUNDER_INFLAMMATORY_RESPONSE_AND_CHOLESTEROL_UP	0.000344049	0.00560654	0.498493	0.864147	1.46849	23	Aif1, Mpeg1, Ctss, Gatm, B2m, Bst2, Psmb8, Psmb9, Slc40a1, Stat1, Lyn, Ctsc, Psmb10, Casp1
WU_CELL_MIGRATION	0.00472199	0.0349095	0.407018	0.752884	1.30426	52	Axl, Lgals3, Cstb, Glipr1, Ctsh, Bst2, Tspan13, Tnfaip2, Dtx4, Epb41l2, Galnt3, Spint1, Ugcg
XU_GH1_AUTOCRINE_TARGETS_UP	0.00301535	0.0259387	0.431708	0.73297	1.277	72	Prdx1, Axl, Ssr4, Rpl36, Aprt, Atp5j, Uqcr11, Psmb2, Blvrb, H2afz, Plbd1, Olfml3, Fam129a, Adrb1, Trpm2, Ppa1, Myl12a, Slc25a4, Rpl8, Zc3h15, Lrrfip1, Ndufa1, Rab7b, Aga, Snx24, Uqcrq, Hnrnpa1
XU_HGF_TARGETS_REPRESSED_BY_AKT1_DN	0.00323734	0.0269468	0.431708	0.842097	1.42491	19	Fcer1g, Rpl38, Dleu2, Gnptab, Atp6v1d, Casp1, Mgat5, Lpar6
YAGI_AML_FAB_MARKERS	0.00613484	0.0426307	0.407018	0.729221	1.2689	67	Aif1, Lair1, Cd68, Itgax, Ly86, Ifi30, Cd180, Lcp1, Sorl1, Tnfaip2, Tcirg1, Tgif1, Il10rb, Tbpl1, Txnrd1, Casp1, Pcna, Tpst2, Timp3, Pnn
YAGI_AML_WITH_11Q23_REARRANGED	0.00316334	0.0267152	0.431708	0.688617	1.21386	123	Prdx1, Cadm1, Cd68, Cd81, Rgs10, Rrbp1, Sema4d, Cybb, Cox5b, Lcp1, Itgav, Ddt, Cpd, Abr, Il10rb, Ndufb3, Ppt2, Ifi35, Eif2s2, Camk1, Ccnd2, Sdhb, Eif4e2, Hcls1, Gps2, Ndufa1, Psmd7, Ndufs6, Mapkapk3, Lrp10, Timp3, Bloc1s1, Cd79a, Smad1, Myh9, Jtb, Pafah1b1, Nars, Igf2bp3, St3gal6
YAGI_AML_WITH_INV_16_TRANSLOCATION	0.000892988	0.0109441	0.477271	0.696874	1.23026	144	Cd72, Cd52, Cd9, B2m, Rps18, Rps20, Rpl32, Rpl27a, Rpl37, Rps29, Rpl34, Rps13, Rps16, Rpl19, Rps4x, Rpl13, Snrpe, Pou2f2, Rpl31, Rplp0, Rps6, Rer1, Rplp1, Rps17, Srp19, Sdc4, Rps27, Rplp2, Gns, Lyn, Parp2, Mrps18b, Ccnd2, Eef1a1, Fkbp2, Psmd7, Tor1a, Ppm1g, Naca, Pnn
YAGI_AML_WITH_T_8_21_TRANSLOCATION	7.05043e-05	0.00171734	0.538434	0.736403	1.29806	120	Cd74, Lst1, Aif1, Basp1, Tgfbr1, Cd68, Cstb, Manf, Rgs10, Atp5g1, Hpgds, Ciita, Pou2f2, Cox8a, Lcp1, Sorl1, Psmb3, Tnfaip2, Calr, Polr2j, Ddt, Pebp1, Abr, Tgif1, Epb41l2, Ccnd1, Txnrd1, Rel, Sla, Gps2, Sec62, Mapkapk3, Gnas, Eci1, Bcl2l1, Ndufa2, Crlf3, U2af1, Sap30
YAMASHITA_LIVER_CANCER_WITH_EPCAM_UP	0.000412402	0.00636198	0.498493	0.845152	1.43782	27	Rpl17, Rps7, Rps27a, Rpl35, Rps4x, Rpl6, Rps24, Rps10, Rpl29, Rpl31, Rpl28, Rplp0, Rps3, Tomm20, Rpl9, Rps12
YAMAZAKI_TCEB3_TARGETS_UP	0.000737289	0.00953121	0.477271	0.752296	1.31067	72	Sat1, Ctsz, B2m, Rrbp1, Calm1, Clic1, Hspa5, Lgmn, Mbnl2, Tcf7l2, Gng10, Psap, Gna12, Gns, Fdx1, Ccnd2, Pdia3, Herpud1, Kdelr2, Gnas, Timp3, Cst3, Mdfic
YAO_TEMPORAL_RESPONSE_TO_PROGESTERONE_CLUSTER_13	1.05243e-06	6.40877e-05	0.643552	0.780581	1.37249	101	Cyba, Mrpl52, Cox7b, Ppib, Psme2, Atp5j, Snrpe, Uqcr11, Snrpd2, Cox5b, Nedd8, Tmem205, H2afz, Park7, Spcs1, Dynlrb1, Atp5d, Uqcrb, Ndufc1, Mrpl23, Nmt1, Atp5o, Pdcd5, Uqcr10, Ndufa3, Reep5, Ifngr2, Ndufab1, Ndufv3, Ndufa13, Naa38, Fkbp3, Ubl5, Dnajc15, Eif4ebp1, Mien1, Timm8b, Anapc13, Ccnd1, Psma5, Cuta, Psma6, Ndufb11, Esd, Commd1, Ndufb8, Chrac1, Atp5e, Ndufa5, Snrpg, Cox6a1, Lage3, Psmg4, Snr…
YOSHIMURA_MAPK8_TARGETS_UP	7.62028e-07	4.89815e-05	0.659444	0.70044	1.24162	301	Cd74, Cadm1, C1qb, Ctss, C1qc, Cyba, Hck, Rpl11, Rpl21, Psme1, Ubb, Fau, Mif, Cox7b, Rps27a, Psmb8, Cxcl14, Ppia, Pomp, Apoe, Pkib, Apobec1, Kcnj10, Lgals3bp, Rps25, Psmb2, Arrb2, Cox8a, P2ry6, Nedd8, Creg1, Rpl28, Park7, Cox6c, Psma1, Pdgfb, Ndst1, Bax, Ndufab1, Dnase1l3, Myl12b, Hpgd, Anapc13, Ccnd1, Psma5, Adrb1, Psma6, Ndufb8, Ctsc, Ndufa5, Ndufb6, Rtn1, Arl11, Tap1, Ppt2, Asph, Neurl3, Mgat5…
ZAMORA_NOS2_TARGETS_DN	0.00739898	0.0496268	0.407018	0.776537	1.32672	31	Ctsz, Cd81, Atp6v0c, Ifnar2, Atp5d, Ifngr2, Fkbp3, Fdx1, Eif2s2, Pdia3, Eef1a1, Rabac1, Eif5a, Myh9, Pmpcb
ZHONG_SECRETOME_OF_LUNG_CANCER_AND_ENDOTHELIUM	0.00246039	0.0223268	0.431708	0.824954	1.40454	28	Prdx1, Ctsz, Vcam1, Ppib, Rpl10a, Gapdh, Lgals3bp, Ctsa, Sdc4, Pebp1, Ran, Pcna, Aldoa
ZHONG_SECRETOME_OF_LUNG_CANCER_AND_FIBROBLAST	7.61445e-05	0.0018354	0.538434	0.791248	1.37624	64	Prdx1, Cd9, Ctsz, Cd81, Vcam1, Rpl18a, Rpl10a, Lgals3bp, Psmb2, Psma3, Npc2, Atp6ap2, Park7, Pnp, Psmb6, Ctsb, Psmb3, Psma1, Uba52, Calr, Sdc4, Pebp1, Npm1, Psma5, Gsto1, Lap3, Ran, Hsp90ab1
ZHONG_SECRETOME_OF_LUNG_CANCER_AND_MACROPHAGE	0.000191584	0.00346348	0.518848	0.817667	1.40912	41	Prdx1, Cd81, Ctsh, Vcam1, Ppib, Rpl10a, Akr1a1, Taldo1, Lgals3bp, Creg1, Npc2, Psmb6, Ctsb, Ctsa, Sdc4, Pebp1, Psma6, Gsto1, Ran, Hsp90ab1, Dut, Aldoa
ZHOU_TNF_SIGNALING_4HR	0.00212741	0.0197704	0.431708	0.829927	1.41157	24	Prdx1, Rpl27a, Rps23, Psmb8, Rps8, Tnfaip2, Clic4, Ncl, Rpl10, Fam50a, Myl12a
ZWANG_TRANSIENTLY_UP_BY_2ND_EGF_PULSE_ONLY	0.00349632	0.0283877	0.431708	0.657385	1.16468	241	Ms4a7, Lst1, Tyrobp, Cd52, Zmynd15, Hpgds, Ciita, Slc15a3, Tmcc3, Kcnj10, Irf8, Pou2f2, Gng2, Nes, Dynll1, Cd48, Fam129a, Ifngr2, Dnase1l3, Yif1b, Pdlim4, Tnfsf13b, Irf7, Rab43, Ccnd1, Rnf149, Mybbp1a, Gpr137b, Cd302, Bin2, Rab20, Zbp1, Col14a1, Lrrfip1, Rasa4, Cd83, Slamf8, Rab7b, Adamdec1, Dusp6, Ptgs1, Apobr, Pparg, Ccr5, Sema4b, Cd79a, Kcnj2, Irak2, Npc1, Prdm1, Lcp2, Tmem68, Gpsm3, Pdgfa, Cd…

## Sheet: Cluster 3
pathway	pval	padj	log2err	ES	NES	size	leadingEdge
ABBUD_LIF_SIGNALING_1_UP	0.00135571	0.00935052	0.45506	0.777953	1.55337	25	Gpx3, Cebpb, Tmem176b, Irf1, Tapbp, Tnfrsf1a, Ptpn1, Cxcl14, Gpcpd1, Acaa2
ACEVEDO_FGFR1_TARGETS_IN_PROSTATE_CANCER_MODEL_DN	0.00253438	0.0150033	0.431708	0.650016	1.35458	78	Gpx3, Tsc22d3, Cited2, Hpgd, Tm6sf1, Pik3r1, Cd93, Malat1, Prdx6, Ccnd2, Gsn, Ogt, Slc7a8, Map1lc3a, Deptor, Tanc2, N6amt1, Thoc2, Pdlim7, Mmd
ACEVEDO_FGFR1_TARGETS_IN_PROSTATE_CANCER_MODEL_UP	8.06567e-05	0.0010618	0.538434	0.644515	1.35864	128	Cxcl2, Ly6e, Ccl2, Alox5ap, Srgn, Lgals3bp, Cxcl16, St3gal6, Sh3kbp1, Il10rb, Abcc3, Pkig, Atp1a1, Klf6, Apobec1, Anxa3, Cpd, Tmem173, Dusp6, S100a11, Rgs19, Ikzf1, Rab32, Mfge8, Plscr1, Msl3, Mgat5, Rtp4, Egr2, Slc4a7, Cmas, Hk2, Tifa, Thbs1, Dusp16, Fosl2, Acer3, Dtx4, Golm1, Nudt21, Fmnl2, Stag1, Plaur, Ccm2
ACEVEDO_LIVER_TUMOR_VS_NORMAL_ADJACENT_TISSUE_DN	0.00242339	0.0145241	0.431708	0.63119	1.32117	99	Stab1, Ly6e, Ctsd, Ier3, Fos, Axl, Ccnd1, Ets2, Irf8, Sec14l1, Vkorc1, Mycbp2, Egr1, Rab3il1, Tnpo3, Lrrfip1, Tcf25, Man2b2, Trib1, Cxxc1, Rbm25, Rgs2, Hmgcl
ACOSTA_PROLIFERATION_INDEPENDENT_MYC_TARGETS_DN	0.00978953	0.0399197	0.38073	0.645962	1.32966	53	Ctsd, Slco2b1, Bcl2l1, Klf6, Sec14l1, Mcl1, S100a11, Naga, Fads1, Tnfaip8, Gde1, Pold4, Lyl1, Rhog, Cmtm6, Lrp10, Samsn1, Cap1, Arfgap3, Trpv2
ADDYA_ERYTHROID_DIFFERENTIATION_BY_HEMIN	4.04403e-06	9.55652e-05	0.610527	0.821164	1.66187	37	Cxcl2, Itgb5, Cebpb, Ier3, Mef2c, Jun, Ddit4, Apoc1, Klf6, Ctsh, Rtn4, Adam10, Mcl1, Hspa1b, Tax1bp1, Egr1, Etv5, Ucp2, Cebpg, Ncoa1
AGE-RAGE signaling pathway in diabetic complications - Mus musculus (mouse)	7.15545e-06	0.000152809	0.610527	0.785028	1.61069	50	Il1b, Vcam1, Ccl2, Tgfbr1, Ccl12, Cybb, Jun, Pik3r1, Ccnd1, Stat1, Prkcb, Smad4, Cdkn1b, Mapk3, Egr1, Plcg2, Tnf, Diaph1, Bcl2, Nfkb1, Akt1
ALFANO_MYC_TARGETS	0.0022014	0.0135902	0.431708	0.62077	1.30348	112	Ly6e, Slpi, Itgb5, Picalm, Ccl2, Runx3, Sdc4, Itga6, Dab2, Npc2, Pnp, Marcks, Gnai2, Eef1a1, Tcf7l2, Irf1, Mcl1, Filip1l, Gsn, Clk1
ALTEMEIER_RESPONSE_TO_LPS_WITH_MECHANICAL_VENTILATION	5.04467e-09	3.30541e-07	0.761461	0.780345	1.62724	79	Ccl4, Ccl3, Il1b, Cxcl2, Pla2g7, Rcan1, Cd14, Ccr1, Ccl2, C5ar1, Cybb, Sla, Gpr65, Nfkbiz, Nfkbia, Tlr2, Plek, Stat1, Ch25h, Sap30, Oas2, Irf7, Cebpd, Slc15a3, Csf3r, Oas3, Rab20, Fcer1g, Clec4d, Tifa, Pfkfb3, Thbs1, Stat2, Ifih1, Ssbp3
AMIT_EGF_RESPONSE_40_HELA	0.000187424	0.0021025	0.518848	0.861614	1.70717	20	Dusp1, Cebpb, Ier3, Jun, Btg2, Zfp36, Klf6, Nr4a1, Sgk1, Ier2, Egr1, Mbnl2
AMIT_EGF_RESPONSE_480_HELA	0.00238639	0.0143775	0.431708	0.643229	1.34256	88	Pmepa1, Ly6e, Itgb5, Picalm, Itga6, B4galt1, Ccnd1, Lamp1, Zfp36l2, Bin1, Bcl2l1, Ptgs1, Diaph1, Actn1, Abhd2, Usf2, Rrbp1, Ppdpf, Gak, Gramd1b, Pdlim7, Dlgap4, Gpaa1, Plaur, Myo9b, Ccnd3, Ltbr, Rhoc, Ctnnb1
AMIT_EGF_RESPONSE_60_HELA	0.00465228	0.0238657	0.407018	0.730408	1.45884	28	Zfp36l1, Cited2, Runx3, Ccnd1, Rhob, Klf6, Mbnl2, Plscr1, Per1, Ugcg, Fxr1, Fosl2, Exoc5
AMIT_EGF_RESPONSE_60_MCF10A	0.0126545	0.0473189	0.38073	0.759083	1.49642	19	Cxcl2, Ier3, Jun, Ier2, Egr1, Trib1, Dapp1
AMIT_SERUM_RESPONSE_40_MCF10A	7.40364e-05	0.0010021	0.538434	0.863214	1.71359	21	Cxcl2, Dusp1, Lgmn, Cited2, Fos, Jun, Glul, Zfp36, Nampt, Klf6, Nr4a1, Mcl1, Egr1
APPEL_IMATINIB_RESPONSE	2.73983e-06	7.0526e-05	0.627257	0.883773	1.75308	22	Apoe, Hexb, Ctsd, C5ar1, Msr1, Acp5, Gusb, Apoc1, Lamp2, Gns, Lamp1, Asah1, Cd163, Ctsh, Fuca1, Hexa, Plscr1
AZARE_NEOPLASTIC_TRANSFORMATION_BY_STAT3_UP	4.12527e-05	0.000642873	0.557332	0.756456	1.55074	48	S100a9, S100a8, Gpx3, Pid1, Srgn, Tgfbr1, B4galt1, Ddx3x, Fli1, Il13ra1, Mcl1, Oas2, Ccnd2, Rab5a, Ykt6, Stx16, Slc4a7, Ddx58, Thbs1, Arl4c, Jag1, Dhx9, Tgfbr2, Sorl1
Acute myeloid leukemia - Mus musculus (mouse)	0.0118819	0.0454921	0.38073	0.677854	1.37812	41	Csf1r, Cd14, Bcl2a1b, Pik3r1, Ccnd1, Cebpa, Runx1, Tcf7l2, Dusp6, Mapk3, Fcgr1, Raf1, Nfkb1, Akt1, Spi1, Pml, Map2k1, Eif4ebp1, Flt3, Bcl2a1d
Alzheimer's disease - Mus musculus (mouse)	0.00364431	0.0200125	0.431708	0.638654	1.33191	82	Apoe, Il1b, App, Lrp1, Rtn4, Adam10, Mapk3, Ncstn, Ndufa8, Ppp3ca, Rtn3, Tnf, Atp5c1, Tnfrsf1a, Ndufb2, Ppp3cb, Sdha, Atp2a2, Ndufa11, Uqcrc1, Cox5b, Gsk3b, Calm2, Ndufa10, Casp9, Itpr2, Ide, Psen1, Eif2ak3, Cyc1, Ndufs4, Fadd, Gnaq, Ndufa1, Casp8, Ndufs1, Cox4i1, Uqcrh, Atf6, Cox7a2l
Amoebiasis - Mus musculus (mouse)	0.00201642	0.0127334	0.431708	0.728083	1.47644	38	Il1b, Cd14, Pik3r1, Tlr2, Prkcb, Itgb2, Gna15, Tnf, Rab5a, Actn1, Nfkb1
Antigen processing and presentation - Mus musculus (mouse)	0.00509379	0.0256738	0.407018	0.704173	1.4251	37	Ctss, Lgmn, H2-D1, Ctsl, Ifi30, Hspa8, H2-K1, Hspa1b, Tapbp, Tnf, Hspa1a, Hsp90aa1, Hsp90ab1, B2m, Tap1, H2-Q7
Apelin signaling pathway - Mus musculus (mouse)	0.00334833	0.0186716	0.431708	0.654973	1.35682	64	Mef2a, Mef2c, Tgfbr1, Ccnd1, Slc8a1, Gnai2, Smad4, Pik3cg, Pde3b, Mapk3, Egr1, Adcy7, Raf1, Akt1, Mef2d, Hdac5, Sphk2, Gabarapl2, Pik3r5, Map2k1, Jag1, Calm2, Gnb2, Pik3r4, Itpr2, Gng5, Gnaq
Apoptosis - Mus musculus (mouse)	0.00159231	0.0106759	0.45506	0.65132	1.35819	79	Ctsd, Ctss, Ctsc, Bcl2a1b, Fos, Jun, Ctsl, Pik3r1, Nfkbia, Bcl2l1, Ctsh, Mcl1, Mapk3, Map3k5, Tnf, Bcl2l11, Tnfrsf1a, Bcl2, Raf1, Nfkb1, Akt1, Ctso, Ctsf, Map2k1, Parp3, Casp9, Diablo, Itpr2, Bcl2a1d, Cflar, Eif2ak3, Casp2, Eif2s1, Fadd, Trp53, Ikbkb, Parp1, Casp8, Tradd, Parp4, Rela, Csf2rb2, Ctsb, Csf2rb, Ripk1, Xiap, Daxx
Axon guidance - Mus musculus (mouse)	0.0102379	0.0411658	0.38073	0.616746	1.28076	71	Cxcr4, Ssh2, Pik3r1, Gnai2, Camk2d, Srgap2, Mapk3, Ppp3ca, Plcg2, Nrp1, Fes, Raf1, Dpysl2, Ppp3cb, Bmpr2, Gsk3b, Epha2, Ilk, Nfatc2, Rac3, Sema4c, Itgb1, Pak1
B cell receptor signaling pathway - Mus musculus (mouse)	0.000929623	0.00701597	0.477271	0.731513	1.49174	43	Fcgr2b, Fos, Jun, Pik3r1, Nfkbia, Lyn, Inpp5d, Prkcb, Ptpn6, Mapk3, Ppp3ca, Plcg2, Raf1, Nfkb1, Akt1, Ppp3cb, Vav1, Dapp1, Pik3ap1, Gsk3b, Nfatc1, Rasgrp3, Map2k1, Malt1, Nfatc2, Rac3
BAELDE_DIABETIC_NEPHROPATHY_DN	0.000499162	0.00454424	0.477271	0.588678	1.25432	214	Cxcl2, Rcan1, Tsc22d3, Itgb5, Dusp1, Cited2, Hpgd, Sdc4, Bst2, Axl, Rgs10, St3gal6, Glul, Stat1, Itgav, Nampt, Serinc1, Galc, Arid5b, Nptn, Myh9, Prdx6, Rab1a, Rab21, Tmem123, Mcl1, Srgap2, Actr3, Oas2, Tmed5, Tax1bp1, Tapbp, Cebpd, Plcg2, Elf2, Rheb, Plscr1, Hsp90aa1, Ulk2, Gde1, Tbc1d9b, Stx7, Eif4a2, Atp6ap2, Ugcg, Ifi35, Kif5b, Atp2a2, Arhgap5, Cast, Morc3, Fnbp1, Pde4b, Dcaf8, Fosl2, Tap1, Z…
BASAKI_YBX1_TARGETS_DN	0.000828876	0.00645851	0.477271	0.602023	1.27717	178	Slpi, Tsc22d3, Xist, Fos, Bst2, Nfkbiz, Pik3r1, Ddit4, Tmem37, Malat1, Lamp2, St3gal6, Pnp, Eef2k, Irf2bp2, Eef1a1, Camk2n1, Rbm47, Dusp6, Ier2, Tnfrsf11a, Tcirg1, Ptgs1, Tpcn1, Atp2c1, Egr1, Plcg2, H3f3b, Etv5, Fam3c, Mgat4a, Brwd1, Ucp2, Dhrs3, Prune2, Xrn1, Cdk12, Vmp1, Glcci1, Sec62, Ppp1r9a, Hk2, Pfkfb3, Chga, Deptor, Klhl24, H6pd, Pitpnc1, Acer3, Ssbp4, Tm9sf3, Cd302, Srsf7, Rictor, Marcksl…
BASSO_CD40_SIGNALING_UP	4.93063e-08	2.33033e-06	0.719513	0.801747	1.65348	59	Ccl4, Ccl3, Il1b, Rgs1, Zfp36l1, Ier3, Mef2c, Srgn, Gpr183, Nfkbia, Ddit4, Laptm5, Lyn, Plek, Lgals1, Ifi30, Stat1, Arid5b, Ncf2, Ptk2b, Cd83, Tnf, Tnfaip8, Bcl2
BENNETT_SYSTEMIC_LUPUS_ERYTHEMATOSUS	0.00231935	0.0141367	0.431708	0.813827	1.60005	18	S100a8, Ly6e, Lgals3bp, Stat1, Oas2, Irf7, Eif2ak2, Ifitm3, Plscr1, Ifi35, Xaf1
BENPORATH_EED_TARGETS	0.000535797	0.00469514	0.477271	0.592178	1.2622	206	Ctsd, Pla2g7, Ogfrl1, Fos, Zfhx3, Jun, Tm6sf1, Cxcl16, Adrb1, Mafb, Rgs10, Asah1, Btg2, Prkcb, Papola, Adap2, Fli1, Camk2n1, Ch25h, Itga4, Alox5, Tnfrsf11a, Hspa1b, Map3k5, Jmjd1c, Apbb1ip, Cebpd, Atp1b3, Rab32, Eef2, Hspa1a, Parp12, Bcl2, Maf, Arid1a, Cxcl14, Rin3, Srrm2, Rnf128, Fuca2, Rassf5, Csnk1e, Tap1, Dock11, Med11, Abhd15
BERENJENO_ROCK_SIGNALING_NOT_VIA_RHOA_DN	0.0092009	0.0388378	0.38073	0.709219	1.41652	28	Vcam1, Klf6, Myh9, Ier2, Egr1, Nrp1, Ugcg, Dock5, Sh3glb1, Igf1r, Pdlim7, Bod1l, Luc7l3, Wsb1, Hspa5, Wwc2
BERENJENO_TRANSFORMED_BY_RHOA_DN	0.000243798	0.00259621	0.518848	0.603449	1.28248	189	Pla2g7, Rnase4, Grn, Ntpcr, Klf9, Man2a1, Pik3r1, Ypel3, Lamp2, Gns, Npc2, Lgals9, Pnp, Rin2, Marcks, Tmem59, Itm2b, Dhrs7, Gnai2, Slc38a2, St3gal5, Pten, Vkorc1, Hsd17b11, Ppp3ca, Naga, Tapbp, Ergic3, Tcf4, Celf2, Gsn, Clk1, Ifitm3, Emb, Per1, Tpp1, Xdh, Use1, Clta, Map1lc3b, Map1lc3a, Laptm4a, Sqstm1, Lrp6, Fibp, Mmp14, Dcaf8, Dctn2, Pck2, Dtd1, Cdk14, Ssbp4, Phyh, Arfgap3, Ctsa, Mgst3, Wls, Ep…
BERTUCCI_MEDULLARY_VS_DUCTAL_BREAST_CANCER_UP	0.0075477	0.0346497	0.407018	0.624522	1.30412	89	Apoe, Rgs1, Vcam1, Ctss, Srgn, Tlr2, Ifi30, Stat1, Psmb10, Ptpn6, Irf1, Tagap, Dtx3l, Cebpd, Aim2, Tcof1, Psma5, Atp8a1, Mcmbp, Epb41, Tap1, Map2k1, Slc2a6, C2cd2, Cyba, Erap1, Nsmce4a, Tnfrsf1b, Etv6, Rap2b
BIDUS_METASTASIS_DN	0.00591176	0.0287899	0.407018	0.630529	1.31497	82	Stab1, Stk17b, Man2b1, Dab2, Sla, B4galt1, Rin2, Bin1, Rnf213, Psme4, Ptk2b, Frmd4a, Tnfrsf1a, Brwd1, Actn1, Ddx24, Selplg, Irf3, Ctbp2, Cirbp, Tulp4, Sirpa, Gsdmd, Trpv2, Ep400, Brms1, N4bp2l2, R3hdm1, Cflar, Tob2, Ppm1m, Dok1
BILBAN_B_CLL_LPL_DN	0.0125047	0.0471256	0.38073	0.716273	1.43021	25	Dusp1, Ier3, Fos, Marcks, Bin2, Sult1a1, Rgs2, Msl1, Srsf7, Hmgb2, Sorl1, Sfpq, Ccnl1, Pnisr
BILD_HRAS_ONCOGENIC_SIGNATURE	5.80958e-05	0.000845911	0.557332	0.661685	1.39309	125	Il1b, Cxcl2, Xist, Dusp1, Ier3, Fos, Sdc4, Nfkbiz, Adrb2, B4galt1, Lyn, Malat1, Abca1, Zfp36, Nampt, Klf6, Runx1, Tcf7l2, Dusp6, Ier2, Mcl1, Mtus1, Tor1aip1, Tnrc6b, Egr1, Mbnl2, Lrrfip1, Top1, Trib1, Glcci1, Mdh1, Map1lc3b, Hk2, Srrm2, Mmp14, Epha2, Csnk1e, Lhfpl2, Calm2, Ddx17, Dlst, Tnrc6a, Sema4c
BIOCARTA_EDG1_PATHWAY	0.00998888	0.0405605	0.38073	0.795035	1.55236	16	Pik3r1, Asah1, Itgav, Prkcb, Pik3cg, Mapk3, S1pr1, Akt1
BIOCARTA_FCER1_PATHWAY	0.00324058	0.0183012	0.431708	0.763215	1.52233	24	Fos, Jun, Pik3r1, Lyn, Prkcb, Pik3cg, Mapk3, Ppp3ca, Raf1, Ppp3cb, Fcer1g, Vav1, Nfatc1, Map2k1, Calm2, Nfatc2
BIOCARTA_HDAC_PATHWAY	0.00365161	0.0200144	0.431708	0.795509	1.57919	21	Mef2a, Mef2c, Pik3r1, Ywhah, Camk1, Pik3cg, Ppp3ca, Akt1, Mef2d, Hdac5, Ppp3cb, Nfatc1, Igf1r, Calm2, Nfatc2, Mapk14
BIOCARTA_NFAT_PATHWAY	0.00238878	0.0143775	0.431708	0.735505	1.47294	31	Mef2c, Pik3r1, Camk1, Pik3cg, Mapk3, Ppp3ca, Crebbp, Raf1, Akt1, Ppp3cb, Gsk3b, Nfatc1, Map2k1, Calm2, Nfatc2, Mapk14
BIOCARTA_NTHI_PATHWAY	0.00876084	0.0380958	0.38073	0.764119	1.514	20	Il1b, Dusp1, Tgfbr1, Nfkbia, Tlr2, Smad4, Crebbp, Tnf, Nfkb1, Ep300, Mapk14, Tgfbr2
BIOCARTA_PGC1A_PATHWAY	0.00634057	0.0304158	0.407018	0.799709	1.5497	15	Mef2a, Mef2c, Ywhah, Camk2d, Camk1, Ppp3ca, Mef2d, Hdac5, Ppp3cb, Calm2, Esrra
BIOCARTA_PPARA_PATHWAY	0.00591176	0.0287899	0.407018	0.715685	1.44688	36	Dusp1, Cited2, Jun, Pik3r1, Nfkbia, Prkcb, Pik3cg, Nrip1, Mapk3, Crebbp, Tnf, Hspa1a, Hsp90aa1, Hsd17b4, Ncoa1
BIOCARTA_TCR_PATHWAY	0.00539663	0.0268713	0.407018	0.714882	1.43164	31	Fos, Jun, Pik3r1, Nfkbia, Prkcb, Pik3cg, Mapk3, Ppp3ca, Raf1, Nfkb1, Ppp3cb, Vav1, Nfatc1, Map2k1, Calm2, Nfatc2
BIOCARTA_TOLL_PATHWAY	0.013553	0.0494599	0.38073	0.713276	1.42423	25	Cd14, Fos, Jun, Nfkbia, Tlr2, Tlr7, Eif2ak2, Nfkb1, Mapk14, Tlr6, Map3k7, Ikbkb, Tlr3, Rela, Map3k1
BOCHKIS_FOXA2_TARGETS	0.00371831	0.0202644	0.431708	0.576927	1.22419	182	Apoe, Cxcr4, Hpgd, App, Lrp1, Mertk, Lyn, Apoc1, Lifr, Ddx3x, Abca1, Itm2b, Dhrs7, Psmb10, Son, Tpst2, Prdx6, Nrip1, Ndufa8, Acsl1, Cebpz, Tnfrsf1a, Gde1, Per1, Eif4a2, Akt1, Ghitm, Cd82, Glcci1, Tmem140, Pnpla2, Dpm1, Polr2c, Klf3, Dram2, Slc31a1, Chga, Pon2, Stat2, Pik3ap1, Dhrs1, Herc4, Sephs2, Dcaf11, Ctnnbip1, Hmgb2, Vars, Ak3, Sort1, Ubl3, Rbbp5, Gdpd1, Cln8, Mafg, Klhl18
BOHN_PRIMARY_IMMUNODEFICIENCY_SYNDROM_DN	0.00428439	0.022458	0.407018	0.791898	1.56904	20	Dusp1, Tlr7, Asah1, Inpp5d, Pkig, Bmp2k, Dyrk2, Ctsh, Plscr1, Top1
BOQUEST_STEM_CELL_CULTURED_VS_FRESH_UP	7.95464e-10	6.94946e-08	0.801216	0.705733	1.49509	160	Apoe, Cxcl2, Gpx3, Tsc22d3, Vcam1, Dusp1, Ctss, Rnase4, Col14a1, Ccl2, Srgn, Klf9, Bst2, Jun, Pik3r1, Nfkbia, Mafb, Apoc1, Ets2, Btg2, Zfp36, Nampt, Rhob, Klf6, Tpst2, Itga4, Irf1, Sptlc2, Adam10, Nrip1, Peli1, Mtus1, Cd83, Egr1, Celf2, Gsn, Clk1, Ang, Maf, Egr2, Man1c1, Trib1, Frmd4b, Atp8a1, Rgs2, Pfkfb3, Thbs1, Slc31a1, Dnajb1, Klhl24, Alcam, Ifih1, Rel
BOQUEST_STEM_CELL_DN	0.00197942	0.0125697	0.431708	0.643469	1.34462	92	Rcan1, Srgn, Bst2, Itga6, Laptm5, Adrb2, Cd93, Pnp, Ets2, F11r, Sec14l1, Anxa3, Fli1, Arap3, Lpar6, Ctsh, Dusp6, Sptlc2, S1pr1, Cdc37, Xaf1, Cyth1, Ifih1, Pitpnc1, Rasgrp3, Smagp, Sh2b3
BOQUEST_STEM_CELL_UP	1.88495e-05	0.000341781	0.57561	0.736458	1.52562	64	Apoe, Cebpb, Rnase4, Olfml3, Col14a1, Pid1, Lrp1, Mafb, Axl, Tmem176b, Celf2, Gsn, Ogt, Adcy7, Fam129a, Man1c1, Cxcl14
BORLAK_LIVER_CANCER_EGF_UP	0.0131037	0.0485579	0.38073	0.749234	1.48733	21	Fos, Ccnd1, Ets2, Btg2, S100a11, Egr1, Plscr1, Tgif1, Alcam, Slc7a7
BOSCO_ALLERGEN_INDUCED_TH2_ASSOCIATED_MODULE	0.000159843	0.00185071	0.518848	0.694682	1.44242	70	Il1b, Tsc22d3, Stk17b, Hpgd, Mef2c, Nfkbiz, Bcl2l1, Camk2d, Alox5, Cd84, Apbb1ip, Cd83, Ikzf1, Dars, Ndfip2, Bcl2, Dhrs3, Ncoa3, Rrs1, Klf3, Immt, Tpp2, Kpna6, Rasgrp3
BOSCO_TH1_CYTOTOXIC_MODULE	0.0022014	0.0135902	0.431708	0.704205	1.44084	45	Stab1, Ccl7, Fcgr2b, Runx3, Mertk, Ccr5, Ch25h, Bcl2, Rtp4
BOYAULT_LIVER_CANCER_SUBCLASS_G5_DN	0.0136486	0.0497177	0.38073	0.776436	1.5046	15	Dab2, Laptm5, Stat1, Il10ra, Peli1, S100a11, Celf2, Arl4c, Sirpa, Cyba
BOYLAN_MULTIPLE_MYELOMA_C_CLUSTER_DN	0.0013413	0.00929556	0.45506	0.850769	1.66119	16	Rgs1, Xist, Soat1, Klf6, Nrip1, Ccnd2, Kcnq1ot1, Rab20
BOYLAN_MULTIPLE_MYELOMA_C_DN	0.000949928	0.00715051	0.477271	0.784487	1.56642	25	Apoe, Rgs1, Xist, Jun, Soat1, Klf6, Nfic, Nrip1, Kcnq1ot1, Rab20, Zswim6, Dock5
BOYLAN_MULTIPLE_MYELOMA_C_D_DN	2.35967e-05	0.000417358	0.57561	0.66945	1.40919	121	S100a9, S100a8, Slpi, Vcam1, Itgb5, App, Fos, Gpr183, Plek, Tmem176b, Ggh, Entpd1, Rhob, Tgfbi, Il13ra1, Edem1, Myo1f, Ccnd2, Rab32, Trip11, Nrp1, Ifitm3, Plscr1, Xdh, Dhrs3, Maf, Rtp4, Fndc3b, Map1lc3a, Alcam, Rnf128, Fosl2, Prdm1, Arl4c, Rasgrp3, Igf1r, B3galnt1, C3, Gramd1b, Arfgap3, Oxr1
BOYLAN_MULTIPLE_MYELOMA_D_DN	0.0109852	0.0432654	0.38073	0.672643	1.36343	39	Cybb, Lgals1, Cyth4, Lifr, Marcks, St3gal5, S100a1, Hsd17b11, Gsn
BOYLAN_MULTIPLE_MYELOMA_PCA3_UP	0.0106969	0.0425795	0.38073	0.700749	1.40938	32	Xist, Jun, Gpr65, Ccnd1, Trps1, Nrip1, Ccnd2, Kcnq1ot1, Rab20, Alcam
BREDEMEYER_RAG_SIGNALING_VIA_ATM_NOT_VIA_NFKB_DN	0.0128042	0.0476933	0.38073	0.732358	1.45273	22	Cited2, Acp5, Slc4a8, Entpd1, Cpeb2, Trip11, Kif5b, Acadl, Casp9, Tgfbrap1
BROCKE_APOPTOSIS_REVERSED_BY_IL6	1.46608e-05	0.000278073	0.593325	0.701209	1.46358	88	Cxcr4, Ifngr1, Stk17b, Ap1s2, Cebpb, Ccl2, Epb41l2, Jun, Sla, St3gal6, Marcks, Stat1, Zfp36l2, Zfp36, Nampt, Sgk1, Irf1, Ier2, Mcl1, Slc16a6, Fam3c, Bcl2l11, Hspa1a, Plscr1, Dnaja2, Tmed7, Pou2f2, Tgif1, Dpm1, Rnf13, Adipor2
BROWNE_HCMV_INFECTION_2HR_UP	0.0100292	0.0406667	0.38073	0.784363	1.51996	15	Apoe, Fos, Nfkbia, Nr4a1, Irf1, Egr1, Dhrs3, Srcap, Rgs2, Slc29a1, Gch1, Sfpq
BROWNE_HCMV_INFECTION_30MIN_UP	0.00816183	0.0362008	0.38073	0.76721	1.52301	21	Gpx3, Dusp1, Fos, Il10rb, Zfp36, Rhob, Ptk2b, Egr2, Thbs1
BROWNE_HCMV_INFECTION_48HR_UP	0.00260838	0.0153936	0.431708	0.651485	1.35265	72	Slpi, Cxcr4, Ier3, Runx3, Skil, Ifi30, Lifr, Il10rb, Ppt1, Ggh, Anxa3, Tpst2, Sap30, Ppm1h, Fuca1, Plcg2
BROWNE_HCMV_INFECTION_8HR_UP	0.0100884	0.0407924	0.38073	0.675447	1.38465	46	Apoe, Gpx3, Fos, Tgfbr1, Gns, Ddx3x, Rhob, Oas2, Rab5a, Hspa1a
BROWN_MYELOID_CELL_DEVELOPMENT_UP	6.60909e-10	6.14645e-08	0.801216	0.78973	1.64638	84	Il1b, Hexb, Trem2, Ctss, Ccr1, Rnase4, Grn, Cd33, C5ar1, Cybb, Dab2, Tlr2, Plk3, Gns, Soat1, Clec5a, Mpeg1, Tyrobp, Pgd, Cpd, Tgfbi, Scarb2, Mcl1, Mapk3, Itgb2, S100a11, Ccnd2, Cebpd, Egr1, Gsn, Tnf, Slc15a3, Abcd2, Tnfrsf1a, Samd9l, Xdh, Aoah, Actn1, Cndp2, Trpm2, Slc6a6, Npc1
BRUECKNER_TARGETS_OF_MIRLET7A3_DN	0.00771257	0.0350715	0.407018	0.741911	1.48201	26	Pmepa1, Epb41l2, Lgals3bp, Rin2, Anxa3, Actr3, Mfge8, Hsp90aa1, Coro1c, Galnt1, Akr1b10, Tram1
BRUINS_UVC_RESPONSE_VIA_TP53_GROUP_B	0.0088928	0.0385339	0.38073	0.55364	1.1822	236	Pmepa1, Dusp1, Picalm, App, C5ar1, Lrp1, Nfkbiz, Adrb2, Plk3, Asah1, Il10rb, Btg2, Shisa5, Inf2, Klf6, Serinc1, Nr4a1, Bmp2k, Anxa3, Dcxr, Nuak2, Edem1, Hsd17b11, Rab21, Dusp6, Matr3, Ccpg1, Hgsnat, Sult1a1, Fuca1, Pbxip1, Mfge8, Hspa1a, Plbd2, Pold4, Lrrfip1, Xdh, Tmem192, Cmtm6, Gpcpd1, Fnbp1, Dnajb1, Sqstm1, Tmbim1, Rnf128, Mmp14, Ctsf, Epha2, Dynlt3, Ninj1, Igf1r, Sh2b3, Casp8ap2, Slc50a1, Cd…
BURTON_ADIPOGENESIS_7	0.00606654	0.0293748	0.407018	0.722348	1.44274	28	Vcam1, Rnase4, Ccnd1, Pnp, Tgfbi, Ptgs1, Ifitm3, Plp2, Xpo1, Slc29a1, Marcksl1, Bag6
BURTON_ADIPOGENESIS_8	0.000325821	0.00326009	0.498493	0.761228	1.54057	37	Pla2g7, Vcam1, App, Fxyd5, Lamp2, Asah1, Zfp36l2, Itgav, Ski, Anxa3, Msn, Myh9, Tapbp
BURTON_ADIPOGENESIS_9	0.00072813	0.00592994	0.477271	0.716816	1.4681	47	Vcam1, Ccl7, Grn, Cited2, Ccl2, Fos, Ifi30, Lgals9, Slc8a1, Fads1, Cebpd, Egr1
BURTON_ADIPOGENESIS_PEAK_AT_24HR	0.00771257	0.0350715	0.407018	0.771215	1.52806	20	S100a8, Slpi, Snrnp70, Ipo5, Elavl1
BURTON_ADIPOGENESIS_PEAK_AT_2HR	0.000821359	0.00641728	0.477271	0.793433	1.58493	26	Dusp1, Ier3, Fos, Ets2, Btg2, Zfp36, Rhob, Nr4a1, Cebpd, Rgs2, Hk2, Thbs1, Dnajb1
BUYTAERT_PHOTODYNAMIC_THERAPY_STRESS_UP	0.00146345	0.00992736	0.45506	0.537238	1.16283	473	Cxcl2, Rcan1, Stk17b, Dusp1, Cebpb, Cited2, Hpgd, Mef2a, Ier3, Fos, Klf9, Skil, Nfkbia, Ddit4, Tlr2, Plk3, St3gal6, Tmcc1, Ets2, Abca1, Zfp36, F11r, Hmox1, Nampt, Arid4b, Rhob, Klf6, Serinc1, Snap23, Slc38a2, Smad4, Tcf7l2, Itch, Cux1, Rnf103, Irf1, Ncf2, Sbno1, Sptlc2, Ptgs1, Mtus1, Tmed5, Irf7, Jmjd1c, Crebbp, Cebpd, Nfe2l2, Ist1, Mbnl2, Adcy7, Rab5a, Clk1, Hsp90aa1, Hsp90ab1, Hbp1, Celf1, Brwd…
BYSTRYKH_HEMATOPOIESIS_STEM_CELL_QTL_CIS	0.0111346	0.0434081	0.38073	0.647781	1.3332	57	Cst3, Ctsc, F11r, Ggh, Scoc, Runx1, Myo5a, Fli1, Ubap2l, Cux1, Ccnd2, Pon2, Acadl, Cpsf2, Med1
BYSTRYKH_HEMATOPOIESIS_STEM_CELL_QTL_TRANS	0.00435019	0.0227615	0.407018	0.534686	1.15426	396	Ccl4, Ccl3, Zfp36l1, Vcam1, Cd14, Ccl2, C5ar1, Ier3, Msr1, Fos, Klf9, Itga6, Man2a1, Pik3r1, Glul, Extl3, Mpeg1, Itgav, Ifnar2, Aprt, Irf8, Atp1a1, Snx10, Snap23, Myo5a, Slc38a2, Adipor1, Tpst2, Rnf103, Matr3, Myo1f, Adam10, Tcirg1, Eif3b, Etf1, Ankrd17, Fads1, Dicer1, Sult1a1, Apbb1ip, Rgs19, Rtn3, Tcf4, Ifitm3, Gpsm3, Osbpl9, Ndfip2, Hsp90aa1, Tnfrsf1a, Hnrnpr, Stxbp2, Ang, Tpp1, Cebpg, Maf, Cg…
CADWELL_ATG16L1_TARGETS_UP	0.00157547	0.0105876	0.45506	0.794404	1.57923	23	Apoc2, Xist, Cd163
CAIRO_HEPATOBLASTOMA_CLASSES_DN	0.00516815	0.0260031	0.407018	0.633839	1.32173	79	Ecm1, Cx3cr1, Rcan1, Tsc22d3, Nfkbia, Glul, St3gal5, Map3k5, Uba7, Egr1, Apoc4, Man1c1, Ctso, Adipor2, Arl6ip5, Ctsf, B2m, Hivep2
CAIRO_HEPATOBLASTOMA_DN	0.000389617	0.00376935	0.498493	0.672171	1.40203	85	Ecm1, Stab1, Slpi, Cd14, Hpgd, Fcgr2b, St3gal6, Ets2, Nampt, Klf6, Mcl1, Map3k5, Acsl1, Ang, Xdh, Man1c1, Cxcl14, Trib1, Abhd2, Acaa2, Pck2, Epha2, Vsig4, Dhrs1, Acadl, Prg4, Zfand5, Sorl1, Gch1
CAIRO_LIVER_DEVELOPMENT_DN	0.000119033	0.00145412	0.538434	0.669895	1.4016	96	Apoe, S100a9, S100a8, C1qa, Alox5ap, Cybb, Man2a1, Lrp1, Lgals9, Hmox1, Dhrs7, Dcxr, Ctsh, Tnfrsf11a, Acsl1, Tapbp, Gsn, Lcp1, March5, Acaa2, H6pd, Pck2, Slc7a7, C3, Cd302, Phyh, Herc1, Gamt, Cfh
CASORELLI_ACUTE_PROMYELOCYTIC_LEUKEMIA_UP	1.85703e-05	0.000338849	0.57561	0.693749	1.4493	93	Stab1, Tsc22d3, Stk17b, Xist, Dusp1, Ap1s2, Cited2, Cd33, Fos, Gpr183, Jun, Nfkbia, Tlr2, Abca1, Itm2b, Zfp36, Klf6, St3gal5, Tcf7l2, Sap30, Pde3b, Cebpd, Psma1, Smurf2, Dennd5a, Per1, Wdfy3, Trib1, Map1lc3b, Rgs2, Fndc3b, Alcam, Tmem131, Kat6b, Jag1, Zfand5, Mgst3, Rpl13, Tram1, Sorl1, Flt3, Helz, Btg1
CHANDRAN_METASTASIS_DN	0.00874334	0.0380958	0.38073	0.614174	1.28429	95	Pmepa1, Dusp1, Fos, Btg2, Zfp36, Klf6, Nr4a1, Foxn3, Tigd2, Ier2, Fuca1, Hexa, Ndfip2, Prpf40a, Tbc1d9b, Zmynd11, Man2b2, Egr2, Ppp3cb, Ctso, Klf3, Pde4b, Stat2, Cirbp, Rnf180, B2m, Smagp, Med11, B3galnt1, Def6, Zbtb4, Vps36, Golm1, Pak1, Nsmce4a, Trmt6, Dph3, Trappc1, Pigt, Nfia, Pygb
CHANG_CORE_SERUM_RESPONSE_DN	0.0118819	0.0454921	0.38073	0.597815	1.25263	104	Cst3, Slpi, App, Dab2, Ypel3, Rnf213, Pkig, Arid5b, Parp14, Snx18, Ccpg1, Fads1, Gsn, Pbxip1, Mfge8, Tnfaip8, Maf, Igbp1, Prune2, Xrn1, Trim25, Ncoa3, Cd82, Mef2d, Hdac5, Dpysl2, Snrnp70, Zfp106, Klhl24, Ccnl2, Ctsf, Kdm5b, Jag1, Cdkn1a, Pnrc1, Wsb1, Slc40a1, Megf8, Svil, Sesn1, Clcn6, Rpl37, Fyco1, Rrm2b, Slc25a36
CHANG_IMMORTALIZED_BY_HPV31_DN	0.00786232	0.0354173	0.38073	0.735502	1.46535	27	Slpi, Fos, Lrp1, Stat1, Oas2, Ifi35, Trib1, Tnrc6c
CHARAFE_BREAST_CANCER_BASAL_VS_MESENCHYMAL_UP	0.00201642	0.0127334	0.431708	0.737757	1.49151	36	S100a8, Slpi, Tsc22d3, Zfp36, Aprt, F11r, Atp1a1, Ptpn6, Acsl1, Gsn, Maf, Dram2, Cox5b, Dusp16
CHARAFE_BREAST_CANCER_LUMINAL_VS_BASAL_DN	2.2759e-05	0.000407541	0.57561	0.622618	1.3265	204	Cxcl2, Slpi, Ifngr1, Cd14, Ctsc, Fxyd5, Ogfrl1, Runx3, Itga6, Tlr2, Adrb2, Axl, Lyn, Sh3kbp1, Soat1, Ets2, Bin1, Nampt, Atp1a1, Anxa3, Msn, Sgk1, Luzp1, Tgfbi, Arap3, Tmem173, Hsd17b11, Etf1, Tmed5, Gna15, Cebpd, Atp1b3, Nfe2l2, Ralb, Mbnl2, Mfge8, Nrp1, Agps, Osbpl9, Ndfip2, Plscr1, Tnfaip8, Coro1c, Actn1, Mdh1, Rgs2, Fndc3b, Arhgap5, Gart, Mmp14, Ralbp1, Dock5, Sh3glb1, B2m, Epha2, Rnf145, Galn…
CHARAFE_BREAST_CANCER_LUMINAL_VS_MESENCHYMAL_DN	0.000984846	0.00739404	0.45506	0.588553	1.25443	209	Cxcl2, Ap1s2, Picalm, Ctsc, Fxyd5, Srgn, Epb41l2, Dab2, Cmtm7, Axl, Lyn, Sh3kbp1, Soat1, Itgav, Bin1, Fli1, Msn, Sgk1, Luzp1, Tgfbi, Dock10, Arap3, Rtn4, Hsd17b11, Mfge8, Nrp1, Rftn1, Etv5, Agps, Emilin2, Dennd5a, Spag9, Coro1c, Plp2, Actn1, Kpnb1, Stk10, Rnasek, Rgs2, Ralbp1, Bach1, Irak2, Sh3glb1, Fez2, Ifngr2, Epha2, Fosl2, Rnf145, Galnt2, Sh2b3, Chsy1, Ndel1, Jag1, Malt1, Tgfbr2, Wls, Fmnl2, …
CHAUHAN_RESPONSE_TO_METHOXYESTRADIOL_DN	0.000682336	0.00563661	0.477271	0.712697	1.46229	50	Ccl3, Ap1s2, Man2a1, Lgals1, Npc2, Marcks, Zfp36l2, Btg2, Ubc, Eif3f, Eef1a1, Ptpn6, Lsp1, Mcl1, Ncstn, Tapbp, Tln1, Hsp90ab1, Raf1, Mdh1, B2m, Csnk1e, Nucb1, Ddx17
CHEN_LVAD_SUPPORT_OF_FAILING_HEART_DN	0.00644516	0.0306931	0.407018	0.782533	1.54265	19	S100a8, Cd14, Ccl2, Marcks, Tgfbi, Nrp1, Leprotl1
CHEN_LVAD_SUPPORT_OF_FAILING_HEART_UP	0.000289366	0.00299012	0.498493	0.7575	1.54004	41	Tsc22d3, Cebpb, Fkbp5, Klf9, Jun, Pik3r1, Nfkbia, Ddit4, Glul, Btg2, Cd163, Zfp36, Slc38a2, Mcl1, Cebpd, Per1
CHIANG_LIVER_CANCER_SUBCLASS_CTNNB1_DN	6.3736e-05	0.000891995	0.538434	0.723277	1.4943	61	Slpi, Rgs1, Hpgd, Acp5, Gpr183, Cxcl16, Ets2, Pag1, Peli1, Map3k5, Egr1, Rftn1, Tnfaip8, Aim2, Ugcg, Egr2
CHIARADONNA_NEOPLASTIC_TRANSFORMATION_CDC25_DN	0.00420147	0.0221441	0.407018	0.642178	1.3334	70	Dusp1, Rnase4, Fxyd5, Dab2, Adrb2, Ifi30, Lgals9, Asah1, Atp6v0b, Sec14l1, Snx10, Nfic, S100a1, Pold4, Trim47, Map1lc3b, Pnpla2, Rnf13, Immt, Tmbim1, Lypla1, Eif4ebp1, Mgst3, Tram1, Slc29a1, Gamt, Acp2, Tspo, Tm2d2
CHIARADONNA_NEOPLASTIC_TRANSFORMATION_CDC25_UP	0.00170275	0.0112852	0.45506	0.693258	1.42809	54	Vcam1, Cebpb, Ccl2, Man2a1, Lamp2, Tmem176b, Slc38a2, Pten, Lsp1, Apbb1ip, Cebpd, Nrp1, Fam3c, Ivns1abp, Emb, Plscr1, Xdh, Top1, Thbs1, Bach1, Pcf11, C3, Sephs2
CHIARADONNA_NEOPLASTIC_TRANSFORMATION_KRAS_CDC25_DN	0.000135173	0.00162377	0.518848	0.85412	1.69554	21	Slpi, Vcam1, Cebpb, Rnase4, Fos, Man2a1, Zfp36l2, Tmem176b, Zfp36, Emb
CHIARADONNA_NEOPLASTIC_TRANSFORMATION_KRAS_DN	1.41179e-06	3.95166e-05	0.643552	0.766975	1.58884	64	Slpi, Itgb5, Dusp1, Rnase4, Cited2, App, Ntpcr, Man2b1, Fos, Ifi30, Lgals9, Pnp, Asah1, Dhrs7, Sec14l1, Snx10, St3gal5, Gsn, Per1, Dhrs3, Ifi35, Trim47, Stk10, Map1lc3b
CHIBA_RESPONSE_TO_TSA	0.0031326	0.0177781	0.431708	0.756253	1.51005	25	Dusp1, Grn, Sdc4, Stat1, Rhob, Jmjd1c, H3f3b, Ifitm3, Tpp1, Atp6ap2, Dnajb1, Sqstm1, Cdkn1a, Pnrc1, Zdhhc9
CHICAS_RB1_TARGETS_CONFLUENT	0.000177981	0.00201223	0.518848	0.610346	1.29823	193	Ecm1, Ly6e, Vcam1, Olfml3, Hpgd, Sdc4, Itga6, Epb41l2, Dab2, Axl, Rgs10, Jdp2, Zfp36l2, Ifitm2, Gnai2, Arid5b, Camk2d, Myh9, Dock10, Camk2n1, Prdx6, Ctsh, Itga4, Rassf2, Mtus1, Dtx3l, Abhd12, Gsn, Mfge8, Nrp1, Ifitm3, Fam129a, Tln1, Samd9l, Coro1c, Dhrs3, Ugcg, Xaf1, Man1c1, Eif5b, Tmem171, Thbs1, Rnf128, Sars, Pck2, Rwdd1, Arl4c, Smagp, Notch2, Hivep3, Nt5dc2, Eif4ebp1, Jag1, Pdlim7, Pxk, Tgfbr2…
CHICAS_RB1_TARGETS_SENESCENT	0.00197942	0.0125697	0.431708	0.563834	1.20445	238	Cxcl2, Vcam1, Xist, Ctss, Jun, Gusb, Tm6sf1, Lgals3bp, Nfkbiz, Ddit4, Laptm5, Malat1, Hip1, Jdp2, Glul, Marcks, Nampt, Son, Luzp1, Tmem173, Tcirg1, Peli1, Mcl1, Fads1, Frmd4a, Dtx3l, Cebpz, Egr1, Fam129a, Ivns1abp, Plscr1, Tnfaip8, Fbxo11, Thrap3, Top1, Eif5b, Ddx24, Pou2f2, Tgif1, Cd82, Glcci1, Kpnb1, Tpr, Tifa, Ube2b, Usp1, Srrm2, Snrpb, Donson, Pitpnc1, Mcmbp, Ctdspl2, Smc1a, Ifngr2, Yy1, Rfwd…
CHUNG_BLISTER_CYTOTOXICITY_UP	0.00904225	0.0386405	0.38073	0.620869	1.29158	75	Ctsc, Sdc4, Acp5, C1qc, C1qb, Ccr5, Adap2, Havcr2, Cd86, Gna15, Ilvbl, Syt11, Hcst, Snx5, Cpsf3, Cndp2, Clta, Pgrmc2, Tcf12, Slc35b2, Dusp16, Pck2, Galnt2, Ehd4, Nans, Phyh, Cdkn1a, Cuedc2
CHYLA_CBFA2T3_TARGETS_UP	5.71532e-08	2.61544e-06	0.719513	0.671712	1.42531	182	Slpi, Cx3cr1, Tsc22d3, Cxcr4, Tmem119, Cebpb, Ctsc, Hpgd, App, Alox5ap, Tcn2, Fcgr2b, Pld4, Tm6sf1, Gpr65, Atp13a2, Laptm5, Cd93, Cyth4, Clec5a, Slc4a8, Rhob, Anxa3, Tgfbi, Tmem173, Ncf2, Tcirg1, Ptgs1, Mtus1, S100a11, Ccnd2, Ralb, Plcg2, Celf2, Il21r, Abcd2, Lcp1, Tnfaip8, Tnfrsf1a, Snx24, Man1c1, Ptprj, B3gnt8, Selplg, Spi1, Rin3, Fndc3b, Ttc39c, Clec4d, Plod3, Arl11, H6pd
COATES_MACROPHAGE_M1_VS_M2_UP	0.00449891	0.0232676	0.407018	0.707203	1.43778	41	Cxcr4, Ogfrl1, Msr1, Slco2b1, Axl, P2ry13, Malat1, Abca9, Tgfbi, Rcbtb2, Filip1l, Maf, Cxcl14, Comt, Pik3ap1, Slc7a7, Ppp2r5c, Cap1, Marcksl1, Cfh, Slc35a1
COLINA_TARGETS_OF_4EBP1_AND_4EBP2	3.73059e-08	1.8869e-06	0.719513	0.68489	1.4502	161	Hexb, Ly6e, Gpx3, Ifngr1, Vcam1, Cd14, Xist, Rnase4, Grn, Fxyd5, Sdc4, Bst2, Lgals3bp, Ccnd1, Lamp2, Lgals9, Pnp, Stat1, Nampt, Sash1, Shisa5, Scarb2, Lpar6, Camk1, Il13ra1, Ctsh, S100a1, Arfgap2, Tcirg1, Aup1, Tor1aip1, Fmnl3, Fuca1, Celf2, Ifitm3, Emb, Parp12, Hnrnpr, Cr1l, Tpp1, Ifi35, Rtp4, Nfkb1, Trim25, Glcci1, Mgst1, Thbs1, Pon2, Rnf128, B2m, Dtd1, Dhrs1, Sigmar1, C3, Cd302, Xpo1, Parp3
CONCANNON_APOPTOSIS_BY_EPOXOMICIN_UP	0.00591176	0.0287899	0.407018	0.595376	1.24932	111	Gpx3, Dusp1, Cebpb, Fos, Skil, Jun, Zfp36, Hmox1, Inpp5d, Klf6, Rab21, Ccpg1, Hspa1b, Filip1l, Bcl2l11, Ubr4, Stip1, Hspa1a, Slc38a6, Dhrs3, Cebpg, Gsr, Psma5, Ykt6, Stx16, Map1lc3b, Creb5, Slc3a2, Dnajb1, Sqstm1, Smox, Epb41, Nucb1, Tgfbr2, Cdkn1a, N4bp2l2, Ide, Hsph1, Psmd12
CORRE_MULTIPLE_MYELOMA_DN	0.000153347	0.00178988	0.518848	0.820495	1.63832	25	Tmem119, Olfml3, Fos, Tgfbr1, Laptm5, Zfp36l2, Ch25h, Cebpd, Maf
COULOUARN_TEMPORAL_TGFB1_SIGNATURE_UP	0.000139438	0.00166448	0.518848	0.724039	1.49014	57	Pmepa1, Ifngr1, Lgmn, Picalm, Ier3, Tgfbr1, Skil, Itga6, Ddit4, Cpd, Sppl2a, Sgk1, Rbm47, Fcho2, Pdcd10, Nfe2l2, Nrp1, Smurf2
CREIGHTON_ENDOCRINE_THERAPY_RESISTANCE_3	0.000380504	0.00370605	0.498493	0.570075	1.22463	307	S100a9, Slpi, Rcan1, Ifngr1, Stk17b, Ctss, Cebpb, Cited2, Adrb1, Lyn, Gns, Tmcc1, Asah1, Rin2, Soat1, Tmem59, Bin1, Pag1, Nampt, Abcc3, Sash1, Atp6v0b, Scoc, Cpd, Dyrk2, Il13ra1, Elmo1, Rab1a, Dusp6, Tmem123, Snx18, Mtus1, Tmed5, Pitpna, Tax1bp1, Rps6ka1, Tpcn1, Fuca1, Fam3c, Fam129a, Mia3, Leprotl1, Gde1, Tbc1d9b, Lcor, Tmed7, Rtp4, Ptprj, Cndp2, Frmd4b, Npc1, Map1lc3b, Sec62, Gpcpd1, Synrg, Arh…
CROMER_TUMORIGENESIS_UP	0.00950962	0.0394478	0.38073	0.761284	1.51125	21	Ccl3, Il1b, Actn1, Plod3, Smox, Ppfia1, Plaur
CROONQUIST_NRAS_SIGNALING_UP	6.72545e-05	0.000927727	0.538434	0.865023	1.71718	21	Ccl4, Ccl3, Cx3cr1, Msr1, Cybb, Ncf1, Gcnt1, Ncf2, Dusp6, Cd86
CROONQUIST_NRAS_VS_STROMAL_STIMULATION_DN	2.64156e-05	0.000450628	0.57561	0.815111	1.63938	32	Tsc22d3, Dusp1, Ier3, Fos, Jun, Nfkbia, Tgfbi, Ier2
CROONQUIST_NRAS_VS_STROMAL_STIMULATION_UP	0.00131882	0.00916185	0.45506	0.799989	1.58688	22	Cx3cr1, Alox5ap, Acp5, Cybb, Ncf1, Snap23, Dusp6, Cd86, Trim25, Spi1, Arhgap5, Slc7a7
CROONQUIST_STROMAL_STIMULATION_UP	7.72319e-08	3.32328e-06	0.704976	0.904383	1.80656	26	Ccl4, Ccl3, Cxcl2, Rgs1, Tsc22d3, Dusp1, Ier3, Fos, Nfkbia, Tgfbi, Ier2
CUI_TCF21_TARGETS_2_DN	6.03519e-05	0.000862221	0.557332	0.565758	1.22241	428	Cxcl2, Serinc3, Rcan1, Cxcr4, Itgb5, Ctss, Cebpb, Cited2, Dock4, Mef2c, Srgn, Cybb, Mertk, Nfkbia, Mafb, St3gal6, Hip1, Rin2, Lifr, Stat1, Il10rb, Pag1, Adam9, Diaph2, Inf2, Serinc1, Slfn5, Tmcc3, Scoc, Snap23, Irf2bp2, Galc, Son, Fli1, Arid5b, Camk2d, Sgk1, Parp14, Cpeb2, Il13ra1, Rnf103, Itga4, Dusp6, Fam49b, Sptlc2, Fgd4, Dleu2, Mcl1, Mtus1, Hspa1b, Tmed5, Pum2, Luc7l2, Lrch1, Crebbp, Rreb1, R…
Cell adhesion molecules (CAMs) - Mus musculus (mouse)	0.00978953	0.0399197	0.38073	0.674817	1.37404	42	Vcam1, Sdc4, Itga6, Siglec1, H2-D1, Itgav, F11r, H2-K1, Itga4, Itgb2, Cd86, Icosl, Selplg, Alcam, H2-Q7, Itgb1, Glg1, Cadm1, H2-T23, Itgb7, H2-Q6, Itga9
Chagas disease (American trypanosomiasis) - Mus musculus (mouse)	2.42481e-06	6.3552e-05	0.627257	0.762343	1.575	61	Ccl3, Il1b, Ifngr1, C1qa, Ccl2, Fos, Tgfbr1, Ccl12, C1qc, Jun, C1qb, Pik3r1, Nfkbia, Tlr2, Gnai2, Mapk3, Gna15, Tnf, Tnfrsf1a, Nfkb1, Akt1
Chemokine signaling pathway - Mus musculus (mouse)	1.20766e-08	7.10546e-07	0.74774	0.755059	1.57738	93	Ccl4, Ccl3, Cxcl2, Cx3cr1, Pf4, Cxcr4, Ccl7, Ccr1, Ccl2, Ccl12, Ncf1, Pik3r1, Nfkbia, Cxcl16, Lyn, Stat1, Ccr5, Prkcb, Gnai2, Arrb2, Elmo1, Ptk2b, Mapk3, Adcy7, Raf1, Nfkb1, Akt1, Cxcl14
Cholesterol metabolism - Mus musculus (mouse)	0.00104215	0.00772371	0.45506	0.822715	1.63319	21	Apoe, Apoc2, Lrp1, Apoc1, Npc2, Soat1, Abca1, Stard3, Npc1
Complement and coagulation cascades - Mus musculus (mouse)	0.00801207	0.0359235	0.38073	0.74019	1.47857	26	C3ar1, C1qa, C5ar1, C1qc, C1qb, Itgb2, Vsig4, C3, Cfh, Plaur
Cytokine-cytokine receptor interaction - Mus musculus (mouse)	1e-10	9.94138e-09		0.787161	1.64603	95	Ccl4, Ccl3, Il1b, Cxcl2, Cx3cr1, Pf4, Csf1r, Cxcr4, Ifngr1, Ccl7, Ccr1, Ccl2, Tgfbr1, Ccl12, Cxcl16, Lifr, Il10rb, Ccr5, Ifnar2, Tnfsf13, Crlf2, Il13ra1, Tnfrsf11a, Il10ra, Tnf, Il21r, Csf3r, Tnfrsf1a
DANG_MYC_TARGETS_DN	0.0110072	0.0432929	0.38073	0.756572	1.50189	21	Zfp36l1, App, Acp5, Lamp1, Hmox1, Cebpa, Msn, Dleu2, Cdkn1b, Ptpn1, Ilk, Csde1, Gtf2h2, Itgb1
DANG_REGULATED_BY_MYC_DN	2.66684e-05	0.000452265	0.57561	0.652697	1.37722	133	Serinc3, Zfp36l1, Vcam1, Dusp1, App, Tcn2, Man2b1, Ier3, Acp5, Ccnd1, Lamp2, Npc2, Lamp1, Ddx5, Itm2b, Hmox1, Cebpa, Cpd, Msn, Foxn3, Dusp6, Dleu2, Synj1, Cdkn1b, Mapk3, Irf7, Acsl1, H3f3b, Dgkz, Fam129a, Slc11a1, Ifi35, Ptpn1, Akt1, Arhgef7, Trip12, Cast, Thbs1, Pom121, Hivep2, Fosl2, Ilk, Nucb1, Csde1, Pdlim7, Tgfbr2, Cdkn1a, Gtf2h2, Vars, Yme1l1, Rab2a, Plaur, Itgb1
DARWICHE_PAPILLOMA_RISK_HIGH_DN	0.00172116	0.011329	0.45506	0.657812	1.36587	70	Apoe, Cx3cr1, Trem2, Lgmn, Cited2, App, Mef2c, Tsc22d4, Dguok, Ythdf2, Gtf2i, Gabarapl2, Map1lc3a
DARWICHE_PAPILLOMA_RISK_HIGH_UP	3.73239e-05	0.000588005	0.557332	0.728452	1.50339	60	Pmepa1, S100a9, Il1b, S100a8, Ly6e, Slpi, Cxcl16, Axl, Klf13, S100a11, Esd, Nfe2l2, Ifitm3, Fes, Hexa
DARWICHE_PAPILLOMA_RISK_LOW_DN	0.00186843	0.0120898	0.45506	0.674133	1.39841	66	Apoe, Cx3cr1, Trem2, Lgmn, Cited2, Mef2c, Cxcl16, Klf13, Tsc22d4, Dguok, Ythdf2, Gtf2i, Map1lc3a, Cct4, Gsk3b, Akirin2, Calm2
DARWICHE_PAPILLOMA_RISK_LOW_UP	0.00011337	0.00139678	0.538434	0.715528	1.48226	64	Pmepa1, S100a9, Il1b, S100a8, Ly6e, Slpi, App, Axl, S100a11, Esd, Nfe2l2, Ifitm3, Fes, Hexa
DARWICHE_SKIN_TUMOR_PROMOTER_DN	0.000173446	0.00197646	0.518848	0.685298	1.42561	75	Apoe, Pmepa1, Il1b, Cx3cr1, Trem2, Lgmn, App, Mef2c, Tsc22d4, S100a11, Nfe2l2, Fes, Hexa, Mgat1, Dguok, Ythdf2, Gtf2i
DARWICHE_SKIN_TUMOR_PROMOTER_UP	0.000554114	0.00484094	0.477271	0.703545	1.44933	55	S100a9, S100a8, Ly6e, Slpi, Cited2, Cxcl16, Axl, Klf13, Esd, Ifitm3, Stx16, Gabarapl2, Map1lc3a, Cct4, Cox5b, Gsk3b, Tctex1d2, Arhgap4, Eno1, Elavl1, Ide
DARWICHE_SQUAMOUS_CELL_CARCINOMA_DN	0.0106863	0.0425795	0.38073	0.619724	1.28678	70	Apoe, Cx3cr1, Trem2, Lgmn, App, Mef2c, Tsc22d4, Mgat1, Dguok, Ythdf2, Gtf2i, Gabarapl2, Map1lc3a, Prrc1, Akirin2, Calm2, Tctex1d2, Arhgap4, Bag6
DARWICHE_SQUAMOUS_CELL_CARCINOMA_UP	2.63117e-06	6.83393e-05	0.627257	0.757349	1.56302	60	Pmepa1, S100a9, Il1b, S100a8, Ly6e, Slpi, Cited2, Cxcl16, Axl, Klf13, S100a11, Esd, Nfe2l2, Ifitm3, Fes, Hexa
DASU_IL6_SIGNALING_UP	0.000610286	0.00522093	0.477271	0.78258	1.56433	29	Ly6e, Cebpb, Ccl2, Ier3, Ifi30, Zfp36l2, Zfp36, Tapbp, Hspa1a
DAUER_STAT3_TARGETS_UP	0.00350332	0.0193488	0.431708	0.753008	1.50357	25	Ccl2, Jun, Abca1, Zfp36, Cebpd, Ugcg, Trib1, Slc4a7, Npc1, Pfkfb3, Thbs1, Stat2, C3
DAVICIONI_TARGETS_OF_PAX_FOXO1_FUSIONS_DN	0.000408661	0.00390123	0.498493	0.803406	1.6042	25	Ccl4, Olfml3, Ccl2, Ddit4, Marcks, Zfp36l2, Tcf4, Arhgap15
DAVICIONI_TARGETS_OF_PAX_FOXO1_FUSIONS_UP	2.52722e-05	0.000433689	0.57561	0.683193	1.43093	102	Ecm1, Cxcr4, Dusp1, Ctsc, Col14a1, Fxyd5, Sdc4, Jun, Itm2b, Rhob, Msn, Arid5b, Sgk1, Myh9, St3gal5, Camk2n1, Tcf7l2, Adam10, Peli1, Ptgs1, Dicer1, Map3k5, Ccnd2, Rab32, Fam3c, Plscr1, Msl3, Tgif1, Hdac5, Map1lc3b, Jak1, Thbs1, Pon2, Csnk1e, Arl4c, Cap1, Ctsa, Mmd, Dtx4, Cul3
DAVIES_MULTIPLE_MYELOMA_VS_MGUS_DN	0.012993	0.0482717	0.38073	0.780389	1.52377	16	S100a8, Mertk, Npc2, Glul, Marcks, Myh9, Actn1, Fcer1g, Slc7a7, Cdk14, Cap1, Tlr1
DAZARD_RESPONSE_TO_UV_NHEK_UP	2.83439e-05	0.000472344	0.57561	0.685626	1.43537	100	Apoe, S100a9, Cxcl2, Hexb, Ly6e, Stk17b, Dusp1, Cited2, Ier3, Fos, Jun, Zfp36, Aprt, Sgk1, Ier2, Oas2, Ergic3, Eif2ak2, Bcl2l11, Aco2, Hsp90ab1, Stxbp2, Bcl2, Trib1, Ykt6, Tfe3, Map1lc3b
DAZARD_RESPONSE_TO_UV_SCC_UP	8.6297e-05	0.00112069	0.538434	0.719166	1.4898	64	Il1b, Cxcl2, Tsc22d3, Ap1s2, Cited2, Fos, Lamp2, Itm2b, Papola, Anxa3, Scarb2, Il13ra1, Rtn4, Ube2d3, Eif2ak2, Ralb, Tnf, Plscr1, Hsp90ab1, Slc11a1, Atp6ap2, Tmed7, Copb1, Rsu1, Rcn2, B2m, Dynlt3, Map2k1, Ptges3
DEBIASI_APOPTOSIS_BY_REOVIRUS_INFECTION_UP	0.00784661	0.0354173	0.38073	0.569361	1.20605	168	Cxcl2, Rcan1, Stk17b, Dusp1, Cebpb, Bst2, Jun, Nfkbia, Tmcc1, Stat1, Zfp36, Klf6, Itch, Rab21, Nrip1, Mcl1, Oas2, Irf7, Eif2ak2, Rab5a, Clk1, Ifitm3, Plscr1, Celf1, Ppm1a, Cebpg, Mob4, Rsrc2, Ugcg, Ifi35, Ppp3cb, Fxr1, Pex13, Rrs1, Prpf4b, Creb5, Arhgap5, Slc3a2, Pml, Bach1, Pggt1b, Rnf114, Tap1, Thoc2, Zc3hav1, Dhx9, Crk, Faf2, Tm2d1, Sp110, Mkln1, Agfg1, Nf1, Gnaq, Ube2l6, Mbtps2, N4bp1, Pgam1,…
DELACROIX_RAR_TARGETS_UP	0.0134033	0.0492877	0.38073	0.753159	1.49228	20	Dusp1, Cebpb, Skil, Dusp6, Tcirg1, Esd, Dhrs3, Gsr
DELASERNA_MYOD_TARGETS_UP	0.00172116	0.011329	0.45506	0.735676	1.48503	35	Stk17b, Mef2a, Hip1, Bin1, Rhob, Atp1a1, Tmcc3, Runx1, Vkorc1, Pbxip1, Celf1, Dcakd, Cd82, Rbm25, Fcer1g, Sh2b1
DELYS_THYROID_CANCER_DN	0.00814552	0.0362008	0.38073	0.635729	1.31941	67	Pla2g7, Tsc22d3, Cited2, Fos, Jun, Lifr, Zfp36l2, Elmo1, Ier2, Egr1, Tnfaip8, Bcl2, Egr2
DELYS_THYROID_CANCER_UP	1e-10	9.94138e-09		0.771943	1.64029	188	Apoe, Ecm1, Apoc2, Cxcl2, Ly6e, Ctsd, Slpi, Cx3cr1, Csf1r, Itgb5, Trem2, Ctss, Ccr1, C3ar1, Ctsc, C1qa, Fxyd5, Alox5ap, Ier3, Msr1, Sdc4, C1qb, Tlr2, Ccnd1, Plk3, Lyn, Lgals1, Apoc1, Ifi30, Npc2, Hip1, Pnp, Stat1, Tnfsf13, Hmox1, Entpd1, Abcc3, Runx1, Cpd, St3gal5, Il13ra1, Ctsh, Ncf2, S100a1, Dusp6, Alox5, Nrip1, Il10ra, Mtus1, Mrc1, S100a11, Map3k5, Ccnd2, Abr, Atp1b3, Mfge8, Etv5, Emilin2, Tnf…
DEMAGALHAES_AGING_UP	0.000527165	0.00467135	0.477271	0.783962	1.5691	30	Ctss, C1qa, Fcgr2b, C1qc, C1qb, Laptm5, Gns, Npc2, Mpeg1, Rnf213, Anxa3, Msn, Sgk1, Hcst, Mgst1, Adipor2, B2m, Ptges3, C3
DER_IFN_ALPHA_RESPONSE_UP	0.00844443	0.0369989	0.38073	0.690253	1.39973	38	Bst2, Ifi30, Stat1, Zfp36l2, Psmb10, Atp6v0b, Smad4, Irf1, Ppp3ca, Oas2, Plscr1, Ifi35, Irf2, Pml, B2m, Polr2b, Tap1, Ddx17, Srsf2, Adar, Btg1, Sp110, Rhoc, Casp8, Trim26, Ifit3, Rbbp4, Cd164, Xrcc6
DER_IFN_BETA_RESPONSE_UP	0.0117325	0.0450395	0.38073	0.64587	1.33034	56	Bst2, Ifi30, Stat1, Zfp36l2, Ets2, Adam9, Psmb10, Atp6v0b, Smad4, Irf1, Bclaf1, Ppp3ca, Oas2, Cebpd, Eif2ak2, Plscr1, Ifi35, Irf2, B2m, Polr2b, Tap1, Ddx17, Arid3a, Eprs, Srsf2, Adar, Plaur, Btg1, Sp110, Rhoc, Parp1, Casp8, Trim26, Ifit3, Rbbp4, Parp4, Cd164, Xrcc6
DEURIG_T_CELL_PROLYMPHOCYTIC_LEUKEMIA_DN	0.000439743	0.00411617	0.498493	0.602509	1.27641	160	Ccl4, Hpgd, Srgn, Man2a1, Gpr65, Pik3r1, Adrb2, Prkcb, Dhrs7, Arid4b, Serinc1, Luzp1, Psme4, Tpst2, Dyrk2, Lpar6, Rcbtb2, Rtn4, Mtus1, Cd84, Tor1aip1, Reep5, Slc16a6, Map3k5, Cebpz, Git2, H3f3b, Dclre1c, Fam129a, Atp5c1, Leprotl1, Syt11, Bcl2, Maf, Ncoa1, Ykt6, Pgrmc2, Pde4b, Dapp1, Alcam, Eed, Arl6ip5, Ik, Prdm1, Srsf5, Nfx1, Malt1, Tgfbr2, Gch1, Yme1l1, Ubl3, Thoc1, Kif21b, N4bp2l2, Tnfrsf1b, M…
DIAZ_CHRONIC_MEYLOGENOUS_LEUKEMIA_DN	2.60529e-07	9.88297e-06	0.674963	0.814488	1.67114	50	S100a9, S100a8, Gpx3, Csf1r, Tlr2, Mafb, Ifi30, Clec5a, Ms4a4a, Btg2, Irf8, Adap2, Eef1a1, Tgfbi, Il13ra1, Il10ra, Mcl1, Oas2, Irf7, Rpl18a, Cebpd
DIRMEIER_LMP1_RESPONSE_EARLY	1.4227e-07	5.85951e-06	0.690132	0.851933	1.72684	39	Ccl4, Ccl3, Man2b1, Gpr183, Jun, Nfkbiz, Nfkbia, Btg2, Zfp36, Klf6, Eef1a1, Pik3cg, Ptk2b, Ier2, Mcl1, Irf7, Cd83, Egr1, Tnf, Eef2, Lcp1, Hsp90ab1, Egr2
DORN_ADENOVIRUS_INFECTION_24HR_DN	0.00696673	0.0323953	0.407018	0.770445	1.52943	21	Ier3, Nfkbia, Ccnd1, Nr4a1, Sgk1, Rab1a, Mcl1, Cd83, Nfe2l2, Cyth1, Ewsr1, Epha2, Srsf5
DORN_ADENOVIRUS_INFECTION_32HR_DN	0.00659418	0.0310949	0.407018	0.773182	1.53487	21	Ier3, Nfkbia, Ccnd1, Nr4a1, Sgk1, Rab1a, Mcl1, Cd83, Nfe2l2, Cyth1, Ewsr1, Epha2, Srsf5
DORN_ADENOVIRUS_INFECTION_48HR_DN	0.00696673	0.0323953	0.407018	0.775035	1.53563	20	Ier3, Nfkbia, Ccnd1, Nr4a1, Sgk1, Rab1a, Mcl1, Cd83, Nfe2l2, Cyth1, Ewsr1, Epha2, Srsf5
DUNNE_TARGETS_OF_AML1_MTG8_FUSION_UP	0.00279616	0.0162527	0.431708	0.747573	1.49312	28	S100a8, Cxcr4, Alox5ap, Sla, Laptm5, Os9, Myo1f, Csf3r, Lcp1, Selplg, Fnbp1, Samsn1, Cd302, Aldh3b1, Pstpip1, Btg1
DURAND_STROMA_NS_UP	0.00904225	0.0386405	0.38073	0.641338	1.32501	61	Xist, Ctsc, Slc4a8, Sash1, Havcr2, Rbm47, Lpar6, Dusp6, Pde3b, Aim2, Stxbp2, Ucp2, Creb5, Zswim6, Rnf128, Pik3r5, Dusp16, Hivep2, Phyh, Tle4, Gch1, Gdpd1
DURAND_STROMA_S_UP	0.00109529	0.00801026	0.45506	0.631383	1.32114	97	Tsc22d3, Ccl7, Lgmn, Htra3, Marcks, Stat1, Dhrs7, Inf2, Tgfbi, Il13ra1, Ctsh, Rassf2, Dtx3l, S1pr1, Pbxip1, Fam129a, Emb, Rab3il1, Maf, Prune2, Rtp4, Ctso
DURCHDEWALD_SKIN_CARCINOGENESIS_DN	0.00320034	0.0181269	0.431708	0.596449	1.26306	144	Pmepa1, Slpi, Fos, Itga6, Lgals3bp, B4galt1, Ddx3x, Hmox1, Klf6, Runx1, Camk2d, Myh9, Tgfbi, Nrip1, Atp2c1, Crebbp, Esd, Nfe2l2, Ralb, Git2, Agps, Fhod1, Tpp1, Xdh, Adnp, Ugcg, Kif5b, Gsr, Hpgds, Slc4a7, Zdhhc5, Rbm25, Tmx3, Wdfy2, Prpf4b, Cast, Peak1, Klf3, Dock1, Crybg3, Gsk3b, Kdm5b, Macf1, Arid3a, Ltn1, Pxk, Eea1, Dip2b, Ubl3, Itgb1, Fmn1, Pak1, Mau2, Ddx6, Cpeb4, Hipk3, Kif1b, Ell2, N4bp1, D…
DUTERTRE_ESTRADIOL_RESPONSE_24HR_DN	1.06289e-05	0.000215796	0.593325	0.612772	1.31004	250	Pmepa1, Rcan1, Zfp36l1, Tsc22d3, Ifngr1, Dusp1, Cited2, Skil, Epb41l2, Jun, Dab2, Nfkbiz, Ddit4, Marcks, Itgav, Btg2, Abca1, Adam9, Nampt, Abcc3, Sash1, Arid4b, Diaph2, Klf6, Lpcat2, Anxa3, Arid5b, Myh9, Parp14, Tgfbi, Nuak2, Camk2n1, Cpeb2, Il13ra1, Ctsh, Ncf2, Fam49b, Gramd1a, Fcho2, Mcl1, Tax1bp1, Map3k5, Dtx3l, Nuak1, Egr1, Rftn1, Clk1, Mgat4a, Emb, Hbp1, Parp12, Tbc1d23, Xrn1, Trib1, Slc4a7,…
Dilated cardiomyopathy (DCM) - Mus musculus (mouse)	0.00905129	0.0386405	0.38073	0.700395	1.40263	31	Itgb5, Itga6, Adrb1, Itgav, Slc8a1, Itga4, Adcy7, Tnf, Atp2a2
ECM-receptor interaction - Mus musculus (mouse)	0.00815367	0.0362008	0.38073	0.735979	1.468	24	Itgb5, Sdc4, Itga6, Itgav, Itga4, Thbs1
ELVIDGE_HYPOXIA_BY_DMOG_UP	0.0100884	0.0407924	0.38073	0.652089	1.34483	59	Cxcr4, Rnase4, Cited2, Fos, Jun, Ddit4, Klf6, Tgfbi, Egr1, Ilvbl, Tnfaip8, Ang, Hk2, Pfkfb3, Klhl24
ENK_UV_RESPONSE_EPIDERMIS_DN	0.000141705	0.00168122	0.518848	0.586952	1.25571	266	Apoe, Cxcl2, Rcan1, Stk17b, Rnase4, Hpgd, Gpr183, Gusb, Ccnd1, Pnp, Asah1, Zfp36l2, Ywhah, Itgav, Irf8, Nampt, Abcc3, Prkcb, Rhob, Pkig, Diaph2, Adap2, Trps1, Galc, Dcxr, Tgfbi, Foxn3, Ch25h, Ctsh, Dusp6, Lsp1, Peli1, Ppp3ca, Filip1l, Gna15, Acsl1, Abr, Cd83, Rtn3, Egr1, Tcf4, Gsn, Pbxip1, Rab5a, Ivns1abp, Spag9, Coro1c, Ang, Lrrfip1, Hsd17b4, Ugcg, Ncoa1, Arid1a, Egr2, Cyth1, Cxcl14, Trib1, Hdac…
ENK_UV_RESPONSE_KERATINOCYTE_DN	0.0112841	0.0436959	0.38073	0.539215	1.15584	287	Itgb5, Picalm, Fos, Fkbp5, Klf9, Wnk1, Man2a1, Adrb2, Lamp2, Extl3, Il10rb, Cpd, Myo5a, Nptn, Smad4, Tpst2, Dyrk2, Rcbtb2, Cux1, Mcl1, Cdkn1b, Actr3, Tm9sf2, Tra2b, Pum2, Map3k5, Ccnd2, Atp2c1, Ube2d3, Cebpd, Atp1b3, Rgs19, Ogt, Adcy7, Agps, Plscr1, Tnfrsf1a, Stx7, Hnrnpr, Dhrs3, Pura, Rab14, Zmynd11, Ptpn1, Copb1, Ncoa3, Pgrmc2, Mdh1, Arhgef7, Prpf4b, Rgs2, Atp2a2, Trip12, Tpr, Usp1, Rrbp1, Rnf1…
ENK_UV_RESPONSE_KERATINOCYTE_UP	5.61045e-08	2.60886e-06	0.719513	0.645354	1.37985	249	Apoe, Ecm1, Il1b, Cxcl2, Ly6e, Ctsd, Stk17b, Dusp1, Ccl7, Lgmn, Cebpb, Grn, Cited2, Ier3, Fos, Sdc4, Jun, Lgals1, Ifi30, Pnp, Ets2, Itm2b, Zfp36, Aprt, Cebpa, Atp6v0b, Eif3f, Sgk1, Ppp1r11, Rnf103, Rab1a, Ier2, Tcirg1, Ptgs1, S100a11, Ube2d3, Rpl18a, Ergic3, Gsn, Rab5a, Clk1, Aco2, Fmnl1, Hsp90ab1, Hbp1, Cdc37, Per1, Stxbp2, Pold4, Vps72, Dpm2, Cebpg, Cggbp1, Psmb7, Aldoa, Trib1, Tgif1, Mef2d, Cl…
Endocytosis - Mus musculus (mouse)	0.00769716	0.0350715	0.407018	0.589039	1.24433	137	Cxcr4, Tgfbr1, Dab2, H2-D1, Sh3kbp1, Cyth4, Bin1, Ccr5, Hspa8, H2-K1, Arrb2, Arap3, Itch, Arfgap2, Hspa1b, Epn1, Ist1, Git2, Rab5a, Smurf2, Hspa1a, Snx5, Usp8, Kif5b, Cyth1, Clta, Tsg101, Pml, Capza1, Smap2, Sh3glb1, Igf1r, H2-Q7, Ehd4, Was, Stam2, Washc4, Vps35, Arf1, Arfgap3, Rnf41, Tgfbr2, Vps36, Washc3, Eea1, Vps4b, Psd4, Nedd4l, Chmp6, Chmp1a, Rab10, Smap1, Chmp4b, Cblb, Snf8, Snx1, Pld1, H2…
FALVELLA_SMOKERS_WITH_LUNG_CANCER	0.000755606	0.00611914	0.477271	0.758844	1.52925	34	Rcan1, Dusp1, Fkbp5, Ddx3x, Zfp36l2, Btg2, Nampt, Rhob, Matr3, Mcl1, Hsp90ab1, Top1, Cyth1, Fus, Srsf5
FARMER_BREAST_CANCER_APOCRINE_VS_LUMINAL	7.61445e-05	0.00101632	0.538434	0.644523	1.35907	132	S100a9, S100a8, Slpi, Fkbp5, Bst2, Pnp, Btg2, Adam9, Nampt, Trps1, Psme4, Sptlc2, Cdkn1b, Mtus1, Reep5, Map3k5, Acsl1, Eif2ak2, Agps, Mia3, Ulk2, Ucp2, Bcl2, Hsd17b4, Ifi35, Rtp4, Abhd2, Kpnb1, Comt, Thbs1, Acaa2, Slc31a1, Pon2, Spred2, Alcam, Tle1, Suz12, Igf1r, Eif4ebp1, Akr1b10, Sephs2
FERNANDEZ_BOUND_BY_MYC	0.00919171	0.0388378	0.38073	0.6143	1.28091	83	Cxcl2, App, Tgfbr1, Itga6, Jun, Ets2, Hmox1, Hspa8, Cebpa, Msn, Pten, Tcirg1, Mcl1, Aco2, Per1, Bcl2, Top1, Irf2, Irf3, Tcf12, Ctsf, Gsk3b, Arf1, Casp9, Eno1, Itgb1
FEVR_CTNNB1_TARGETS_UP	0.00342233	0.0189931	0.431708	0.554811	1.18988	296	Ly6e, Csf1r, Itgb5, Stk17b, Dusp1, Cebpb, Hpgd, Fos, Jun, Cxcl16, Plek, Lgals1, Stat1, Il10rb, Btg2, Cd163, Pgd, F11r, Cebpa, Sec14l1, Eef2k, Gcnt1, Apobec1, Tgfbi, Il13ra1, Rnf103, Irf1, Rab21, Dusp6, Mcl1, Oas2, Hspa1b, Irf7, Abr, Plcg2, Gsn, Per1, Stx7, Coro1c, Xdh, Mob4, Ugcg, Gsr, Cyth1, Trim25, Slc6a6, Snrnp70, Abhd2, Stk10, Rab20, Tmem140, Ctso, Trim8, Atp8a1, Slc3a2, Rrbp1, Klf3, Slc31a1,…
FLECHNER_BIOPSY_KIDNEY_TRANSPLANT_OK_VS_DONOR_UP	9.41933e-05	0.0011963	0.538434	0.578798	1.24349	311	Cx3cr1, Serinc3, Rcan1, Ifngr1, Vcam1, Cited2, Picalm, Hpgd, Srgn, Gdi2, Lgals1, Lamp2, Marcks, Stat1, Ddx3x, Ddx5, Ywhah, Hspa8, Nars, Serinc1, Bmp2k, Galc, Msn, Arid5b, Eif3f, Nptn, Myh9, Cct2, Rab1a, Tmem123, Nrip1, Mcl1, Etf1, Tor1aip1, Tmed5, Dicer1, Tapbp, Crebbp, Eif2ak2, Gsn, Ogt, H3f3b, Fam3c, Smurf2, Plscr1, Leprotl1, Prpf40a, Hnrnpr, Lrrfip1, Wdfy3, Hsd17b4, Maf, Rsrc2, Ugcg, Actn1, Rr…
FLECHNER_BIOPSY_KIDNEY_TRANSPLANT_REJECTED_VS_OK_UP	9.32648e-07	2.80086e-05	0.659444	0.805444	1.65078	49	S100a8, Cxcr4, Cd14, Sla, C1qb, Laptm5, Rgs10, Apoc1, Ifi30, Glul, Lgals9, Stat1, Il10rb, Cd163, Tyrobp, Entpd1, Inpp5d, Prkcb, Ubc, Rassf2, Il10ra, Itgb2, Eif2ak2, Celf2, Lcp1, Aoah
FLECHNER_PBL_KIDNEY_TRANSPLANT_OK_VS_DONOR_UP	0.00650665	0.0308531	0.407018	0.628484	1.30743	75	Ctsd, Alox5ap, Pik3r1, Lamp2, Lgals9, Tmcc1, Klf6, Eif3f, Ogt, Aco2, Ppm1a, Ugcg, Psma5, Vav1, Rgs2, Rsu1, Morc3, Immt, Sars, Lrp10, Ik, Pcf11, Map2k1, Ube4a, Dhx9, Srrm1, Hipk1, Itgb1, Psma2, Cyc1, Psmb4, Stk38, Dedd, Bicd2, Oxa1l, Rpl35
FONTAINE_PAPILLARY_THYROID_CARCINOMA_DN	0.0108574	0.0428793	0.38073	0.719609	1.43688	25	Cd33, Runx3, Mapk3, Plcg2, Spi1, Trip12
FONTAINE_PAPILLARY_THYROID_CARCINOMA_UP	0.00562556	0.0276766	0.407018	0.7516	1.50137	26	Ecm1, Slpi, Lgals3bp, Abcc3, Pitpna, Senp6, Fus
FOSTER_KDM1A_TARGETS_UP	0.00978953	0.0399197	0.38073	0.617711	1.28276	71	Ly6e, App, Fxyd5, Alox5ap, Lgals3bp, Sash1, Rbm47, Rcsd1, Aim2, Cxcl14, Selplg, Ttc39c, Map1lc3a, H6pd, Nckap1l, Tulp4, Nin, Rasgrp3, Ctsa, Cdkn1a, Trpv2, Htatip2, Ebi3
FOSTER_TOLERANT_MACROPHAGE_DN	4.29365e-05	0.000661956	0.557332	0.606809	1.29671	244	Pmepa1, Il1b, Rcan1, Vcam1, Cited2, Ctsc, Ogfrl1, Fos, Fkbp5, Sdc4, Nfkbiz, Jdp2, Rin2, Spred1, Itgav, Zfp36, F11r, Nampt, Snx10, Slfn5, Adap2, Nfkbid, Camk2d, Parp14, Luzp1, Ch25h, Il13ra1, Gramd1a, Mtus1, Hspa1b, Cd86, Filip1l, Gna15, Frmd4a, Ccnd2, Lrch1, Cd83, Cebpd, Tcf4, Ikzf1, Fam129a, Mgat4a, Tmem219, Aim2, Spata13, Dnaja2, Epsti1, Lrrfip1, Nfkb1, Nlrc5, March5, Irf2, Ptprj, Slc4a7, Ddx58…
FOSTER_TOLERANT_MACROPHAGE_UP	0.00904225	0.0386405	0.38073	0.622836	1.29794	78	Rgs1, Msr1, Bst2, Prdx5, Stat1, Sash1, Tmcc3, Sgk1, Tgfbi, Etf1, Irf7, Acsl1, Ppm1h, Rab32, Slc7a8, Aoah, March5, Xaf1, Oas3, Pgap2, Rab20, Thbs1, Slc31a1
FRASOR_RESPONSE_TO_ESTRADIOL_DN	0.0018703	0.0120898	0.45506	0.739391	1.48072	31	Dusp1, Ier3, Ddit4, Gns, Ifi30, Klf6, Anxa3, Ctsh
FRIDMAN_SENESCENCE_UP	0.0112841	0.0436959	0.38073	0.691923	1.39439	34	Cited2, Ccnd1, Stat1, Rhob, S100a11, Filip1l, Irf7, Gsn, Smurf2, Cxcl14, Map1lc3b, Thbs1, Hps5, Cdkn2d, Cdkn1a, Htatip2, Rgl2
FULCHER_INFLAMMATORY_RESPONSE_LECTIN_VS_LPS_DN	8.84757e-09	5.54512e-07	0.74774	0.652032	1.39259	241	Stab1, Ly6e, Ctsd, Gpx3, Cd14, Dusp1, Lgmn, C3ar1, Cited2, Ctsc, Siglec1, Lgals3bp, Mafb, B4galt1, Lyn, Apoc1, Malat1, Gns, Rin2, Marcks, Zfp36l2, Ifitm2, Ms4a4a, Cd163, Ccr5, Rnf213, Zfp36, Ms4a7, Hmox1, Nampt, Klf6, Slc8a1, Slfn5, Arid5b, Sgk1, Tgfbi, Scarb2, Rbm47, Lpar6, Parvg, Lacc1, Sptlc2, Fcho2, Nrip1, Mrpl30, Snx18, Cd84, Oas2, Slc16a6, Frmd4a, Cebpd, Fuca1, Egr1, Agps, Csf3r, Ifitm3, Dc…
FULCHER_INFLAMMATORY_RESPONSE_LECTIN_VS_LPS_UP	8.40588e-06	0.00017561	0.593325	0.603256	1.29089	267	Ecm1, Il1b, Cxcl2, Rgs1, Rcan1, Fcgr2b, Fkbp5, Tgfbr1, Cybb, P2ry6, Jun, Nisch, Plk3, Cd93, St3gal6, Hip1, Sh3kbp1, Pnp, Soat1, Ets2, Mpeg1, Btg2, Tnfsf13, Ggh, Abcc3, Crlf2, Eef2k, Irf2bp2, Runx1, Myo5a, Myh9, St3gal5, Foxn3, Edem1, Anapc16, Pik3cg, Arhgap22, Dusp6, Tnfrsf11a, Lsp1, Ptgs1, Ppp3ca, Map3k5, Atp2c1, Tcf4, Gsn, Nrp1, Slc7a8, Fam129a, Ubr4, Ndfip2, Ivns1abp, Pold4, Orai1, Actn1, Kif5…
Fc gamma R-mediated phagocytosis - Mus musculus (mouse)	0.0120314	0.0458667	0.38073	0.65714	1.34714	48	Fcgr2b, Ncf1, Pik3r1, Lyn, Marcks, Wasf2, Bin1, Inpp5d, Prkcb, Mapk3, Fcgr1, Plcg2, Gsn, Raf1, Akt1, Vav1, Sphk2, Map2k1, Was, Crk, Marcksl1
Fluid shear stress and atherosclerosis - Mus musculus (mouse)	1.22961e-05	0.000242807	0.593325	0.719807	1.4974	75	Il1b, Vcam1, Dusp1, Mef2a, Ccl2, Fos, Mef2c, Sdc4, Ccl12, Jun, Ncf1, Ctsl, Pik3r1, Itgav, Hmox1, Ncf2, Map3k5, Nfe2l2, Tnf, Hsp90aa1, Tnfrsf1a, Hsp90ab1, Bcl2, Nfkb1, Akt1, Mgst1, Sqstm1, Bmpr2
Focal adhesion - Mus musculus (mouse)	0.0136754	0.0497177	0.38073	0.610122	1.27405	89	Itgb5, Itga6, Jun, Pik3r1, Ccnd1, Itgav, Prkcb, Pten, Parvg, Itga4, Mapk3, Ccnd2, Diaph1, Tln1, Bcl2, Raf1, Actn1, Akt1, Vav1, Arhgap5, Thbs1, Dock1, Ppp1cc, Gsk3b, Igf1r, Ilk, Map2k1, Rac3, Crk
GALINDO_IMMUNE_RESPONSE_TO_ENTEROTOXIN	1.46313e-06	4.05597e-05	0.643552	0.789807	1.62429	52	Ccl4, Ccl3, Il1b, Cxcl2, Cd14, Dusp1, Cebpb, Ier3, Nfkbia, Ets2, Rhob, Ubc, Tapbp, Cd83, Rreb1, Tnf, Bcl2l11, Slc11a1, Nfkb1, Egr2, Vmp1
GAL_LEUKEMIC_STEM_CELL_DN	9.10589e-09	5.58559e-07	0.74774	0.764047	1.59634	91	Ccl4, S100a9, Il1b, S100a8, Cx3cr1, Cd14, Ccr1, C3ar1, C1qa, Gpr65, Tlr2, Mafb, Lgals1, Cd93, Ifi30, Clec5a, Ms4a4a, Cd163, Adap2, Nr4a1, Ncf2, Alox5, Slc16a6, Cd86, Cebpd, Ist1, Slc15a3, Slc11a1, Aoah, Egr2, Slc6a6, Gdf3
GARY_CD5_TARGETS_UP	6.25611e-06	0.000138741	0.610527	0.611433	1.30766	265	Ccl4, Rgs1, Serinc3, Zfp36l1, Cebpb, Mef2a, Fxyd5, Runx3, Wnk1, Ophn1, Nfkbia, Ddit4, Plek, Malat1, Gns, Npc2, Stat1, Il10rb, Wasf2, Zfp36l2, Btg2, Dok3, Sipa1, Dhrs7, Gnai2, Irf2bp2, Slc38a2, Camk2d, Foxn3, Ptpn6, Irf1, Susd3, Tagap, Gramd1a, Ankrd11, Alox5, Lsp1, Cd83, Esd, Tcf4, Il21r, Pbxip1, Fnip1, Dars, Bcl2l11, Tln1, Aip, Ucp2, Pold4, Tpp1, Bcl2, Cebpg, Arid1a, Pou2f2, Ncoa3, Prkcsh, Glcci…
GAURNIER_PSMD4_TARGETS	6.26427e-07	2.0292e-05	0.659444	0.853791	1.71718	32	Ccl3, Cxcl2, Ifngr1, Ccl7, Ccr1, C3ar1, Ccl2, C5ar1, Tgfbr1, Cxcl16, Ccr5, Il13ra1, Cd86, Tnf, Il21r
GAUSSMANN_MLL_AF4_FUSION_TARGETS_F_UP	2.87193e-06	7.13773e-05	0.627257	0.758722	1.57174	64	Ecm1, Ly6e, Zfp36l1, Olfml3, Dab2, Lgals3bp, Nfkbiz, Lgals9, Lifr, Btg2, Tmem176b, Sppl2a, St3gal5, Ctsh, Rcbtb2, Tmem173, Sdf4, Rbm26, Cebpd, Nuak1, Plcg2, Emilin2
GAVIN_FOXP3_TARGETS_CLUSTER_P3	0.0015739	0.0105876	0.45506	0.655454	1.36591	78	Serinc3, Itgb5, Lgmn, Gpr34, Sdc4, Cybb, Malat1, Rin2, Entpd1, Camk2n1, Prdx6, Itch, Myo1f, Pde3b, Il10ra, Tra2b, Dgkd, Lyl1, Ptprj, Pou2f2, Tgif1, Jak1, Tmbim1
GAVIN_FOXP3_TARGETS_CLUSTER_P7	0.00334833	0.0186716	0.431708	0.686618	1.40758	48	Ecm1, App, Fos, Jun, Tlr7, St3gal6, Specc1, Cyfip1, Ifitm3, Dennd5a, Actn1
GAVIN_FOXP3_TARGETS_CLUSTER_T7	0.0133765	0.0492877	0.38073	0.650493	1.33968	58	Gdi2, Lgals1, Pnp, Marcks, Stat1, Itm2b, Specc1, Cct2, Eif3b, Reep5, Bcl2l11, Cdc37, Use1, Mdh1, Tpr, Cast, Jak1, Snrpb, Eif3h, Ik, Ppdpf, Samsn1, Eno1, Qars, Cyba, Lrpap1, Eif3m, Dctn3, Ppm1m
GENTILE_UV_HIGH_DOSE_DN	0.0136754	0.0497177	0.38073	0.565017	1.19694	165	Tsc22d3, Dusp1, Itga6, Ddit4, Ddx3x, Zfp36l2, Zfp36, Dr1, Hspa8, Rhob, Runx1, Arid5b, Rab1a, Nrip1, Pdcd10, Mcl1, Filip1l, Dicer1, Pum2, Cebpd, Nfe2l2, Smurf2, Tnfaip8, Tnfrsf1a, Stx7, Adnp, Raf1, Ugcg, Rab14, Ptpn1, Ncoa3, Pgrmc2, Atp2a2, Thbs1, Usp1, Morc3, Pde4b, Tle1, Dusp11, Zmiz1, Pom121, Bach1, Ifngr2, Fosl2, Arl4c, Lhfpl2, Ppp2r5c, Chsy1, Zfand5, Zmynd8, Xpo1, C2cd2, Ddx17, Tle4, Tgfbr2, …
GERHOLD_ADIPOGENESIS_DN	3.67994e-05	0.000582927	0.557332	0.821189	1.64015	28	Ecm1, Ccl7, Ccl2, Ier3, Ccnd1, Hspa8, Anxa3, Cct2, Eif3c, Ccnd2, Cebpd, Eef2, Cdc37, Ucp2, Xdh, Thbs1, Dnajb1, Mmp14
GERHOLD_ADIPOGENESIS_UP	0.00906035	0.0386405	0.38073	0.744228	1.47627	22	Apoe, Cebpb, Stat1, Mcl1, Acsl1
GERY_CEBP_TARGETS	0.00242339	0.0145241	0.431708	0.685822	1.41277	54	S100a8, Dusp1, Fos, Btg2, Abca1, Hmox1, Ier2, Hspa1b, Hgsnat, Acsl1, Apbb1ip, Nrp1, Abcd2, Hspa1a, Xdh, Gpcpd1, Rgs2, Dnajb1, C3, Hipk1, Gch1, Plaur, Htatip2, Hsph1
GHANDHI_DIRECT_IRRADIATION_UP	0.00680409	0.0318445	0.407018	0.677117	1.38542	45	Il1b, Cxcl2, Nfkbiz, Plk3, Nampt, Slc16a6, Frmd4a, Ppp6r1
GINESTIER_BREAST_CANCER_20Q13_AMPLIFICATION_UP	0.0114335	0.044127	0.38073	0.641389	1.32129	55	Serinc3, Rnase4, Klf9, Malat1, Tmbim4, Ergic3, Fnip1, Tox4, Hsp90aa1, Adnp, Kif5b, Ncoa3, Stx16, Slc4a7, Sec62, Tpr, Dpm1, Dusp16, Prrc1
GOLDRATH_ANTIGEN_RESPONSE	2.68709e-08	1.40852e-06	0.733762	0.704759	1.49015	139	Ccl4, Ccl3, Ctsd, Cst3, Slpi, Serinc3, Dusp1, Cited2, Ier3, Pld4, Napsa, Lyn, Tmem37, Lgals1, Ifi30, St3gal6, Tyrobp, Itm2b, Ccr5, Irf8, Ggh, Cyfip1, Snx10, Nptn, Itga4, Myo1f, S100a11, Reep5, Tmem14c, Plcg2, Nrp1, Ifitm3, Plscr1, Dennd5a, Plp2, Lyl1, Tmed7
GOZGIT_ESR1_TARGETS_DN	0.000353162	0.00347497	0.498493	0.582179	1.24429	254	Pmepa1, Tsc22d3, Cxcr4, Xist, Ctss, Klf9, Itga6, Jun, Nfkbiz, Cxcl16, Malat1, Npc2, Marcks, Stat1, Sec14l1, Trps1, Myo5a, Arid5b, Sgk1, Tgfbi, Cpeb2, Lpar6, Ccpg1, Oas2, Slc16a6, Irf7, Lrch1, Nuak1, Dock8, Egr1, Tcf4, Gsn, Nrp1, Rftn1, Dgkd, Smurf2, Tmem219, Slc12a6, Spata13, Samd9l, Ucp2, Dhrs3, Maf, Ugcg, Xaf1, Vmp1, Abhd2, Tmem140, Zswim6, Thbs1, Srrm2, Deptor, Spred2, Alcam, Tanc2, Tle1, Rass…
GOZGIT_ESR1_TARGETS_UP	0.00934116	0.0390514	0.38073	0.651225	1.33616	50	Ecm1, Fos, Cebpa, Bmp2k, Dock10, Tcf7l2, Alox5, Tcirg1, Naga, Csf3r, Dpep2, Tnfaip8, Xdh, Gdpd5, Acaa2, Herc4, Aldh3b1, Il18, Cdc42ep3, Acsf2
GRAESSMANN_APOPTOSIS_BY_SERUM_DEPRIVATION_UP	0.000929623	0.00701597	0.477271	0.571973	1.22244	257	Pmepa1, Cxcl2, Zfp36l1, Ccl7, Cebpb, Col14a1, Ccl2, Bst2, Lgals3bp, Cxcl16, Tlr2, Pnp, Rin2, Lifr, Stat1, Ifnar2, Hspa8, Psmb10, Apobec1, Runx1, Galc, Sgk1, Irf1, Dusp6, Etf1, Tor1aip1, Oas2, Tmed5, Irf7, Cebpd, Eif2ak2, Uba7, Egr1, Adcy7, Fes, Ivns1abp, Plscr1, Parp12, Coro1c, Xdh, Cebpg, Ifi35, Plp2, Ndufb2, Rtp4, March5, Irf2, Oas3, Snrnp48, Trim25, Gdf3, Kpnb1, Tmem140, Trim8, Cmtm6, Sphk2, T…
GRAESSMANN_RESPONSE_TO_MC_AND_DOXORUBICIN_UP	0.00107689	0.00791571	0.45506	0.564982	1.21166	295	Hexb, Serinc3, Cxcr4, Stk17b, Man2b1, Ogfrl1, Itga6, Dab2, Gusb, Lgals3bp, Atp13a2, Tlr2, Mafb, Adrb2, Gns, Ifi30, Npc2, Lgals9, Pnp, Rin2, Stat1, Btg2, F11r, Hmox1, Inpp5d, Klf6, Atp6v0b, Nr4a1, Apobec1, Dcxr, Edem1, Rnf103, Tmem19, Dleu2, Cd84, Hspa1b, Ankrd17, Hgsnat, Ergic3, Uba7, Fuca1, Gsn, Bcl2l11, Rnaseh2c, Gde1, Ppm1a, Pcyox1, Tpp1, Hsd17b4, Ncoa1, Ptpn1, Egr2, Glcci1, Ndufa11, Slc31a1, …
GRAESSMANN_RESPONSE_TO_MC_AND_SERUM_DEPRIVATION_UP	0.00137141	0.00943623	0.45506	0.637862	1.33458	96	Pmepa1, Ccl7, Ccl2, Bst2, Lgals3bp, Tlr2, Rin2, Lifr, Stat1, Psmb10, Parp14, Irf1, Tor1aip1, Oas2, Irf7, Eif2ak2, Uba7, Adcy7, Fes, Parp12, Ifi35, Rtp4, Irf2, Trim25, Tmem140, Trim8, Ifih1, Gbp7, C3, Parp3, Mmd, Adar, Fbxw2, Parp9, Smg6, Sp110, Rbm43
GRAHAM_CML_QUIESCENT_VS_NORMAL_DIVIDING_UP	3.62376e-05	0.000582927	0.557332	0.852656	1.70073	24	Apoe, Il1b, Cxcl2, Rgs1, Xist, Jun, Ddit4, Apoc1, Tcf7l2, Tra2b
GRAHAM_CML_QUIESCENT_VS_NORMAL_QUIESCENT_UP	0.000139717	0.00166448	0.518848	0.809831	1.6188	29	Apoe, Pf4, Xist, Jun, Apoc1, Pkig, Baz1a, Hpgds
GRESHOCK_CANCER_COPY_NUMBER_UP	0.00628357	0.0302227	0.407018	0.588255	1.24577	151	Picalm, Fcgr2b, Mafb, Ccnd1, Hip1, Lifr, Rnf213, Specc1, Cebpa, Klf6, Runx1, Fli1, Myh9, Smad4, Pten, Ccnd2, Crebbp, Ikzf1, Il21r, Trip11, Lcp1, Hsp90aa1, Hsp90ab1, Per1, Eif4a2, Thrap3, Bcl2, Maf, Lyl1, Top1, Wrn, Tpr, Fnbp1, Ercc3, Tcf12, Ktn1, Pml, Rel, Fus, Ewsr1, Suz12, Nin, Ep300, Brd4, Kat6b, Malt1, Mllt6, Tfg, Cntrl, Tsc2, Flt3, Chic2, Pafah1b2, Btg1, Sfpq, Ddx6, Ccnd3, Etv6, Maml2, Cnbp,…
GROSS_ELK3_TARGETS_DN	0.00151388	0.0102453	0.45506	0.839102	1.62603	15	Cxcl2, Slpi, Plek, Oas3
GROSS_HYPOXIA_VIA_ELK3_AND_HIF1A_UP	0.00382967	0.0205604	0.431708	0.639246	1.33074	76	Rcan1, Fos, Sdc4, Srgn, Prdx5, Mertk, Nfkbiz, Nfkbia, Cd93, Soat1, Zfp36, Klf6, Sgk1, Il13ra1, Fam49b, Jmjd1c, Egr1, Tgif1, Hk2, Arhgap5, Pfkfb3, Arl6ip5, Smox, Higd1a, Dusp16, Jag1, Chic2, P4ha1, Pnrc1, Nedd4l, Wsb1, Cdc42ep3
GROSS_HYPOXIA_VIA_ELK3_DN	4.11316e-06	9.64085e-05	0.610527	0.722429	1.50761	86	S100a8, Cxcl2, Slpi, Rcan1, Cebpb, Ccl2, Fos, Srgn, Skil, Itga6, Prdx5, Nfkbia, Plek, Cd93, Lamp2, Zfp36, Klf6, Trps1, Myh9, Il13ra1, Oas2, Jmjd1c, Egr1
GROSS_HYPOXIA_VIA_ELK3_ONLY_UP	0.0020946	0.0130426	0.431708	0.814112	1.61305	20	Cxcl2, Slpi, Cebpb, Ch25h, Lcp1, Spag9
GROSS_HYPOXIA_VIA_HIF1A_DN	0.0121808	0.0462679	0.38073	0.647823	1.3345	54	Fos, Skil, Prdx5, Mertk, Nfkbia, Soat1, Zfp36, Cpd, Sgk1, Myh9, Tgif1, Pfkfb3, Arl6ip5, Higd1a, Acer3, Dnajc5, Samsn1, Il18, Eno1, Pnrc1, Cdc42ep3, Lnpep
GRUETZMANN_PANCREATIC_CANCER_DN	0.00312634	0.0177776	0.431708	0.639066	1.33155	77	Cxcl2, Gpx3, Ccl7, Col14a1, Jun, Lamp1, Dennd4a, Sgk1, Smad4, Myo1f, Lsp1, Ccnd2, Eef2, Etv5, Hsd17b4, Raf1, Igbp1, Ncoa1, Sec62, Pck2, Slc25a3, Nucb1, Rpl13, P4hb, Gamt, Cyba, Btg1
GRUETZMANN_PANCREATIC_CANCER_UP	2.43585e-07	9.36339e-06	0.674963	0.661242	1.40197	173	Ecm1, Slpi, Cxcr4, Itgb5, Lgmn, Grn, Ctsc, Hpgd, Srgn, Bst2, Wnk1, Laptm5, Apoc1, Lamp2, Ifi30, Pnp, Stat1, Ywhah, Ifitm2, Atp6ap1, Adam9, Entpd1, Cyfip1, Msn, Myh9, Dyrk2, Dusp6, Adam10, Alox5, Ptgs1, Itgb2, Ppp3ca, S100a11, Cd86, Atp1b3, Eif2ak2, Ralb, Plcg2, Celf2, Dgkd, Lcp1, Clic1, Ugcg, Top1, Psma5, Rhog, Cyth1, Mrps12, Eif4g3, Ralbp1, Tap1, Dynlt3, Psmc6, Zmynd8, Xpo1, Dlst, Dhx9, Mmd, Hmg…
GUO_TARGETS_OF_IRS1_AND_IRS2	0.00479635	0.0245175	0.407018	0.671786	1.37835	50	Rcan1, Cebpb, Grn, Hpgd, Klf9, Gns, Ppp3ca, Hsp90aa1, Ppm1a, Ifi35, Nipbl, Arhgap5, Pitpnc1, Fus, Galnt2, Dnaja1, Gch1, Hsph1, Tnfrsf1b
HADDAD_B_LYMPHOCYTE_PROGENITOR	0.00769716	0.0350715	0.407018	0.598495	1.26056	126	Zfp36l1, Cxcr4, Cited2, Mef2a, Mef2c, Jun, Laptm5, Tmcc1, Btg2, Rhob, Arid5b, Dyrk2, Edem1, Alox5, Cdkn1b, Jmjd1c, Tcf4, Elf2, Anapc5, Ppm1a, Ugcg, Irf2, Tgif1, Mlxip, Arhgef7, Ctbp2, Tle1, Usp34, Plekhf2, Rbm6, Tle4, Chd7, Hmgb2, P2ry14, Btg1, N4bp2l2, Eif2ak3, Agfg1, Rb1cc1, Stk38, Sh3tc1, Pnisr
HADDAD_T_LYMPHOCYTE_AND_NK_PROGENITOR_DN	1.28776e-05	0.000250852	0.593325	0.856966	1.71114	25	S100a8, Csf1r, Lgmn, Gpr183, Plek, Lgals1, Tyrobp, Irf8, Cebpd, Tnf
HAHTOLA_MYCOSIS_FUNGOIDES_CD4_UP	9.87055e-05	0.00124265	0.538434	0.777146	1.57593	38	Ccl4, Il1b, Cxcl2, Ier3, Bst2, Lilra5, Glul, Ets2, Ms4a4a, Btg2, Rhob, Klf6, Slc16a6, Cebpd, Fuca1, Egr1, Egr2, Trib1, Rab20, Pfkfb3
HAHTOLA_SEZARY_SYNDROM_UP	0.00829498	0.0366203	0.38073	0.678731	1.39138	46	C3ar1, Lilra5, Glul, Pnp, Stat1, Il10rb, Ms4a4a, Pgd, Lpar6, Fam129a, Baz1a, Top1, Trib1, Rbm25, Ktn1, Sh3glb1, Samsn1, Tlr1, Ncf4
HALLMARK_ALLOGRAFT_REJECTION	1.93401e-08	1.05203e-06	0.733762	0.747607	1.56485	99	Ccl4, Stab1, Il1b, Pf4, Ifngr1, Ccl7, Ctss, Ccr1, Ccl2, Fcgr2b, Srgn, Gpr65, Tlr2, Lyn, Stat1, Ccr5, Ifnar2, Irf8, Prkcb, Psmb10, Gcnt1, Ptpn6, Itgb2, Cd86, Irf7, Ccnd2, Tapbp, Tnf, Dars
HALLMARK_ANDROGEN_RESPONSE	0.000407845	0.00390123	0.498493	0.723043	1.48352	50	Pmepa1, Hpgd, Fkbp5, Mertk, B4galt1, Ccnd1, Lifr, Itgav, Slc38a2, Arid5b, Sgk1, Ptk2b, Fads1, Tnfaip8, Maf, Actn1, Gsr, Akt1, Abhd2
HALLMARK_ANGIOGENESIS	0.00438966	0.0229264	0.407018	0.809785	1.56922	15	Pf4, App, Itgav, Ccnd2, Nrp1
HALLMARK_APOPTOSIS	7.84006e-05	0.00103683	0.538434	0.681853	1.42461	91	Il1b, Gpx3, Ifngr1, Cd14, App, Ier3, Jun, Ccnd1, Btg2, Ppt1, Hmox1, Bcl2l1, Rhob, Irf1, Mcl1, Cdkn1b, Etf1, Gna15, Ccnd2, Crebbp, Gsn, Tnf, Ifitm3, Bcl2l11, Gsr, Sqstm1, Tap1, Cdkn1a, Hmgb2, Dnaja1, Casp9, Gch1, Il18, Diablo, Pak1, Madd, Psen1, Cflar, Casp2, Bcap31, Tspo
HALLMARK_COAGULATION	0.00113211	0.0081883	0.45506	0.697825	1.43512	52	Apoc2, Pf4, Lgmn, C1qa, Lrp1, Plek, Apoc1, Lamp2, Adam9, Ctsh, S100a1, Dusp6, Gsn, Ang, Ctso, Thbs1, Mmp14, Sh2b2, C3, Gnb2, Casp9, Cfh, Msrb2
HALLMARK_COMPLEMENT	1.34335e-06	3.83452e-05	0.643552	0.709057	1.48515	103	S100a9, Ctsd, Pla2g7, Ctss, Lgmn, Cebpb, Ctsc, C1qa, Dock4, C1qc, Lrp1, Lyn, Plek, Apoc1, Lamp2, Adam9, Gnai2, Dock10, Dyrk2, Ctsh, Irf1, Pik3cg, Dusp6, Irf7, Hspa1a, Plscr1, Ang, Raf1, Usp8, Irf2, Rhog, Ctso, Fcer1g
HALLMARK_EPITHELIAL_MESENCHYMAL_TRANSITION	4.38967e-06	0.00010206	0.610527	0.735012	1.52616	70	Pmepa1, Ecm1, Vcam1, Itgb5, Sdc4, Jun, Lrp1, Dab2, Lgals1, Itgav, Rhob, Tgfbi
HALLMARK_ESTROGEN_RESPONSE_LATE	0.0105368	0.0421326	0.38073	0.618521	1.2867	75	S100a9, Fos, Fkbp5, Ccnd1, Zfp36, Snx10, Dcxr, Sgk1, Ptpn6, Nrip1, Bcl2, Cxcl14, Abhd2, Jak1, Dynlt3, Slc29a1, Fkbp4, Aldh3b1
HALLMARK_HYPOXIA	0.00138982	0.00954012	0.45506	0.634804	1.32668	94	Cxcr4, Dusp1, Cited2, Ier3, Fos, Sdc4, Jun, Prdx5, Ddit4, Zfp36, Hmox1, Klf6, Myh9, Tgfbi, Tpst2, Sap30, Cdkn1b, Ilvbl, Hexa, Bcl2, Aldoa, Slc6a6, Hk2, Pfkfb3, Klhl24, Fosl2, Cdkn1a, B3galt6, P4ha1, Eno1, Plaur, Pnrc1, Nedd4l, Btg1, Wsb1
HALLMARK_IL2_STAT5_SIGNALING	0.000143972	0.00170111	0.518848	0.665246	1.39342	101	Ecm1, Ifngr1, Itga6, Gpr65, Nfkbiz, Tlr7, Pnp, Itgav, Irf8, Bcl2l1, Rhob, Cyfip1, Klf6, S100a1, Il10ra, Cd86, Ccnd2, Cd83, Nrp1, Ifitm3, Plscr1, Syt11, Dennd5a, Bcl2, Dhrs3, Ncoa3, Hk2, Spred2, Alcam, Bmpr2, Huwe1
HALLMARK_IL6_JAK_STAT3_SIGNALING	2.33175e-05	0.000414965	0.57561	0.776778	1.58933	45	Il1b, Pf4, Ifngr1, Cd14, Ccl7, Ccr1, Jun, Tlr2, Stat1, Il10rb, Hmox1, Crlf2, Il13ra1, Itga4, Irf1, Tnf, Csf3r, Tnfrsf1a, Ptpn1
HALLMARK_INFLAMMATORY_RESPONSE	2.77474e-07	1.0389e-05	0.674963	0.713558	1.49715	110	Stab1, Il1b, Ly6e, Rgs1, Cd14, Ccl7, C3ar1, Ccl2, C5ar1, Msr1, Gpr183, Bst2, Cybb, Nfkbia, Tlr2, Axl, Lyn, Clec5a, Btg2, Abca1, Nampt, Klf6, Irf1, Il10ra, Irf7, Gna15, Atp2c1, Tapbp, Eif2ak2, Csf3r, Raf1, Rtp4, Nfkb1, Rhog, Cd82, Atp2a2, Slc31a1, Pde4b, Mmp14, Pik3r5, Irak2, Ifngr2, Ifnar1, Cdkn1a, Ccrl2, Tlr1, Gch1, Nlrp3, Il18, Plaur, Ebi3
HALLMARK_INTERFERON_ALPHA_RESPONSE	0.0102379	0.0411658	0.38073	0.632765	1.31326	67	Ly6e, Bst2, Lgals3bp, Ifi30, Ifitm2, Parp14, Lpar6, Irf1, Irf7, Eif2ak2, Uba7, Ifitm3, Plscr1, Parp12, Epsti1, Samd9l, Ifi35, Rtp4, Irf2, Trim25, Tmem140, Stat2, Ifih1, B2m, Tap1, Herc6, Ccrl2, Adar, Dhx58, Parp9, Sp110
HALLMARK_INTERFERON_GAMMA_RESPONSE	1.80118e-05	0.000330751	0.57561	0.664333	1.39811	124	Ly6e, Vcam1, Ccl7, Ccl2, Bst2, Lgals3bp, Nfkbia, Ifi30, Pnp, Stat1, Ifitm2, Ifnar2, Rnf213, Irf8, Nampt, Psmb10, Arid5b, Sppl2a, St3gal5, Parp14, Ptpn6, Irf1, Il10ra, Peli1, Oas2, Cd86, Irf7, Tapbp, Eif2ak2, Ifitm3, Plscr1, Parp12, Epsti1, Samd9l, Ifi35, Ptpn1, Rtp4, Nfkb1, Nlrc5, Xaf1, Irf2, Oas3, Trim25, Ncoa3, Ddx58, Pde4b, Stat2, Ifih1, Pml, B2m, Tap1, Herc6, Cdkn1a, Adar, Gch1, Dhx58, P2ry14…
HALLMARK_KRAS_SIGNALING_UP	0.000389617	0.00376935	0.498493	0.671571	1.40005	84	Il1b, Slpi, Cxcr4, Ctss, C3ar1, Laptm5, Mafb, Tmem176b, Irf8, Dusp6, Il10ra, Itgb2, Ccnd2, Fuca1, Ikzf1, Nrp1, Etv5, Lcp1
HALLMARK_MYOGENESIS	0.00919171	0.0388378	0.38073	0.63467	1.31721	67	Gpx3, Itgb5, Mef2a, App, Mef2c, Bin1, Atp6ap1, Myh9, Lsp1, Acsl1, Gsn, Eif4a2, Mef2d, Hdac5, Gabarapl2, Sh2b1, Pdlim7, Cdkn1a, Tsc2, Itgb1
HALLMARK_P53_PATHWAY	0.00643229	0.0306931	0.407018	0.598687	1.25519	108	Ctsd, Zfp36l1, App, Tcn2, Ier3, Fos, Jun, Ddit4, Plk3, Ifi30, Btg2, Hmox1, Cebpa, Dcxr, Ccnd2, Fuca1, Cd82, Slc3a2, Pitpnc1, Pom121, Ctsf, Epha2, Tap1, Ninj1, Rnf19b, Def6, Cdkn1a, Mapkapk3, Btg1, Nol8, Ei24, Ccnd3, Rap2b
HALLMARK_TNFA_SIGNALING_VIA_NFKB	3.56664e-09	2.50796e-07	0.774939	0.719194	1.51653	132	Ccl4, Pmepa1, Il1b, Cxcl2, Rcan1, Dusp1, Cebpb, Ccl2, Ier3, Fos, Sdc4, Klf9, Gpr183, Jun, Nfkbia, Tlr2, B4galt1, Ccnd1, Plek, Marcks, Ets2, Btg2, Abca1, Zfp36, Nampt, Rhob, Klf6, Nr4a1, Sgk1, Irf1, Ier2, Mcl1, Slc16a6, Cd83, Cebpd, Nfe2l2, Egr1, Tnf, Tnfaip8, Dennd5a, Per1, Nfkb1, Egr2, Trib1, Tgif1, Ddx58, Pfkfb3, Pde4b, Sqstm1, Ifih1, Rel, Ifngr2, Fosl2, Tap1, Ninj1, Rnf19b, Jag1, Slc2a6, Cdkn1…
HALLMARK_UV_RESPONSE_UP	0.000636543	0.0054029	0.477271	0.669182	1.39452	78	Cxcl2, Gpx3, Fos, Nfkbia, Lyn, Btg2, Ppt1, Ggh, Hmox1, Rhob, Nr4a1, Arrb2, Irf1, Sult1a1, Bcl2l11, Stip1, Cebpg, Stard3, Mgat1, Aldoa, Ykt6, Tmbim6, Dnajb1, Rxrb, Sqstm1, Mmp14, Tap1, Sigmar1, Dnaja1, Fkbp4, Gch1, Tgfbrap1
HALLMARK_XENOBIOTIC_METABOLISM	0.0108357	0.0428793	0.38073	0.615801	1.28591	89	Apoe, Ets2, Pgd, Tmem176b, Irf8, Hmox1, Abcc3, Dhrs7, Psmb10, Dcxr, Aco2, Abcd2, Tnfrsf1a, Xdh, Gsr, Cndp2, Slc6a6, Comt, Npc1, Atp2a2, Gart, Tmbim6, Smox, Epha2, Kars, Dhrs1, Ninj1, Ptges3, Acox3, Gch1, Adh5
HAMAI_APOPTOSIS_VIA_TRAIL_DN	0.0130776	0.0485233	0.38073	0.639457	1.31731	55	Apoe, Fxyd5, Jun, Ifitm2, Tsc22d4, Inf2, Galc, Arap3, Rps6ka1, Slc15a3, Fhod1, Use1, Limd2, Pck2, Stk16, Def6, Slc29a1, Plaur, Cyba
HAN_JNK_SINGALING_UP	0.0128042	0.0476933	0.38073	0.755123	1.49617	20	Dusp1, Man2a1, Jun, Runx1, Sgk1, Tgfbi, Ccnd2, Fam3c
HAN_SATB1_TARGETS_DN	0.00829498	0.0366203	0.38073	0.565115	1.20257	195	Il1b, Slpi, Dusp1, Cited2, Ccl2, Srgn, Bst2, Ddit4, Atp13a2, Apoc1, St3gal6, Dennd4a, Rhob, Cpd, Tgfbi, Tcf7l2, Ccpg1, Aup1, Naga, Tpcn1, Aco2, Ucp2, Psmb7, Oas3, Ncoa3, Cd82, Npc1, Fndc3b, Mgst1, Pde4b, Sqstm1, Mcmbp, Syngr1, Tap1, Galnt1, B3galnt1, Atrn, Kat6b, Slc2a6, Ifnar1, Arfgap3, Rnf41, Sorl1, Il18, P4ha1, Brms1, Brd1, Poldip3, N4bp2l2, Ostm1, Eif2ak3, Atp11b, Ttpal, Tspo, Tob2
HAN_SATB1_TARGETS_UP	0.00140823	0.00962066	0.45506	0.595356	1.26121	165	Pmepa1, Il1b, Zfp36l1, Dusp1, Lgmn, Ccl2, Bst2, Itga6, Htra3, St3gal6, F11r, Papola, Tgfbi, Tcf7l2, Cux1, Sdf4, Sbno1, Mtus1, Cebpd, Fuca1, Tcf4, Gsn, H3f3b, Nrp1, Fhod1, Anapc5, Hdac5, Kpnb1, Npc1, Atp8a1, Ap1g1, Klf3, Senp6, Pde4b, Sqstm1, Zcchc8, Mcmbp, Epb41, Slc38a10, Pnpo, Cradd, Phip
HECKER_IFNB1_TARGETS	2.83753e-06	7.11357e-05	0.627257	0.790336	1.61868	47	Ly6e, C3ar1, C1qa, Ccl2, C1qc, Siglec1, Lgals3bp, C1qb, Stat1, Ms4a4a, Cd163, Oas2, Irf7, Dtx3l, Eif2ak2, Egr1, Plscr1, Parp12, Epsti1, Samd9l, Ifi35, Rtp4, Xaf1, Egr2, Oas3, Tmem140, Ddx58
HELLEBREKERS_SILENCED_DURING_TUMOR_ANGIOGENESIS	6.148e-05	0.000868856	0.538434	0.801941	1.61532	33	Apoe, Olfml3, Ier3, Sdc4, Lrp1, Npc2, Asah1, Itm2b, Cux1, Nuak1, Fuca1, Ucp2
HELLER_HDAC_TARGETS_DN	8.17848e-05	0.00107175	0.538434	0.643927	1.35782	132	Itgb5, Ccr1, Cebpb, Ctsc, Sla, Laptm5, Ccnd1, St3gal6, Hmox1, Inpp5d, Bcl2l1, Psmb10, Crlf2, Nfic, Fli1, Dock10, Ctsh, Dusp6, Cdkn1b, Ccpg1, S100a11, Slc16a6, Hspa1b, Ccnd2, Tcf4, Celf2, Ogt, Adcy7, Il21r, Clk1, Fmnl1, Hspa1a, Aim2, Tpp1, Bcl2, Cebpg, Maf, Selplg, Rrs1, Slc3a2, Limd2, Dnajb1, Ctbp2, Deptor, Zmiz1, Pitpnc1, Rasgrp3, Zmynd8, Ddx17, Srsf7, Fkbp4, Vars, Gtf3a, Erap1, Tns3, Hsph1, Sfp…
HELLER_HDAC_TARGETS_SILENCED_BY_METHYLATION_DN	3.28339e-05	0.000537842	0.557332	0.651783	1.37688	137	Itgb5, Ccr1, Cebpb, Fxyd5, Sla, Ddit4, Laptm5, Ccnd1, St3gal6, Ifnar2, Irf8, Hmox1, Bcl2l1, Psmb10, Nfic, Fli1, Dock10, Itga4, Dusp6, Pde3b, Cdkn1b, Ccpg1, S100a11, Oas2, Hspa1b, Jmjd1c, Ccnd2, Nuak1, Tcf4, Celf2, Ogt, Il21r, Clk1, Fam129a, Fmnl1, Hspa1a, Tpp1, Bcl2, Cebpg, Maf, Trib1, Selplg, Usf2, Slc3a2, Limd2, Dnajb1, Deptor, Zmiz1, Pitpnc1, Cdk14, Rasgrp3, Herc4, Zmynd8, Srsf7
HELLER_HDAC_TARGETS_SILENCED_BY_METHYLATION_UP	3.97491e-06	9.47079e-05	0.610527	0.655395	1.38862	167	Apoe, Dusp1, Grn, Hpgd, Col14a1, Ier3, Fos, Mef2c, Sdc4, Itga6, Atp13a2, Mafb, Gns, Glul, Lifr, Stat1, Bin1, Slc4a8, Prkcb, Rhob, Nr4a1, Bmp2k, Snap23, Il13ra1, Hsd17b11, Sptlc2, Fuca1, Egr1, Gsn, Hspa1a, Syt11, Dennd5a, Spag9, Atp6ap2, Egr2, Pfkfb3, Rrbp1, Sqstm1, Klhl24, Alcam, Rnf128, Kdm5b, C3, Jag1, Tle4, Mgst3, Cdkn1a, Lpcat3, Marcksl1, Sort1, Cfh, Btg1, Myo9b
HELLER_SILENCED_BY_METHYLATION_DN	0.00209041	0.0130426	0.431708	0.715099	1.46594	46	Cebpb, Epb41l2, Ddit4, Laptm5, Adrb2, Hmox1, Ccpg1, Hspa1b, Clk1, Fam129a, Hspa1a, Syt11, Tpp1, Maf, Slc3a2, Thbs1, Dnajb1
HELLER_SILENCED_BY_METHYLATION_UP	3.42223e-06	8.291e-05	0.627257	0.68575	1.44434	126	Apoe, Rgs1, Cx3cr1, Vcam1, Xist, Ctss, C5ar1, Ier3, Msr1, Fkbp5, Gpr183, Ncf1, Atp13a2, Mafb, Plek, Apoc1, Stat1, Bmp2k, Dock10, Il13ra1, Ctsh, Rassf2, Ncf2, Tnfrsf11a, Lsp1, Cd86, Mbnl2, Rftn1, Hspa1a, Lcp1, Dennd5a, Ddx58, Dapp1, Alcam, Ifih1, Pml, Rel, Arl4c, Rnf19b, Sirpa, Herc6, Samsn1
HENDRICKS_SMARCA4_TARGETS_DN	0.00228682	0.0139977	0.431708	0.840087	1.64033	16	Hexb, Trem2, Ccr1, Hpgd, Gpr183, Nrp1, Clk1, Hcst
HESS_TARGETS_OF_HOXA9_AND_MEIS1_DN	1.4927e-08	8.43814e-07	0.733762	0.835923	1.71512	50	Il1b, Cxcl2, Zfp36l1, Csf1r, Dusp1, Ctss, C3ar1, C5ar1, Msr1, Fos, Cybb, Dab2, Mertk, Tlr2, Plek, Mpeg1, Btg2, Ccr5, Zfp36, Camk2d, Tgfbi, Lsp1, Mcl1, Mrc1, Egr1, Plscr1, Slc11a1, Egr2
HIF-1 signaling pathway - Mus musculus (mouse)	0.00487071	0.0248536	0.407018	0.653697	1.34911	60	Trf, Ifngr1, Cybb, Pik3r1, Hmox1, Prkcb, Camk2d, Cdkn1b, Mapk3, Crebbp, Plcg2, Bcl2, Nfkb1, Akt1, Aldoa, Hk2, Pfkfb3, Ifngr2, Igf1r, Ep300, Map2k1, Eif4ebp1, Cdkn1a, Eno1, Eloc
HILLION_HMGA1_TARGETS	0.000876421	0.00677405	0.477271	0.78805	1.57354	25	Cxcl2, Gpx3, Cxcr4, C5ar1, Fos, Nfkbia, Psma1, Eef2, Hsp90ab1, Akt1, Aldoa, Mgst1
HINATA_NFKB_TARGETS_FIBROBLAST_UP	0.0135259	0.0494599	0.38073	0.665087	1.34811	39	Il1b, Ccl2, Ier3, Nfkbia, Irf1, Cd83, Tnfaip8, Nfkb1
HIRSCH_CELLULAR_TRANSFORMATION_SIGNATURE_UP	4.8549e-05	0.000725216	0.557332	0.648451	1.36684	129	Il1b, Hexb, Ifngr1, Dusp1, Grn, Dock4, Pnp, Tmem59, Ets2, Abca1, Bcl2l1, Dhrs7, Snap23, Anxa3, Ier2, Peli1, Mtus1, Irf7, Map3k5, S1pr1, Hexa, Ivns1abp, Plscr1, Tnfaip8, Ugcg, Ifi35, Irf2, Cyth1, Dguok, Tgif1, Npc1, Rgs2, Fbxl5, Pde4b, Epha2, Tap1, Galnt2, Lhfpl2, Ehd4, Rnf19b, Mapk14, Mff, Gsdmd, Rnf41, Oxr1, Sema4c, Gch1, P4ha1, Cfh, Plaur, Pnrc1, Nedd4l
HOEBEKE_LYMPHOID_STEM_CELL_DN	0.00859389	0.0375966	0.38073	0.656367	1.34671	50	Il1b, Cxcr4, Cebpb, Srgn, Bst2, Marcks, Etv5, Hspa1a, Actn1, Tcf25, Rgs2
HOELZEL_NF1_TARGETS_DN	0.00890169	0.0385339	0.38073	0.724018	1.44913	30	Xist, Ypel3, Jdp2, Cux1, Frmd4a, Tgif1
HOFFMANN_SMALL_PRE_BII_TO_IMMATURE_B_LYMPHOCYTE_UP	0.0126292	0.0473189	0.38073	0.68901	1.38852	34	Mef2c, Sdc4, Pld4, Ifi30, Sipa1, Ctsh, Ccnd2, Cd83, Fes
HOOI_ST7_TARGETS_DN	0.000929623	0.00701597	0.477271	0.728021	1.48237	42	Pla2g7, Cxcr4, Stk17b, Rnase4, Nfkbiz, Cxcl16, Rin2, Rreb1
HORIUCHI_WTAP_TARGETS_UP	9.15535e-07	2.77841e-05	0.659444	0.673261	1.42513	149	Cxcl2, Zfp36l1, Vcam1, Ap1s2, Cebpb, Olfml3, Ccl2, Tcn2, Sdc4, Acp5, Lgals3bp, Cxcl16, Mafb, Sh3kbp1, Asah1, Abca1, Rnf213, Hmox1, Entpd1, Klhl6, Arid5b, St3gal5, Foxn3, Itga4, Lacc1, Tnfrsf11a, Peli1, Ptgs1, Atp2c1, Tapbp, Cebpd, Rftn1, Hexa, Brwd1, Epsti1, Tpp1, Man1c1, Gdf3, Glcci1, Rgs2, Fndc3b, Rnf13, Tanc2, Ifih1, Smox
HOSHIDA_LIVER_CANCER_SUBCLASS_S1	1e-10	9.94138e-09		0.766296	1.61212	123	Ccl3, Cxcr4, Ctss, Lgmn, Grn, C3ar1, Ctsc, Alox5ap, Ier3, Srgn, Acp5, Cybb, Dab2, Sla, Lgals3bp, C1qb, Laptm5, Lyn, Lgals1, Gns, Ifi30, Npc2, Lgals9, Pnp, Asah1, Rin2, Atp6ap1, Adam9, Cyfip1, Atp6v0b, Gnai2, Msn, Irf1, Lsp1, Mycbp2, Itgb2, S100a11, Ccnd2, Atp1b3, Ralb, Tcf4, Celf2, Dgkz, Hexa, Lcp1
HOSHIDA_LIVER_CANCER_SUBCLASS_S3	7.61445e-05	0.00101632	0.538434	0.677472	1.41529	93	Apoc2, Cxcl2, Slpi, Gpx3, Cd14, Rnase4, Pik3r1, Nfkbia, Soat1, Ets2, Ggh, Rhob, Nfic, Il13ra1, Acsl1, Plcg2, Apoc4, Pold4, Hsd17b4, Abhd2, Ctso, Tmbim6, Acaa2, Dcaf8, Cox5b, Pck2
HOWLIN_PUBERTAL_MAMMARY_GLAND	0.00107904	0.00791571	0.45506	0.772323	1.54382	29	S100a9, Ccl7, Fcgr2b, Msr1, Pten, Lsp1, Apbb1ip, Egr1, Tnf, Slc6a6, Comt, Limd2
HSIAO_HOUSEKEEPING_GENES	8.7425e-05	0.00113025	0.538434	0.625554	1.32668	177	Cst3, Dusp1, Gusb, Nfkbia, Gdi2, Lgals1, Npc2, Lamp1, Glul, Marcks, Ddx5, Ywhah, Btg2, Zfp36, Ubc, Son, Msn, Eif3f, Eef1a1, Myh9, Ptpn6, Os9, Prdx6, Bclaf1, Rpl4, Ncstn, Sf3b2, Tax1bp1, Ccnd2, Ube2d3, Rpl18a, Esd, Fuca1, H3f3b, Eef2, Rftn1, Atp5c1, Hsp90aa1, Clic1, Hsp90ab1, Eif4a2, Vps72, Plp2, Psmb5, Aldoa, Snrnp70, Clta, Comt, Mdh1, Tpr, Cast, Tmbim6, Cct4, Sqstm1, Sars, Gps2, Cirbp, Rpl29, Dc…
HSIAO_LIVER_SPECIFIC_GENES	0.0117325	0.0450395	0.38073	0.614071	1.27833	76	Apoe, Apoc2, Rnase4, Apoc1, Lamp2, Nampt, Il13ra1, Acsl1, Apoc4, Ang, Hsd17b4, Mgst1, Acaa2, Hmgcl, Pck2, Cradd, C3, Sephs2, Gch1
HTLV-I infection - Mus musculus (mouse)	0.0088928	0.0385339	0.38073	0.587094	1.238	130	Vcam1, Fos, Tgfbr1, Jun, H2-D1, Pik3r1, Nfkbia, Ccnd1, Ets2, Zfp36, Bcl2l1, H2-K1, Smad4, Itgb2, Ppp3ca, Ccnd2, Crebbp, Egr1, Adcy7, Tnf, Nrp1, Tnfrsf1a, Anapc5, Tln1, Pold4, Nfkb1, Egr2, Akt1, Ppp3cb, Spi1, Jak1, Gps2, Pole4, Gsk3b, Nfatc1, H2-Q7, Ep300, Nfatc2, Xpo1, Tgfbr2, Cdkn1a, Anapc2, Tbp, Ccnd3, Tspo, Ltbr, Ctnnb1, Trp53, Ikbkb, H2-T23, Stat5b, Anapc10, Rela, H2-Q6, Map3k1, Slc2a1, Pttg1
HUANG_GATA2_TARGETS_UP	4.74265e-05	0.000712138	0.557332	0.689876	1.44137	91	Cst3, Alox5ap, Fcgr2b, Srgn, Tgfbr1, Prdx5, Cmtm7, Napsa, Lgals1, Cd93, Sh3kbp1, Tyrobp, Dok3, Cebpa, Pik3cg, Myo1f, Cdkn1b, Ccpg1, Tpcn1, Neurl3, Gsn, Fes, Tnfaip8, Rnf130, Hbp1, Slc12a6, Tnfaip8l2, Rhog, Tgif1, Selplg, Spi1, Rin3, Clec4d, Sqstm1, B2m, Ifngr2, Samsn1, Akr1b10, Slc2a6, Arid3a, Tgfbr2, Cdkn1a
HUMMERICH_SKIN_CANCER_PROGRESSION_UP	0.00494507	0.0250117	0.407018	0.689421	1.4059	43	Apoc2, Ctsd, Rcan1, Vcam1, Fos, Lgals9, Hmox1, Hspa8, Ncf2, Ifitm3, Tnfrsf1a, Prkcsh, Rgs2, Mmp14, Arih2, Cdkn1a, Eno1, Cyba, Itgb1, Ide, Hspa5, Rhoc
HUTTMANN_B_CLL_POOR_SURVIVAL_UP	0.00209041	0.0130426	0.431708	0.620375	1.30513	123	Rnase4, Grn, Man2b1, Glul, Pnp, Btg2, Tyrobp, Rhob, Tpst2, Arhgef1, Itga4, Ncf2, Dusp6, Pde3b, S100a11, Irf7, Fads1, Abr, Cebpd, Ogt, Diaph1, Pbxip1, Cdc37, Stxbp2, Frmd4b, Mef2d, Dpysl2, Prkcsh, Snrnp70, Med15, Rin3, Fcer1g, Thbs1, Rrbp1, Pon2, Spred2, Tle1, Uqcrc1, Ctsf, Galnt2, Igf1r, Ehbp1l1, Nucb1, B3galnt1, Eif4ebp1, Rnf41, Cdkn1a, Psd4, Msrb2, Myo9b, Pak1, Tnfrsf1b, Tspo, Neu1, Rnh1, Sh3tc1
Hematopoietic cell lineage - Mus musculus (mouse)	4.35412e-05	0.000664176	0.557332	0.807139	1.62335	32	Il1b, Csf1r, Cd14, Cd33, Itga6, Itga4, Fcgr1, Tnf, Csf3r
Hepatitis B - Mus musculus (mouse)	0.00120574	0.00851997	0.45506	0.657487	1.37119	82	Fos, Tgfbr1, Jun, Pik3r1, Nfkbia, Tlr2, Ccnd1, Stat1, Ddx3x, Atp6ap1, Prkcb, Smad4, Pten, Ptk2b, Cdkn1b, Mapk3, Irf7, Crebbp, Tnf, Bcl2, Raf1, Nfkb1, Egr2, Akt1, Ddx58, Creb5, Jak1, Irf3, Stat2, Ifih1, Nfatc1, Ep300, Map2k1, Nfatc2, Ifnar1, Lamtor5, Cdkn1a, Casp9, Ywhaq, Mavs, Fadd, Trp53, Ikbkb, Tlr3, Casp8, Stat5b, Rela, Map3k1
Herpes simplex infection - Mus musculus (mouse)	0.00065486	0.00550426	0.477271	0.644756	1.35099	104	Il1b, Ifngr1, Ccl2, Fos, Ccl12, Jun, H2-D1, Nfkbia, Tlr2, Oas1a, Stat1, Ifnar2, H2-K1, Oas2, Irf7, Crebbp, Nop53, Eif2ak2, Tnf, Tnfrsf1a, Per1, Nfkb1, Oas3, Ddx58, Gtf2i, Jak1, Irf3, Oas1g, Stat2, Ppp1cc, Ifih1, Pml, Ifngr2, Tap1, Srsf5, H2-Q7, Ep300, C3, Ifnar1, Srsf7, Skp1a, Srsf2, Taf4, Mavs, Tbp, Eif2ak3, Eif2s1, Fadd, Map3k7, Trp53, Ikbkb, Tlr3, Casp8, Hcfc1, H2-T23
Human papillomavirus infection - Mus musculus (mouse)	0.00382967	0.0205604	0.431708	0.59131	1.25329	155	Itgb5, Itga6, H2-D1, Oasl2, Pik3r1, Ccnd1, Stat1, Itgav, Ifnar2, H2-K1, Tcf7l2, Pten, Itga4, Irf1, Tcirg1, Cdkn1b, Mapk3, Ccnd2, Crebbp, Pkm, Eif2ak2, Tnf, Rheb, Ubr4, Tnfrsf1a, Raf1, Nfkb1, Akt1, Hdac5, Maml3, Creb5, Jak1, Thbs1, Irf3, Ube3a, Stat2, Gsk3b, Notch2, H2-Q7, Ep300, Ppp2r5c, Nfx1, Map2k1, Eif4ebp1, Jag1, Ifnar1, Cdkn1a, Tsc2, Itgb1, Tbp, Psen1, Bcap31, Ccnd3, Maml2, Fadd, Ctnnb1, Trp…
ICHIBA_GRAFT_VERSUS_HOST_DISEASE_35D_UP	1e-10	9.94138e-09		0.860699	1.78703	72	Ccl4, S100a9, S100a8, Slpi, Gpx3, Csf1r, Vcam1, Cd14, Ctss, Lgmn, Ccr1, Grn, Ctsc, C1qa, Ccl2, Msr1, Cybb, C1qc, Pld4, C1qb, Nfkbiz, Laptm5, Stat1, Mpeg1, Btg2, Tyrobp, Nampt, Shisa5, Snx10, Sptlc2, Itgb2, S100a11, Apbb1ip, Tapbp, Atp1b3
ICHIBA_GRAFT_VERSUS_HOST_DISEASE_D7_UP	4.3567e-08	2.12887e-06	0.719513	0.800006	1.65727	64	Vcam1, Cd14, Ccl7, Ctss, Ccl2, Msr1, Fkbp5, C1qc, Pld4, Lgals3bp, C1qb, Nfkbiz, Nfkbia, Stat1, Mpeg1, Tyrobp, Irf8, Nampt, Shisa5, Psmb10, Snx10, Irf1, Ptgs1, Irf7, Tapbp, Uba7, Xdh, Slc11a1, Ifi35, Ptpn1
IGLESIAS_E2F_TARGETS_UP	6.148e-05	0.000868856	0.538434	0.714647	1.48339	69	Apoe, Ctss, C1qa, C1qc, Dab2, C1qb, Nfkbia, Laptm5, Lgals1, Tyrobp, Itm2b, Rhob, Cyfip1, Gnai2, Anxa3, Nptn, Mrc1, S100a11, Ccnd2, Gsn, Clk1, Lcp1, Hsp90aa1, Lyl1, Thbs1, Laptm4a, Eed, B2m, Acadl, Akirin2, C3, Zfand5, Calm2, Dnaja1, Adh5, Itgb1
IL-17 signaling pathway - Mus musculus (mouse)	2.4993e-05	0.000431465	0.57561	0.786885	1.60466	43	S100a9, Il1b, S100a8, Cxcl2, Ccl7, Cebpb, Ccl2, Fos, Ccl12, Jun, Nfkbia, Mapk3, Tnf, Hsp90aa1, Anapc5, Hsp90ab1, Nfkb1
INGRAM_SHH_TARGETS_UP	0.00501943	0.0253433	0.407018	0.679238	1.39245	48	Zfp36l1, Tsc22d3, Dusp1, Klf9, Asah1, Nr4a1, Snx18, Filip1l, Sult1a1, Nfe2l2, Plscr1, Slc6a6, Tmem140, Gpcpd1, Rpl29, Dock5, Igf1r
IVANOVA_HEMATOPOIESIS_LATE_PROGENITOR	0.000572432	0.00495592	0.477271	0.575666	1.23279	279	Slpi, Cx3cr1, Ap1s2, Ctss, Ccr1, Cd33, Ctsc, App, Fcgr2b, Cybb, Pld4, Gdi2, Rgs10, Plek, Ifi30, Mpeg1, Tyrobp, Dok3, Irf8, Abca9, Dhrs7, Atp6v0b, Lpcat2, Bmp2k, Anxa3, Nptn, Dock10, Il13ra1, Tmem19, Sptlc2, Sap30, Fgd4, Mtus1, Etf1, Atp2c1, Abr, Tmem14c, Rab32, Fnip1, Nrp1, Gmpr2, Agps, Abcd2, Ndfip2, Emilin2, Rnf130, Ormdl2, Anapc5, Hcst, Baz1a, Tnfaip8l2, Mob3a, Gsr, Ghitm, Wrn, Gdf3, Fcer1g, P…
IVANOVA_HEMATOPOIESIS_MATURE_CELL	0.0117325	0.0450395	0.38073	0.568763	1.20482	157	Cd14, Stk17b, Lgmn, Picalm, Acp5, Cybb, C1qb, P2ry13, Lamp2, St3gal6, Lamp1, Tmcc1, Specc1, Gcnt1, Bmp2k, Cpd, Adipor1, St3gal5, Ctsh, Dleu2, Synj1, Mrc1, Hgsnat, Acsl1, Tnrc6b, Slc7a8, Slc11a1, Map1lc3b, Cmas, Gpcpd1, Atp8a1, Cast, Thbs1, Klf3, Smox, Ehbp1l1, Hace1, Rnf167, C3, Mgst3, Tmem9b, Brms1, Htatip2, Rmi1, Cdc42ep3, Slc40a1, Ccnd3, Cpeb4, Rffl, Cela1, Agfg1, Tlr6
IWANAGA_CARCINOGENESIS_BY_KRAS_PTEN_UP	0.00680409	0.0318445	0.407018	0.636036	1.32022	69	Cd14, Ccr1, C3ar1, Wnk1, Siglec1, Lamp2, Il10rb, Hmox1, Tcf7l2, Hspa1b, Cr1l, Igbp1, Zmynd11, Polg, Top1, Rnf128, Arih1, Higd1a, Prg4, Uba2, Tmem33, Nfatc2
IZADPANAH_STEM_CELL_ADIPOSE_VS_BONE_UP	0.0129281	0.0480925	0.38073	0.642499	1.31826	50	Srgn, Lyn, Sh3kbp1, Hmox1, Dhrs7, Psmb10, Tpst2, Dusp6, Tcirg1, Map3k5, Fhod1, Aim2, Celf1, Orai1, Maf, Arl4c, Prex1, Jag1, Marcksl1
Inflammatory bowel disease (IBD) - Mus musculus (mouse)	0.00183344	0.0119589	0.45506	0.73985	1.48164	31	Il1b, Ifngr1, Jun, Tlr2, Stat1, Tnf, Il21r, Maf, Nfkb1, Il4ra, Ifngr2, Nfatc1
Influenza A - Mus musculus (mouse)	1.41023e-05	0.000269252	0.593325	0.706148	1.47402	87	Il1b, Ifngr1, Ccl2, Ccl12, Jun, Pik3r1, Nfkbia, Tlr7, Oas1a, Stat1, Ifnar2, Prkcb, Hspa8, Mapk3, Oas2, Hspa1b, Irf7, Crebbp, Eif2ak2, Tnf, Hspa1a, Ivns1abp, Tnfrsf1a, Raf1, Nfkb1, Akt1, Oas3, Trim25, Ddx58, Jak1, Irf3, Oas1g, Dnajb1, Pabpn1, Stat2, Ifih1, Pml, Gsk3b, Ifngr2, Ep300, Map2k1, Xpo1, Mapk14, Ifnar1, Adar, Casp9, Nlrp3, Il18, Mavs, Eif2ak3, Agfg1, Eif2s1, Rae1
JAATINEN_HEMATOPOIETIC_STEM_CELL_DN	1e-10	9.94138e-09		0.801376	1.67342	89	Ccl4, S100a9, S100a8, Rgs1, Cx3cr1, Pf4, Zfp36l1, Cd14, Ccr1, Cited2, C5ar1, Cybb, Gpr65, Cxcl16, Lilra5, Ifi30, Pnp, Mpeg1, Cd163, Tyrobp, Sgk1, Tgfbi, Il13ra1, Ctsh, Ncf2, Il10ra, Itgb2, Cd86, Cebpd, Il21r, Bcl2l11
JACKSON_DNMT1_TARGETS_UP	0.00382967	0.0205604	0.431708	0.697038	1.41928	42	Slpi, Ifngr1, Xist, Ccl2, Il10rb, Bin1, Zfp36, Reep5, Irf7, Nfe2l2, Eif2ak2, Cebpz, Trim25, Tsg101
JAEGER_METASTASIS_DN	0.00643229	0.0306931	0.407018	0.642394	1.33076	64	S100a9, S100a8, Slpi, Ets2, Abcc3, Ptgs1, Gna15, Maf, Plp2, Cxcl14, Abhd2
JAZAERI_BREAST_CANCER_BRCA1_VS_BRCA2_DN	0.0104186	0.0417757	0.38073	0.768237	1.51042	18	Pmepa1, Rgs1, Pten, Sbno1, Cd83, Ncoa1
JECHLINGER_EPITHELIAL_TO_MESENCHYMAL_TRANSITION_DN	0.000175889	0.00199641	0.518848	0.803787	1.60878	30	Itgb5, Dusp1, Fos, Btg2, Zfp36, Atp1a1, Nr4a1, Sgk1, Myh9, Arhgef1, Ctsh, Egr1, Nrp1, Egr2, Thbs1
JECHLINGER_EPITHELIAL_TO_MESENCHYMAL_TRANSITION_UP	0.000244042	0.00259621	0.518848	0.793631	1.58511	28	S100a8, Slpi, Pla2g7, Ccl2, Dab2, Stat1, Ptgs1, Irf7, Ifitm3
JEPSEN_SMRT_TARGETS	0.00191115	0.0122988	0.45506	0.819982	1.60561	17	Apoe, Abca1, Hmox1, Esd, Egr1, Tcf25
JIANG_AGING_CEREBRAL_CORTEX_DN	0.00614098	0.0296557	0.407018	0.721692	1.44143	28	Apoe, Ddx3x, Atp6ap1, Atp1a1, Actr3, Eef2, Aco2, Hsp90ab1, Ppm1a, Rab14, Atp2a2, Eif4g3, Srsf5, Csde1, Calm2, Rab2a
JIANG_AGING_HYPOTHALAMUS_DN	0.00231703	0.0141367	0.431708	0.765908	1.52932	25	Apoe, Atp6ap1, Ubc, Gnai2, Eef1a1, Aco2, Stip1, Dnaja2, Kif5b, Vti1b, Atp2a2, Sars
JIANG_HYPOXIA_NORMAL	0.000171179	0.00195837	0.518848	0.631346	1.33702	151	Zfp36l1, Tsc22d3, Ifngr1, Dusp1, Cited2, Sdc4, Jun, Lrp1, Nfkbia, Lgals1, Ifi30, Marcks, Zfp36, Hmox1, Nars, Psmb10, Klf6, Snx10, Cpd, Eef1a1, Myh9, Ppp1r11, Arhgef1, Adam10, Mcl1, Ankrd17, Ccnd2, Dtx3l, Atp1b3, H3f3b, Mfge8, Stxbp2, Ugcg, Kpnb1, Pgrmc2, Pfkfb4, Rab20, Map1lc3b, Ctso, Slc3a2, Srrm2, Klhl36, Rpl29, Zfp91, Rnf114, Fosl2, Sirpa, Csde1, Arih2, Gpatch8, Tfg, Adar, P4hb, Ddx41, P4ha1
JISON_SICKLE_CELL_DISEASE_DN	0.00412711	0.0218539	0.407018	0.617052	1.28958	94	Gpx3, Tsc22d3, Cxcr4, Runx3, Klf9, Gpr183, Ddx5, Hspa8, Eif3f, Eef1a1, Dyrk2, Bclaf1, Pde3b, Rpl4, Ogt, Eef2, Eif4a2, Polg, Snrnp70, Slc4a7, Arhgef7, Jak1, Ercc3, Msl1, Cirbp, Eif3h, Csnk1e, Srsf5, Gpatch8, Rpl13, Srsf2, Rpl7
JISON_SICKLE_CELL_DISEASE_UP	0.00814552	0.0362008	0.38073	0.615703	1.28523	87	Ly6e, Itgb5, Tcn2, Bst2, Axl, Plek, Lamp2, Ifi30, Stat1, Ywhah, Hmox1, Anxa3, St3gal5, Sptlc2, Rheb, Clic1, Stx7, Ifi35, Lyl1, Rsu1, Smox, Pck2, Tap1, Vsig4, Lhfpl2, Cradd, Nucb1, Ctsa, Cdkn1a, Ccrl2, P4hb, Zmpste24, Htatip2, Bloc1s1, Gng5, Slc36a1, Ube2l6, Dok1, Vrk2, Mpp1, P2rx4, Ifit3, Tfec
JI_RESPONSE_TO_FSH_DN	0.00104007	0.00772371	0.45506	0.751961	1.51538	34	Dusp1, Itga6, Gdi2, Gns, Ddx3x, Snap23, Raf1, Kif5b, Zmynd11, Top1, Prpf4b, Hk2, Arhgap5, Jak1, Tmbim6
JOHANSSON_BRAIN_CANCER_EARLY_VS_LATE_DN	0.00163238	0.0108939	0.45506	0.815514	1.6189	21	Ctsd, Cst3, Pla2g7, Lrp1, Itm2b, Ghitm, Atp2a2
JOHANSSON_GLIOMAGENESIS_BY_PDGFB_UP	0.00283319	0.0164018	0.431708	0.767285	1.53045	24	Fos, Ccnd1, Lgals1, Marcks, Tmem176b, Rnf213, Hmox1, Klf6, Eef1a1, Ccnd2, B2m, Nin, Hmgb2, Marcksl1
JOHNSTONE_PARVB_TARGETS_2_UP	0.00576304	0.0282086	0.407018	0.654158	1.35367	63	Ecm1, Ly6e, Cxcr4, Cited2, Fxyd5, Bcl2l1, Gnai2, Galc, Eef1a1, S100a11, Ergic3, Emb, Tln1, Stxbp2, Asxl2, Tfe3, Cmtm6
JOHNSTONE_PARVB_TARGETS_3_UP	1.03532e-06	3.07715e-05	0.643552	0.642261	1.36876	205	Ctsd, Cst3, Ctss, Lgmn, Cebpb, Grn, Cited2, Fxyd5, Lrp1, Prdx5, Lgals3bp, Nfkbia, Ddit4, Ccnd1, Gns, Npc2, Asah1, Marcks, Abca1, F11r, Hmox1, Abcc3, Rhob, Atp1a1, Klf6, Cpd, Myh9, Tgfbi, Rbm47, Tcirg1, Prpf8, Fads1, Tax1bp1, Acsl1, Tapbp, Cebpd, Abhd12, Gsn, Pbxip1, Ifitm3, Anapc5, Parp12, Pold4, Lrrfip1, Tpp1, Hsd17b4, Ugcg, Ifi35, Nlrc5, Trib1, Tgif1, Glb1, Asxl2, Stx16, Trim8, Rnasek, Arhgap5,…
Jak-STAT signaling pathway - Mus musculus (mouse)	0.00695281	0.0323953	0.407018	0.650429	1.34817	65	Ifngr1, Pik3r1, Ccnd1, Lifr, Stat1, Il10rb, Ifnar2, Bcl2l1, Crlf2, Ptpn6, Il13ra1, Il10ra, Mcl1, Ccnd2, Crebbp, Il21r, Csf3r, Bcl2, Raf1, Akt1, Jak1, Il4ra, Stat2, Ifngr2, Ep300, Stam2, Ifnar1, Cdkn1a
KAAB_FAILED_HEART_ATRIUM_DN	0.00739898	0.03413	0.407018	0.642312	1.32751	62	Ifngr1, Lgmn, App, Itm2b, Papola, Nptn, Rab1a, Ifitm3, Gde1, Ppm1a, Actn1, Psmb5, Rraga, Vti1b, Dguok, Laptm4a, Ppp1cc, Tmem147, Kpna6, Lypla1, Map2k1, Tgfbr2, Gtf3a, Sptssa, Ei24, Sdf2, Pafah1b1, Psmb4, Usp2, Mpp1
KAMIKUBO_MYELOID_CEBPA_NETWORK	3.18068e-05	0.000523993	0.557332	0.887413	1.74473	18	S100a9, S100a8, Cybb, Lgals1, Pgd, Irf8, Cebpa
KANG_IMMORTALIZED_BY_TERT_DN	0.000664683	0.00555444	0.477271	0.777004	1.5519	28	Cxcr4, Ccl2, Klf9, Mafb, Glul, Nr4a1, Ptgs1, Nrp1, Dhrs3
KAN_RESPONSE_TO_ARSENIC_TRIOXIDE	0.00449891	0.0232676	0.407018	0.688646	1.40635	44	Tsc22d3, Grn, Jun, Gpr65, Ddit4, Hmox1, Ccpg1, Cxcl14, Map1lc3b, Thbs1, Arl4c, Jag1, Akr1b10
KARLSSON_TGFB1_TARGETS_DN	0.000673178	0.00557693	0.477271	0.635616	1.33261	108	Ly6e, Cst3, Serinc3, Zfp36l1, Grn, Man2b1, Dab2, Pik3r1, Lamp2, Npc2, Glul, Rin2, Tmem59, Ifitm2, Itm2b, Tmem176b, F11r, Arid5b, Adam10, Mtus1, Tnrc6b, Celf2, Gsn, Osbpl9, Syt11, Hbp1, Actn1, Mgst1, Tmbim6, Acaa2, Adipor2, Alcam, Dcaf8, Ccnl2, Ctsa, Mllt6, Mmd, Ctnnbip1, Dnaja1, Slc12a9, Golm1, Pnrc1, Txndc12, Bloc1s1, Ndfip1, Sptssa, Smarca2, Bbx, Sesn1, Tecr, Nfia
KATSANOU_ELAVL1_TARGETS_UP	5.23631e-07	1.80491e-05	0.659444	0.774652	1.60102	62	Apoe, Gpx3, Ctss, C3ar1, Ctsc, C1qa, Tcn2, Cybb, C1qc, C1qb, Laptm5, Mpeg1, Ankrd44, Lpcat2, Ctsh, Dusp6, Esd, Dhrs3, Gdpd5
KEEN_RESPONSE_TO_ROSIGLITAZONE_DN	6.44937e-08	2.86055e-06	0.704976	0.806059	1.65895	57	Ccl3, S100a9, Il1b, Cxcl2, Gpx3, Cd14, Dusp1, Ctss, Mef2a, Fxyd5, Srgn, C1qb, Nfkbiz, Il10rb, Tmem59, Gnai2, Anxa3, Pten, Matr3, S100a11
KEGG_ALZHEIMERS_DISEASE	0.00524251	0.0262661	0.407018	0.641776	1.33417	74	Apoe, Il1b, App, Lrp1, Adam10, Mapk3, Ncstn, Ndufa8, Ppp3ca, Tnf, Atp5c1, Tnfrsf1a, Ndufb2, Ppp3cb, Sdha, Atp2a2, Uqcrc1, Cox5b, Gsk3b, Calm2, Ndufa10, Casp9, Itpr2, Ide, Psen1, Eif2ak3, Cyc1, Ndufs4, Fadd, Gnaq, Ndufa1, Casp8, Ndufs1, Cox4i1, Uqcrh, Atf6, Cox7a2l
KEGG_ANTIGEN_PROCESSING_AND_PRESENTATION	0.013553	0.0494599	0.38073	0.712412	1.41935	27	Ctss, Lgmn, Ifi30, Hspa8, Hspa1b, Tapbp, Hspa1a, Hsp90aa1, Hsp90ab1, B2m, Tap1
KEGG_B_CELL_RECEPTOR_SIGNALING_PATHWAY	0.000673178	0.00557693	0.477271	0.734422	1.50555	46	Fcgr2b, Fos, Jun, Pik3r1, Nfkbia, Lyn, Inpp5d, Prkcb, Ptpn6, Pik3cg, Mapk3, Ppp3ca, Plcg2, Raf1, Nfkb1, Akt1, Ppp3cb, Vav1, Dapp1, Pik3r5, Pik3ap1, Gsk3b, Nfatc1, Rasgrp3, Map2k1, Malt1, Nfatc2, Rac3
KEGG_CELL_ADHESION_MOLECULES_CAMS	0.00346278	0.0191616	0.431708	0.72547	1.45284	31	Vcam1, Sdc4, Itga6, Siglec1, Itgav, F11r, Itga4, Itgb2, Cd86, Selplg, Alcam
KEGG_CHEMOKINE_SIGNALING_PATHWAY	3.31319e-08	1.7057e-06	0.719513	0.746913	1.56036	93	Ccl4, Ccl3, Cxcl2, Cx3cr1, Pf4, Cxcr4, Ccl7, Ccr1, Ccl2, Ncf1, Pik3r1, Nfkbia, Cxcl16, Lyn, Stat1, Ccr5, Prkcb, Gnai2, Arrb2, Elmo1, Pik3cg, Ptk2b, Mapk3, Adcy7, Raf1, Nfkb1, Akt1, Cxcl14
KEGG_COLORECTAL_CANCER	0.0127786	0.0476933	0.38073	0.669357	1.36292	42	Fos, Tgfbr1, Jun, Pik3r1, Ccnd1, Smad4, Tcf7l2, Pik3cg, Mapk3, Bcl2, Raf1, Akt1, Pik3r5, Gsk3b, Map2k1, Rac3, Tgfbr2, Casp9
KEGG_COMPLEMENT_AND_COAGULATION_CASCADES	0.00135571	0.00935052	0.45506	0.818531	1.62489	21	C3ar1, C1qa, C5ar1, C1qc, C1qb, C3, Cfh, Plaur
KEGG_CYTOKINE_CYTOKINE_RECEPTOR_INTERACTION	1e-10	9.94138e-09		0.796949	1.66341	88	Ccl4, Ccl3, Il1b, Cxcl2, Cx3cr1, Pf4, Csf1r, Cxcr4, Ifngr1, Ccl7, Ccr1, Ccl2, Tgfbr1, Cxcl16, Lifr, Il10rb, Ccr5, Ifnar2, Tnfsf13, Crlf2, Il13ra1, Tnfrsf11a, Il10ra, Tnf, Il21r, Csf3r, Tnfrsf1a
KEGG_CYTOSOLIC_DNA_SENSING_PATHWAY	0.0134033	0.0492877	0.38073	0.71409	1.42586	25	Ccl4, Il1b, Nfkbia, Tmem173, Irf7, Aim2, Nfkb1, Ddx58, Irf3
KEGG_DILATED_CARDIOMYOPATHY	0.0126418	0.0473189	0.38073	0.695966	1.39976	32	Itgb5, Itga6, Adrb1, Itgav, Slc8a1, Itga4, Adcy7, Tnf, Atp2a2
KEGG_ECM_RECEPTOR_INTERACTION	0.0107077	0.0425795	0.38073	0.73083	1.45988	26	Itgb5, Sdc4, Itga6, Itgav, Itga4, Thbs1
KEGG_ENDOCYTOSIS	0.00978953	0.0399197	0.38073	0.616642	1.28707	88	Csf1r, Cxcr4, Dab2, Adrb1, Adrb2, Sh3kbp1, Ccr5, Hspa8, Arrb2, Arap3, Itch, Arfgap2, Hspa1b, Epn1, Git2, Rab5a, Smurf2, Hspa1a, Usp8, Clta, Tsg101, Smap2, Sh3glb1, Igf1r, Ehd4, Stam2, Arfgap3, Rnf41, Vps36, Eea1, Vps4b, Psd4, Nedd4l, Chmp6, Smap1, Chmp4b, Cblb, Snf8, Pld1, Wwp1
KEGG_EPITHELIAL_CELL_SIGNALING_IN_HELICOBACTER_PYLORI_INFECTION	0.0111346	0.0434081	0.38073	0.700344	1.41068	33	Jun, Nfkbia, Lyn, Atp6ap1, F11r, Atp6v0b, Adam10, Tcirg1, Plcg2, Nfkb1
KEGG_FOCAL_ADHESION	0.00658101	0.0310949	0.407018	0.618339	1.29211	92	Itgb5, Itga6, Jun, Pik3r1, Ccnd1, Itgav, Prkcb, Pten, Parvg, Itga4, Pik3cg, Mapk3, Ccnd2, Diaph1, Tln1, Bcl2, Raf1, Actn1, Akt1, Vav1, Arhgap5, Thbs1, Dock1, Ppp1cc, Pik3r5, Gsk3b, Igf1r, Ilk, Map2k1, Rac3, Crk
KEGG_HEMATOPOIETIC_CELL_LINEAGE	1.09286e-05	0.0002188	0.593325	0.846746	1.68698	27	Il1b, Csf1r, Cd14, Cd33, Itga6, Itga4, Tnf, Csf3r
KEGG_JAK_STAT_SIGNALING_PATHWAY	0.0022384	0.0137735	0.431708	0.680023	1.40244	59	Ifngr1, Pik3r1, Ccnd1, Lifr, Stat1, Il10rb, Spred1, Ifnar2, Bcl2l1, Crlf2, Ptpn6, Il13ra1, Pik3cg, Il10ra, Ccnd2, Crebbp, Il21r, Csf3r, Akt1, Jak1, Spred2, Stat2, Pik3r5, Ifngr2, Ep300, Stam2, Ifnar1
KEGG_LEISHMANIA_INFECTION	0.000128102	0.0015583	0.518848	0.762792	1.54748	40	Il1b, Ifngr1, Fos, Jun, Ncf1, Nfkbia, Tlr2, Stat1, Prkcb, Ptpn6, Itga4, Ncf2, Mapk3, Itgb2, Tnf, Nfkb1, Jak1, Ifngr2, C3, Mapk14, Ncf4, Marcksl1, Cyba, Itgb1
KEGG_LEUKOCYTE_TRANSENDOTHELIAL_MIGRATION	0.000929623	0.00701597	0.477271	0.703455	1.44511	51	Cxcr4, Vcam1, Cybb, Ncf1, Pik3r1, Sipa1, F11r, Prkcb, Gnai2, Msn, Itga4, Pik3cg, Ncf2, Ptk2b, Itgb2, Plcg2, Actn1, Vav1, Arhgap5, Rassf5, Pik3r5, Mapk14, Ncf4, Cyba, Itgb1
KEGG_LYSOSOME	5.15117e-07	1.80491e-05	0.659444	0.745616	1.55482	79	Hexb, Ctsd, Ap1s2, Ctss, Lgmn, Ctsc, Man2b1, Acp5, Gusb, Laptm5, Napsa, Lamp2, Gns, Npc2, Lamp1, Asah1, Atp6ap1, Ppt1, Atp6v0b, Galc, Scarb2, Ctsh, Tcirg1, Naga, Hgsnat, Fuca1, Hexa, Tpp1, Slc11a1, Pla2g15, Glb1, Clta, Npc1, Ctso, Ap1g1, Laptm4a
KEGG_MAPK_SIGNALING_PATHWAY	0.00494507	0.0250117	0.407018	0.598327	1.25551	111	Il1b, Cd14, Dusp1, Fos, Mef2c, Tgfbr1, Jun, Prkcb, Hspa8, Nr4a1, Arrb2, Dusp6, Mapk3, Ppp3ca, Hspa1b, Rps6ka1, Map3k5, Tnf, Hspa1a, Tnfrsf1a, Ppm1a, Raf1, Nfkb1, Akt1, Ppp3cb, Dusp16, Rasgrp3, Map2k1, Nfatc2, Mapk14, Rac3, Tgfbr2, Crk
KEGG_NATURAL_KILLER_CELL_MEDIATED_CYTOTOXICITY	0.000664019	0.00555444	0.477271	0.70065	1.44337	55	Ifngr1, Pik3r1, Tyrobp, Ifnar2, Prkcb, Ptpn6, Pik3cg, Ptk2b, Mapk3, Itgb2, Ppp3ca, Plcg2, Tnf, Hcst, Raf1, Ppp3cb, Fcer1g, Vav1, Pik3r5, Ifngr2, Nfatc1, Map2k1, Nfatc2, Ifnar1, Rac3
KEGG_NEUROACTIVE_LIGAND_RECEPTOR_INTERACTION	0.0123303	0.0466833	0.38073	0.691757	1.39851	36	C3ar1, C5ar1, P2ry6, Adrb1, Adrb2, P2ry13, Lpar6, S1pr1
KEGG_PATHWAYS_IN_CANCER	0.000929623	0.00701597	0.477271	0.608138	1.28686	142	Csf1r, Fos, Tgfbr1, Itga6, Jun, Pik3r1, Nfkbia, Ccnd1, Stat1, Itgav, Prkcb, Bcl2l1, Cebpa, Runx1, Smad4, Tcf7l2, Pten, Pik3cg, Cdkn1b, Mapk3, Crebbp, Ralb, Plcg2, Csf3r, Hsp90aa1, Hsp90ab1, Bcl2, Raf1, Nfkb1, Akt1, Spi1, Tpr, Jak1, Ctbp2, Rxrb, Pml, Rassf5, Pik3r5, Ralbp1, Gsk3b, Igf1r, Ep300, Map2k1, Rac3, Tgfbr2, Crk, Tfg, Cdkn1a, Casp9, Flt3
KEGG_PRION_DISEASES	0.001394	0.00954607	0.45506	0.830058	1.62534	17	Il1b, C1qa, C1qc, C1qb, Mapk3, Egr1, Stip1, Hspa1a
KEGG_PROSTATE_CANCER	0.00964007	0.0396695	0.38073	0.650043	1.33374	50	Pik3r1, Nfkbia, Ccnd1, Tcf7l2, Pten, Pik3cg, Cdkn1b, Mapk3, Crebbp, Hsp90aa1, Hsp90ab1, Bcl2, Raf1, Nfkb1, Akt1, Creb5, Pik3r5, Gsk3b, Igf1r, Ep300, Map2k1, Cdkn1a, Casp9
KEGG_REGULATION_OF_ACTIN_CYTOSKELETON	0.000929623	0.00701597	0.477271	0.655875	1.36908	87	Cd14, Ssh2, Itgb5, Itga6, Pik3r1, Wasf2, Itgav, Cyfip1, Diaph2, Msn, Myh9, Arhgef1, Itga4, Pik3cg, Mapk3, Itgb2, Gsn, Diaph1, Raf1, Actn1, Arhgef7, Vav1, Dock1, Ppp1cc, Pik3r5, Nckap1l, Map2k1, Was, Rac3, Crk
KEGG_SYSTEMIC_LUPUS_ERYTHEMATOSUS	0.00142806	0.0097331	0.45506	0.746774	1.49551	31	C1qa, Fcgr2b, C1qc, C1qb, Cd86, Tnf, H3f3b, Actn1, Snrpb, C3
KEGG_TOLL_LIKE_RECEPTOR_SIGNALING_PATHWAY	3.67627e-05	0.000582927	0.557332	0.745012	1.53476	55	Ccl4, Ccl3, Il1b, Cd14, Fos, Jun, Pik3r1, Nfkbia, Tlr2, Tlr7, Stat1, Ifnar2, Pik3cg, Mapk3, Cd86, Irf7, Tnf, Nfkb1, Akt1
KENNY_CTNNB1_TARGETS_UP	0.0111569	0.0434081	0.38073	0.730007	1.45823	26	S100a8, Cd14, Ctsc, Ccr5, Rbm26, Celf2
KHETCHOUMIAN_TRIM24_TARGETS_UP	0.000112467	0.0013916	0.538434	0.81342	1.62598	29	Vcam1, App, Fos, Cybb, Laptm5, Lgals1, Stat1, Itgav, Btg2, Egr1, Ucp2
KIM_ALL_DISORDERS_OLIGODENDROCYTE_NUMBER_CORR_UP	0.00368131	0.0201008	0.431708	0.540629	1.16618	368	Ly6e, Cx3cr1, Lgmn, Dock4, Lgals1, Npc2, Tmem59, Bin1, Tsc22d4, Atp6ap1, Pkig, Nars, Psmb10, Atp6v0b, Arrb2, Eif3f, Dcxr, St3gal5, Os9, Ppp1r11, Camk1, Ctsh, Rnf103, Elmo1, Rassf2, Cct2, S100a1, Arfgap2, Ier2, Mapk3, Prpf8, Sf3b2, Reep5, Tra2b, Tax1bp1, Pum2, Sult1a1, Ppm1h, Nuak1, Eef2, Cct3, Dgkz, Atp5c1, Stip1, Anapc5, Syt11, Stx7, Vps72, Psmb5, Rraga, Akt1, Aldoa, Dguok, Dpysl2, Clta, Mdh1, M…
KIM_GLIS2_TARGETS_UP	0.00324382	0.0183012	0.431708	0.756449	1.50708	27	Pf4, Vcam1, Col14a1, Ccl2, Tlr2, Tgfbi, Irf1, Lsp1, Ifitm3, Cxcl14, Fcer1g, Mmp14, C3, Tgfbr2, Cfh
KIM_WT1_TARGETS_12HR_DN	0.00368131	0.0201008	0.431708	0.626908	1.30981	91	Pmepa1, Zfp36l1, Dusp1, Man2a1, Ccnd1, Cd163, Camk2n1, Sptlc2, Mcl1, Tra2b, Rftn1, Fam3c, Smurf2, Plscr1, Coro1c, Nfkb1, Rhog, Rbm25, Ythdf2, Rrs1, Thbs1, Ctbp2, Rwdd1, Smagp, Zfand5, Srsf7, Tgfbr2, Srsf2, Rpl7, Pnn, Clcc1, Il18
KIM_WT1_TARGETS_UP	0.000691495	0.00569594	0.477271	0.632001	1.32603	110	Slpi, Zfp36l1, App, Ccl2, Ier3, Sdc4, Klf9, Nfkbia, Nr4a1, Arid5b, Sgk1, St3gal5, Ier2, Cd83, Egr1, Ucp2, Baz1a, Actn1, Nfkb1, Trib1, Hpgds, Npc1, Thbs1, Spred2, Bmpr2, Zmiz1, Ifngr2, Epha2, Fosl2, Nfatc1, Srsf5, Sh2b3, Sh2b2, Mapk1ip1l, Chd7
KINSEY_TARGETS_OF_EWSR1_FLII_FUSION_DN	1.28519e-05	0.000250852	0.593325	0.665649	1.4081	141	Ctsd, Cst3, Grn, Pid1, Ier3, Mef2c, Man2a1, Dab2, Lgals3bp, Nfkbiz, Ypel3, Malat1, Gns, Npc2, Rin2, Marcks, Abca1, Rhob, Slfn5, Arid5b, Camk2d, Foxn3, Tcf7l2, Lpar6, Il13ra1, Frmd4a, Nuak1, Tnrc6b, Gsn, Pbxip1, Hexa, Hbp1, Lrrfip1, Man2b2, Mef2d, Hdac5, Ppp1r9a, Fndc3b, Srrm2, Map1lc3a, Vgll4, Crybg3, Klhl24, Stat2, Tanc2, Lrp10, Smox
KLEIN_PRIMARY_EFFUSION_LYMPHOMA_DN	0.00906035	0.0386405	0.38073	0.72443	1.4465	25	Btg2, Irf8, Pkig, Ptpn6, Ctsh, Rassf2, Msl3, Stx7, Pou2f2, Mmd, Ncf4
KLEIN_TARGETS_OF_BCR_ABL1_FUSION	0.00570578	0.0280234	0.407018	0.78447	1.54233	18	Csf1r, Cxcr4, Cd33, Runx1, Ikzf1, Csf3r, Igbp1, Pml
KOBAYASHI_EGFR_SIGNALING_24HR_UP	0.000357719	0.00350784	0.498493	0.72591	1.48777	49	Gpx3, Tsc22d3, Grn, Acp5, Glul, Hmox1, Psmb10, Cpd, Ctsh, Peli1, Irf7, Acsl1, Cebpd, Gsn, Pbxip1, Fam129a, Tpp1
KOINUMA_TARGETS_OF_SMAD2_OR_SMAD3	6.59921e-05	0.000919108	0.538434	0.568589	1.22666	384	Pmepa1, Zfp36l1, Ifngr1, Ap1s2, Picalm, Mef2a, Ccl2, Ier3, Skil, Malat1, Pnp, Rin2, Wasf2, Dennd4a, Spred1, Ets2, Itgav, Btg2, F11r, Specc1, Ubc, Klf6, Snap23, Anxa3, Irf2bp2, Runx1, Slc38a2, Nptn, Myh9, Tgfbi, Rtn4, Dusp6, Fcho2, Mcl1, Ppp3ca, Tra2b, Fads1, Tax1bp1, Jmjd1c, Abr, Atp1b3, Ist1, Tcf4, Mbnl2, Rheb, Agps, Slc7a8, Bcl2l11, Smurf2, Ivns1abp, Tnfrsf1a, Tln1, Gde1, Eif4a2, Spag9, Coro1c,…
KOKKINAKIS_METHIONINE_DEPRIVATION_48HR_UP	0.000262025	0.00272714	0.498493	0.70406	1.46049	66	Il1b, Gpx3, Ifngr1, Jun, Nfkbia, Pnp, Btg2, Rhob, Smad4, Pten, Cdkn1b, Crebbp, Hsp90aa1, Rtp4, Gsr, Polg
KONDO_EZH2_TARGETS	0.00312634	0.0177776	0.431708	0.648465	1.35242	81	Il1b, Rnase4, Hpgd, App, Dock4, Klf9, Itga6, St3gal6, Slc4a8, Fli1, Sgk1, Lpar6, Il13ra1, Elmo1, Tnrc6b, Adcy7, Nrp1, Mef2d, Arhgap5, Gabarapl2, Klf3, Uhrf2, Usp34
KONDO_PROSTATE_CANCER_WITH_H3K27ME3	0.00450341	0.0232676	0.407018	0.732033	1.46208	28	Cxcr4, Col14a1, Abca9, Entpd1, Elmo1, Pik3cg, Cd86
KRIGE_RESPONSE_TO_TOSEDOSTAT_24HR_UP	1.71982e-06	4.67758e-05	0.643552	0.589211	1.27106	387	S100a9, S100a8, Tsc22d3, Ap1s2, Ctss, Cebpb, Mef2a, Ccl2, Alox5ap, Ogfrl1, Tgfbr1, Klf9, Cybb, Wnk1, Sla, Ddit4, Adrb1, Mafb, Plek, Lgals1, Malat1, Gns, Hip1, Itgav, Tyrobp, Itm2b, Pgd, Pag1, F11r, Nampt, Sec14l1, Bmp2k, Anxa3, Myo5a, Slc38a2, Eef1a1, Bin2, Cpeb2, Rcbtb2, Edem1, Lacc1, Tagap, Ptk2b, Dusp6, Alox5, Lsp1, Synj1, Mcl1, Ccpg1, S100a11, Slc16a6, Filip1l, Acsl1, Tnrc6b, Tcf4, Mbnl2, Ogt…
KRIGE_RESPONSE_TO_TOSEDOSTAT_6HR_UP	0.00029848	0.00306234	0.498493	0.551549	1.19368	480	S100a9, S100a8, Tsc22d3, Ap1s2, Ctss, Cebpb, Mef2a, Ccl2, Alox5ap, Ogfrl1, Tgfbr1, Klf9, Cybb, Wnk1, Ddit4, Adrb1, Mafb, Plek, Lgals1, Malat1, Gns, Hip1, Itgav, Tyrobp, Itm2b, Pgd, Pag1, F11r, Nampt, Sec14l1, Bmp2k, Anxa3, Myo5a, Slc38a2, Foxn3, Cpeb2, Rcbtb2, Edem1, Lacc1, Tagap, Ptk2b, Dusp6, Sap30, Alox5, Eif3b, Synj1, Mcl1, Ccpg1, Slc16a6, Filip1l, Acsl1, Tnrc6b, Egr1, Tcf4, Mbnl2, Ogt, Rab32…
KUMAR_TARGETS_OF_MLL_AF9_FUSION	0.00194242	0.0124293	0.45506	0.579747	1.2325	190	Pla2g7, Gpx3, Vcam1, Cited2, Ctsc, Hpgd, Mef2c, Sdc4, C1qc, Gusb, Lgals3bp, Extl3, Marcks, Rhob, Camk2d, Fam49b, Sptlc2, Srgap2, Mapk3, Mrc1, Irf7, Cd83, S1pr1, Atp1b3, Nfe2l2, Cebpz, Ctc1, Txndc17, Spata13, Fermt3, Use1, Akt1, Pgrmc2, Hk2, Pex7, Ube2b, Slc31a1, Pml, Sh3glb1, Dtd1, Hivep2, Smagp, Map2k1, Zdhhc14
KUROZUMI_RESPONSE_TO_ONCOCYTIC_VIRUS	1.3156e-05	0.000254556	0.593325	0.843723	1.68655	29	Ccl3, Il1b, Cxcl2, Ccl7, Ccr1, Ccl2, Ccr5, Il13ra1, Il10ra, Tnf
KYNG_DNA_DAMAGE_BY_GAMMA_AND_UV_RADIATION	0.000673178	0.00557693	0.477271	0.727263	1.48522	44	Hexb, Cxcr4, Vcam1, Mef2c, Dab2, Ccnd1, Il10rb, Entpd1, Ppp3ca, Crebbp, Tcf4, Cept1
KYNG_DNA_DAMAGE_DN	0.00105848	0.00782459	0.45506	0.639596	1.3367	94	Cxcl2, Hexb, Zfp36l1, Ifngr1, Itgb5, Cebpb, Ccnd1, Rin2, Il10rb, Rhob, Tcf7l2, Ankrd11, Crebbp, Esd, Egr1, Tcf4, Ugcg, Irf2, Tpr, Tle1, Ccnl2, Pck2, Ifngr2, Copb2, Galnt2, Csde1, Arf1, Dnaja1, Rab2a, Itgb1
KYNG_RESPONSE_TO_H2O2	0.00964971	0.0396695	0.38073	0.699084	1.4	31	Cst3, Ctss, Srgn, Il10rb, Atp6ap1, Hmox1, Cux1, Prkcsh, Dnajb1, Tap1, Dnaja1, Zbtb7a
Kaposi's sarcoma-associated herpesvirus infection - Mus musculus (mouse)	9.98336e-05	0.00125139	0.538434	0.667425	1.4	109	Cxcl2, Rcan1, Ifngr1, Ccr1, Fos, Jun, H2-D1, Pik3r1, Nfkbia, Ccnd1, Lyn, Stat1, Ccr5, Ifnar2, Zfp36, H2-K1, Pik3cg, Mapk3, Ppp3ca, Cd86, Irf7, Crebbp, Eif2ak2, Plcg2, Tnfrsf1a, Raf1, Nfkb1, Akt1, Ppp3cb, Jak1, Gabarapl2, Irf3, Stat2, Pik3r5, Gsk3b, Nfatc1, H2-Q7, Ep300, Map2k1, Prex1, C3, Calm2, Nfatc2, Mapk14, Ifnar1, Gnb2, Cdkn1a, Casp9
LABBE_TARGETS_OF_TGFB1_AND_WNT3A_DN	0.00115052	0.00829235	0.45506	0.716357	1.45328	40	Apoc2, Vcam1, Cd14, Hpgd, Plek, Glul, Camk2d
LABBE_WNT3A_TARGETS_DN	0.00747334	0.034418	0.407018	0.705507	1.42176	34	Vcam1, Cd14, C3ar1, Cd33, Hpgd, Prkcb, Dhrs3, Ugcg
LABBE_WNT3A_TARGETS_UP	0.000764765	0.00614769	0.477271	0.710696	1.45818	50	Ecm1, Ly6e, Ctsc, Ccnd1, Sgk1, Ptpn6, Cebpd, Adcy7, Nrp1, Per1, Rsu1, Alcam, Mmp14, Polr2b
LEE_AGING_CEREBELLUM_UP	1.39468e-06	3.94203e-05	0.643552	0.818835	1.67223	44	Apoe, Hexb, Ctsd, Itgb5, Ctss, C1qa, Fos, C1qc, Lgals3bp, C1qb, Axl, Mpeg1, Hmox1, Hspa8, Nr4a1, Ctsh, Irf7, Gna15, Wdfy3, Slc11a1, Rhog, Selplg
LEE_AGING_MUSCLE_UP	0.00191115	0.0122988	0.45506	0.820502	1.61317	18	Fos, Ddx5, Nampt, Hspa8, Rhob, Rab1a, Rab21, Hexa, Eif4a2, Tgif1
LEE_AGING_NEOCORTEX_UP	4.23752e-05	0.000656816	0.557332	0.789708	1.60141	38	Ctsd, Ctss, C1qa, Fos, C1qc, Lgals3bp, Mpeg1, Ubc, Nr4a1, Ptgs1, Gna15, Atp1b3, Eef2, Vps72, Rraga, Rab14, Rhog
LEE_BMP2_TARGETS_UP	2.95757e-09	2.2336e-07	0.774939	0.646158	1.38553	290	Apoe, Ctsd, Serinc3, Zfp36l1, Cd14, Itgb5, Rnase4, Grn, Hpgd, Tcn2, Ier3, Sdc4, Klf9, Slco2b1, Jun, Lrp1, Pik3r1, Ddit4, Ypel3, Htra3, Plek, Extl3, Abca1, Itm2b, Tmem176b, Abca9, Entpd1, Sash1, Dhrs7, Gcnt1, Tmcc3, Trps1, Apobec1, Dcxr, Scarb2, Rcsd1, Ctsh, S100a1, Hsd17b11, Ptk2b, Fgd4, Naga, Sult1a1, Tapbp, Dtx3l, Cebpd, Uba7, Fuca1, Celf2, Pbxip1, Ddrgk1, Mfge8, Bcl2l11, Ilvbl, Hexa, Emb, Plsc…
LEE_CALORIE_RESTRICTION_MUSCLE_DN	0.013553	0.0494599	0.38073	0.713503	1.42468	25	S100a9, Ly6e, Alox5ap, H3f3b, Stard3, Kpnb1, Sars
LEE_DIFFERENTIATING_T_LYMPHOCYTE	0.000316707	0.00321503	0.498493	0.655026	1.37251	104	Cxcr4, Fkbp5, Sla, Laptm5, Zfp36l2, Klf13, Btg2, Ifnar2, Pag1, Prkcb, Slfn5, Tmbim4, Klhl6, Fli1, Rcsd1, Tagap, Mycbp2, Itgb2, Dicer1, Apbb1ip, Dock8, Celf2, Ikzf1, Arhgap15, Dclre1c, Bcl2l11, Mgat4a, Tnfaip8, Spata13, Ucp2, Cyth1, Selplg, Stx16, Vav1, Atp8a1, Srrm2, Fnbp1, Mdm4, Rassf5, Usp34, Epb41, Srsf7, Dlgap4, Sorl1, Gtf3a, Btg1, Sfpq, Kdm5a, Sp110, Ccnd3, Lnpep
LEE_LIVER_CANCER_ACOX1_UP	0.00242824	0.0145241	0.431708	0.766186	1.52648	27	Ly6e, Slpi, Lgals3bp, Ets2, Sgk1, Mfge8, Fam129a, Plscr1, Abhd2, Rgs2
LEE_LIVER_CANCER_CIPROFIBRATE_UP	0.00561993	0.0276766	0.407018	0.725814	1.44966	28	S100a9, Pla2g7, Ets2, Mfge8, Fam129a, Ucp2, Abhd2
LEE_LIVER_CANCER_DENA_UP	0.000637179	0.0054029	0.477271	0.81225	1.61471	23	S100a9, Ly6e, Vcam1, Ctss, Lgmn, Plek, Mfge8, Abhd2, Rgs2, Thbs1
LEE_LIVER_CANCER_E2F1_UP	0.000271682	0.00281748	0.498493	0.830199	1.64681	22	Ly6e, Ctss, Ets2, Tmem176b, Ggh, Rhob, Mcl1, Mfge8, Plscr1, Xdh
LEE_LIVER_CANCER_MYC_E2F1_UP	0.00555661	0.0275253	0.407018	0.785278	1.54392	18	Ly6e, Ctss, Tmem176b, Plscr1, Tpr
LEE_LIVER_CANCER_MYC_TGFA_UP	0.000422783	0.00398327	0.498493	0.849559	1.6703	18	Ly6e, Slpi, App, Ccnd1, Ets2, Btg2, Ralb, Mfge8, Plscr1
LEE_LIVER_CANCER_MYC_UP	0.00651967	0.0308641	0.407018	0.736128	1.46986	25	Ly6e, Rnase4, Glul, Tmem176b, Aprt, Ralb, Tpr
LEE_METASTASIS_AND_ALTERNATIVE_SPLICING_UP	0.0125047	0.0471256	0.38073	0.715801	1.4261	27	Itgb5, Wnk1, Lgals3bp, Lgals1, Camk1, Rtn4, Tnfrsf1a
LEE_NEURAL_CREST_STEM_CELL_UP	6.71202e-05	0.000927727	0.538434	0.768173	1.56412	42	Xist, Ap1s2, Grn, Col14a1, Mef2c, Lgals1, Rhob, Tgfbi, Lpar6, Itga4, Nrip1, S100a11, Cebpd, Gsn, Rrbp1, Chga, Alcam, Arl6ip5
LEE_RECENT_THYMIC_EMIGRANT	0.00382967	0.0205604	0.431708	0.616499	1.29178	104	Pmepa1, Rgs1, Stk17b, Hpgd, Jun, Nfkbiz, Cd93, Marcks, Mpeg1, Papola, Tra2b, Rpl18a, Tcf4, Fam3c, Dars, Plscr1, Dennd5a, Thrap3, Egr2, Hook3, Maml3, Pex13
LEIN_CHOROID_PLEXUS_MARKERS	0.00784661	0.0354173	0.38073	0.695247	1.40704	37	Itgb5, Ctsc, Tcn2, Lgals3bp, Ggh, Tgfbi, Rbm47, Fads1, Pbxip1, Acaa2, Lrp10, Notch2
LEI_MYB_TARGETS	2.07609e-07	8.19911e-06	0.690132	0.692414	1.46186	136	S100a9, Il1b, S100a8, Ly6e, Ctsd, Tsc22d3, Cebpb, Grn, Ccl2, Srgn, Klf9, Dab2, Lgals3bp, Axl, Ccnd1, Pnp, Asah1, Zfp36l2, Ifitm2, Aprt, Hmox1, Ubc, Anxa3, Msn, Arid5b, Tgfbi, Eif3b, Mcl1, Fads1, Ccnd2, Stip1, Hspa1a, Prpf40a, Vps72, Dhrs3, Dpm2, Pura
LENAOUR_DENDRITIC_CELL_MATURATION_DN	3.15599e-07	1.1665e-05	0.674963	0.760767	1.58513	77	S100a9, Stab1, Il1b, S100a8, Cxcl2, Pf4, Csf1r, Cd14, Lgmn, C3ar1, C5ar1, Ier3, Cybb, Nfkbia, Zfp36l2, Btg2, Cd163, Nampt, Ptk2b, Dusp6, Adam10, Irf7, Tnf, Plscr1, Slc11a1, Gsr
LENAOUR_DENDRITIC_CELL_MATURATION_UP	3.83494e-08	1.90623e-06	0.719513	0.831279	1.70373	49	Apoe, Ecm1, Itgb5, Dusp1, Cited2, Ctsc, Sla, Lgals3bp, C1qb, Apoc1, Cebpa, Mrc1, Cd86, Ccnd2, Cd83
LIAN_LIPA_TARGETS_3M	7.79634e-10	6.94946e-08	0.801216	0.879437	1.78412	40	S100a9, Cxcl2, Rgs1, Pla2g7, Trem2, Xist, Ccr1, C3ar1, C1qa, Fcgr2b, Msr1, Fkbp5, Acp5, C1qc, C1qb, Mafb, Tlr7, Mpeg1, Ms4a7, Hmox1, Apobec1, Myo5a
LIAN_LIPA_TARGETS_6M	4.78762e-09	3.20993e-07	0.761461	0.856017	1.75482	46	S100a9, Cxcl2, Rgs1, Pla2g7, Trem2, Xist, Ccr1, C3ar1, C1qa, Fcgr2b, Msr1, Fkbp5, Acp5, C1qc, C1qb, Mafb, Tlr7, Mpeg1, Ms4a7, Hmox1, Apobec1, Galc, Myo5a, Cd84
LIAN_NEUTROPHIL_GRANULE_CONSTITUENTS	5.01221e-05	0.000744856	0.557332	0.900255	1.74453	15	Ctsd, Ctss, Ctsc, Srgn, Cybb, Gusb, Scarb2, Ctsh, Itgb2
LIM_MAMMARY_LUMINAL_MATURE_DN	0.000535797	0.00469514	0.477271	0.747076	1.51885	41	Apoe, Ccl7, Ccl2, Epb41l2, Dab2, Mertk, Camk2d, Foxn3, Frmd4a, Emilin2, Dpysl2
LIM_MAMMARY_LUMINAL_PROGENITOR_UP	0.00935986	0.0390514	0.38073	0.742787	1.47342	22	S100a8, Cxcr4, Cd14, Ctsc, Acsl1, Xdh, Dapp1, Hivep3, C3
LIM_MAMMARY_STEM_CELL_UP	5.0794e-05	0.000747138	0.557332	0.637253	1.34891	149	Apoe, Il1b, Pla2g7, Col14a1, Mef2c, Srgn, Itga6, Lrp1, Axl, Lgals1, Lifr, Spred1, Ski, Luzp1, Dock10, Rcsd1, Dusp6, Ccnd2, Tcf4, Gsn, Nrp1, Etv5, Bcl2l11, Tcof1, Egr2, Cxcl14
LINDGREN_BLADDER_CANCER_CLUSTER_2A_DN	0.000108858	0.0013541	0.538434	0.715971	1.48318	64	Rcan1, Tsc22d3, Ap1s2, Rnase4, C3ar1, Tgfbr1, Cybb, Dab2, Mafb, Ms4a4a, Rhob, Trps1, Bmp2k, Myo5a, Son, Sgk1, Rab21, Gramd1a, Celf2, Gsn, Ugcg, Rab14, Psmb7, Dpysl2
LINDGREN_BLADDER_CANCER_CLUSTER_2B	1e-10	9.94138e-09		0.723813	1.53327	157	Tsc22d3, Cxcr4, Vcam1, Ap1s2, C3ar1, Ccl2, Alox5ap, Fcgr2b, Runx3, Srgn, Tgfbr1, Cybb, Epb41l2, Jun, Dab2, Nfkbiz, Nfkbia, Laptm5, Mafb, Htra3, Rgs10, Lgals1, Ifi30, Sh3kbp1, Cyth4, Ifitm2, Ms4a4a, Entpd1, Nr4a1, Bmp2k, Klhl6, Myo5a, Son, Msn, Ch25h, Parvg, Itga4, Ier2, Myo1f, Il10ra, Peli1, Filip1l, Nuak1, Rtn3, Ralb, Egr1, Tcf4, Celf2, Gsn, Arhgap15, Ifitm3, Lcp1, Maf, Fermt3, Tcf25, Ykt6, Dpys…
LINDSTEDT_DENDRITIC_CELL_MATURATION_A	4.87843e-06	0.000110744	0.610527	0.842981	1.68817	31	Ccl4, Ccl3, Il1b, Cxcl2, Pla2g7, Ccl2, Fkbp5, Tlr2, Plek, Stat1, Entpd1, Tnf, Rab5a
LINDSTEDT_DENDRITIC_CELL_MATURATION_B	0.00785446	0.0354173	0.38073	0.706293	1.41444	31	Cxcr4, Sdc4, Nfkbia, Lyn, Marcks, Cd83, Nfkb1, Eed, Rel, Tap1, Marcksl1, Pnrc1, Btg1, N4bp2l2, Cflar
LINDSTEDT_DENDRITIC_CELL_MATURATION_D	7.15545e-06	0.000152809	0.610527	0.823276	1.65909	34	Ifngr1, Ccr1, Man2b1, Acp5, P2ry6, Dab2, Itgav, Tgfbi, Rcbtb2, Ncf2, Itgb2, Naga, Adcy7, Tpp1, Maf, Actn1, Top1, Egr2, Dock1, Laptm4a
LINDVALL_IMMORTALIZED_BY_TERT_UP	0.0113067	0.0436959	0.38073	0.718446	1.43137	27	Cited2, Rgs10, Slc38a2, Peli1, Ptgs1, Frmd4a, Tapbp, Pole4
LIU_SMARCA4_TARGETS	5.92831e-05	0.000854566	0.557332	0.846698	1.68319	23	Ecm1, Ccl2, Bst2, Lgals3bp, Lgals9, Ifitm2, Lpcat2, Klhl6, Camk2n1, Kcnq1ot1, Dhrs3
LIU_VAV3_PROSTATE_CARCINOGENESIS_UP	0.000499661	0.00454424	0.477271	0.782969	1.56382	28	Pla2g7, Gpx3, Ctss, C1qa, Cybb, Tlr2, Stat1, Tyrobp, Psmb10, Irf1, Itgb2, Ccnd2
LI_INDUCED_T_TO_NATURAL_KILLER_UP	8.07262e-09	5.17186e-07	0.74774	0.708261	1.49954	148	Ccl4, Ccl3, Rgs1, Cx3cr1, Fxyd5, Ier3, Gpr34, Lgals3bp, Napsa, Lgals1, Ifi30, St3gal6, Asah1, Dennd4a, Ifitm2, Tyrobp, Ccr5, Gcnt1, Tmbim4, Dcxr, Sgk1, Havcr2, Tpst2, Arap3, Susd3, S100a1, Dusp6, Myo1f, Snx18, Srgap2, S100a11, Ccnd2, Neurl3, Egr1, Plcg2, Tnf, Ifitm3, Fes, Emilin2, Plscr1, Stx7, Samd9l, Coro1c, Plp2, Nfkb1, Gdpd5, Vti1b, Aldoa, B3gnt8, Comt, Fcer1g, Hk2, Fnbp1, Arl6ip5, Irak2, Fos…
LI_WILMS_TUMOR_VS_FETAL_KIDNEY_1_UP	0.000218791	0.00237133	0.518848	0.670128	1.39962	90	Apoe, Man2a1, Dab2, Mertk, Axl, Lyn, Lamp2, St3gal6, Asah1, Il10rb, Ets2, Itm2b, Atp1a1, Anxa3, Myh9, Ctsh, Reep5, Tmed5, Acsl1, Cebpd, Fuca1, Plcg2, Fam3c, Tnfaip8, Maf, Ugcg, Ncoa3, Pgrmc2, Ctso, Pex7, Cast, Alcam
LI_WILMS_TUMOR_VS_FETAL_KIDNEY_2_DN	0.00420988	0.022148	0.407018	0.747715	1.493	25	Apoe, Runx3, Dab2, Itgav, Thbs1, Alcam, Igf1r, Tgfbr2, Letm1
LOPEZ_MBD_TARGETS	3.67627e-05	0.000582927	0.557332	0.571299	1.23384	425	Ecm1, Cx3cr1, Csf1r, Lgmn, Picalm, Ctsc, App, Sdc4, C1qc, P2ry6, Gusb, Ncf1, Nfkbia, Gdi2, Axl, Gns, Ifi30, Npc2, Il10rb, Ddx3x, Ifitm2, Itm2b, Aprt, Hspa8, Arid4b, Rhob, Cebpa, Psmb10, Atp6v0b, Nr4a1, Son, Fli1, Sgk1, Foxn3, Scarb2, Ctsh, Parvg, Rab1a, Mycbp2, Tcirg1, Pdcd10, Mapk3, Ppp3ca, Rps6ka1, Ube2d3, Crebbp, Psma1, Adcy7, Eef2, Cct3, Rheb, Slc15a3, Csf3r, Ifitm3, Atp5c1, Fes, Stip1, Tmem2…
LUI_TARGETS_OF_PAX8_PPARG_FUSION	0.00756281	0.0346639	0.407018	0.750849	1.48941	22	Sdc4, Itm2b, Hspa8, Rtn4, Rpl18a, Ergic3, Hsp90ab1, Trib1, Tmbim6, Sars, Tmem147, B2m, Dnaja1
LU_AGING_BRAIN_UP	0.00949062	0.0394478	0.38073	0.593171	1.24721	117	Picalm, Wnk1, Nfkbia, Ddit4, Lamp2, Rin2, Itgav, Tsc22d4, Snap23, Anxa3, Msn, Prdx6, Rassf2, Tmem123, Tor1aip1, Irf7, Fads1, Map3k5, S1pr1, Cebpd, Nfe2l2, Gsn, Clk1, Tln1, Bcl2, Dhrs3, Nipbl, Tgif1, Npc1, Cast, Acaa2, Pon2, Sh3glb1, Pcf11, Chsy1, Cd302, Ppfia1, Tle4, Tgfbr2
LU_IL4_SIGNALING	0.00397839	0.0212402	0.407018	0.673753	1.38791	54	Ccl4, Ctsd, Sla, Nfkbiz, Tlr7, Klf13, Irf8, Ncf2, Alox5, Tnfrsf11a, Cd86, Map3k5, Egr1, Gsr, Vmp1, Ncoa3, Cmtm6, Huwe1, Rasgrp3, Samsn1
Legionellosis - Mus musculus (mouse)	0.000321264	0.00324984	0.498493	0.768474	1.55361	36	Il1b, Cxcl2, Cd14, Nfkbia, Tlr2, Hspa8, Eef1a1, Rab1a, Naip2, Itgb2, Hspa1b, Tnf, Clk1, Hspa1a, Nfkb1
Leishmaniasis - Mus musculus (mouse)	1.63363e-05	0.000305828	0.57561	0.789259	1.61183	44	Il1b, Fcgr3, Ifngr1, Fcgr4, Fos, Cybb, Jun, Ncf1, Nfkbia, Tlr2, Stat1, Prkcb, Ptpn6, Itga4, Ncf2, Mapk3, Itgb2, Fcgr1, Tnf
Leukocyte transendothelial migration - Mus musculus (mouse)	0.00186843	0.0120898	0.45506	0.694459	1.42487	50	Cxcr4, Vcam1, Cybb, Ncf1, Pik3r1, Sipa1, F11r, Prkcb, Gnai2, Msn, Itga4, Ncf2, Ptk2b, Itgb2, Plcg2, Actn1, Vav1, Arhgap5, Rassf5, Mapk14, Ncf4, Cyba, Itgb1
Lysosome - Mus musculus (mouse)	6.17287e-07	2.02232e-05	0.659444	0.745392	1.55451	82	Hexb, Ctsd, Ap1s2, Ctss, Lgmn, Ctsc, Man2b1, Acp5, Gusb, Ctsl, Laptm5, Napsa, Lamp2, Gns, Npc2, Lamp1, Asah1, Atp6ap1, Ppt1, Atp6v0b, Galc, Scarb2, Ctsh, Tcirg1, Naga, Hgsnat, Fuca1, Hexa, Tpp1, Slc11a1, Pla2g15, Glb1, Clta, Npc1, Ctso, Ap1g1, Laptm4a
MAHAJAN_RESPONSE_TO_IL1A_UP	0.000234684	0.00251522	0.518848	0.76865	1.55159	35	Il1b, Cxcl2, Dusp1, Mertk, B4galt1, Stat1, Rhob
MALONEY_RESPONSE_TO_17AAG_UP	0.0134978	0.0494599	0.38073	0.777232	1.50614	15	Ifitm2, Hspa8, Ctsh, Hspa1b, Eef2, Hsp90ab1, Ucp2
MANALO_HYPOXIA_UP	0.00449891	0.0232676	0.407018	0.619491	1.29614	96	Cxcr4, Rnase4, Mef2a, Ier3, Ddit4, Axl, Tmcc1, Wasf2, Abca1, Diaph2, Tgfbi, Rassf2, Dusp6, Ptgs1, Filip1l, Atp2c1, Nuak1, Plcg2, Celf2
MANTOVANI_NFKB_TARGETS_UP	0.0133898	0.0492877	0.38073	0.73878	1.46865	23	Vcam1, Ccl7, Ccl2, Pld4, Nfkbiz, Dusp6, Bcl2, Ttyh3, C3, Slc29a1
MAPK signaling pathway - Mus musculus (mouse)	0.00405275	0.0215972	0.407018	0.594356	1.25251	127	Il1b, Csf1r, Cd14, Dusp1, Fos, Mef2c, Tgfbr1, Jun, Prkcb, Hspa8, Nr4a1, Arrb2, Dusp6, Mapk3, Ppp3ca, Hspa1b, Rps6ka1, Map3k5, Tnf, Hspa1a, Tnfrsf1a, Ppm1a, Raf1, Nfkb1, Akt1, Ppp3cb, Dusp16, Epha2, Nfatc1, Rasgrp3, Igf1r, Map2k1, Mapk14, Rac3, Tgfbr2, Crk, Flt3, Mapkapk3
MARKEY_RB1_ACUTE_LOF_DN	1e-10	9.94138e-09		0.740864	1.56222	132	Ccl4, Ccl3, Stab1, Cxcl2, Pla2g7, Csf1r, Ccl7, Lgmn, Ccr1, Grn, C3ar1, App, C5ar1, Fcgr2b, Srgn, C1qc, Prdx5, Lgals3bp, C1qb, Napsa, Pnp, Stat1, Mpeg1, Abca1, Tyrobp, Nampt, Specc1, Dhrs7, Psmb10, Apobec1, Tgfbi, Ptpn6, Ch25h, Ctsh, Ncf2, Sap30, Itgb2, Irf7, Tapbp, Uba7, Lcp1, Xdh, Fermt3, Ifi35, Lyl1, Cxcl14, Selplg, Fcer1g, Vav1, Clec4d
MARKEY_RB1_CHRONIC_LOF_DN	1.042e-09	8.58309e-08	0.788187	0.819415	1.69978	66	Ccl3, Apoe, Stab1, Pla2g7, Csf1r, Cd14, Ctss, C3ar1, Hpgd, C1qa, Ccl2, Msr1, Srgn, C1qc, C1qb, Ifi30, Lgals9, Tyrobp, Ccr5, Hmox1, Rhob, Atp6v0b
MARSON_FOXP3_TARGETS_UP	1.74533e-05	0.00032255	0.57561	0.813864	1.64013	34	Ecm1, Serinc3, Tgfbr1, Ddit4, Malat1, Pnp, Itgav, Irf8, Myh9, Rcsd1, Nrip1, Snx18, Mcl1, Mbnl2, Celf2, Osbpl9
MARTENS_BOUND_BY_PML_RARA_FUSION	8.04599e-07	2.46772e-05	0.659444	0.624726	1.33442	240	Ctsd, Alox5ap, C5ar1, Runx3, Acp5, Gusb, Ddit4, Laptm5, Mafb, B4galt1, Lyn, Plek, Hip1, Cyth4, Ddx5, Klf13, Tyrobp, Ppcdc, Pgd, Ski, Ifnar2, Dok3, Irf8, F11r, Hmox1, Pkig, Irf2bp2, Runx1, Galc, Myh9, Nuak2, Ptpn6, Pten, Rcsd1, Cux1, Itga4, Irf1, Susd3, Tmem173, Ankrd11, Myo1f, Itgb2, Rps6ka1, Acsl1, Apbb1ip, Plcg2, Celf2, Ifitm3, Fhod1, Fmnl1, Abi3, Stxbp2, Rsrc2, Fermt3, Lyl1, Ptprj, Cd82, Mef2d…
MARTENS_TRETINOIN_RESPONSE_UP	1.40095e-10	1.34632e-08	0.826657	0.728754	1.54293	148	S100a9, S100a8, Ctsd, Gpx3, Cd14, Trem2, Ccr1, C1qa, Ccl2, Fxyd5, Alox5ap, Ncf1, C1qb, Mafb, Lilra5, Apoc1, Cd93, Mpeg1, Btg2, Pgd, Camk2n1, Irf1, Il10ra, Ptgs1, Itgb2, Elof1, Neurl3
MARTINEZ_RB1_AND_TP53_TARGETS_DN	0.00427583	0.0224539	0.407018	0.561798	1.20006	239	Apoe, Pmepa1, Cx3cr1, Xist, Cebpb, App, Man2b1, Fkbp5, Ccnd1, Extl3, Marcks, Ppcdc, Pgd, Zfp36, Hspa8, Pkig, Ubc, Tmcc3, Son, Smad4, Os9, Cux1, Cct2, Mcl1, Sf3b2, Map3k5, Ccnd2, Clk1, Celf1, Tnpo3, Ucp2, Thrap3, Cebpg, Zmynd11, Rtp4, Polg, Egr2, Rhog, Cxcl14, Wrn, Tgs1, Frmd4b, Cct6a, Tpr, Ube3a, Pabpn1, Huwe1, Yipf4, Bach1, Rbm6, Kpna6, C1d, Zdhhc14, Ndel1, Kdm5b, Eif4ebp1, Tor2a, Cap1, Sephs2, …
MARTINEZ_RB1_AND_TP53_TARGETS_UP	3.57961e-07	1.29e-05	0.674963	0.626822	1.33975	256	Pmepa1, S100a8, Apoc2, Serinc3, Csf1r, Dusp1, Mef2a, Alox5ap, Fcgr2b, Ier3, Msr1, Fos, Srgn, Tm6sf1, Lgals3bp, C1qb, Lgals1, Sh3kbp1, Lgals9, Ddx3x, Itgav, Cd163, Tyrobp, Papola, Nr4a1, Scoc, Cpd, Ubap2l, Tgfbi, Havcr2, Psme4, Os9, Itga4, Rtn4, Ncf2, Hsd17b11, Man1a2, Ppp3ca, Ccnd2, Acsl1, Ube2d3, Esd, Fuca1, Git2, Celf2, Ikzf1, Tmem234, Lcp1, Hbp1, Xdh, Fermt3, Trib1, Ykt6, Zfp106, Zdhhc5, Pex13…
MARTINEZ_RB1_TARGETS_DN	3.62014e-05	0.000582927	0.557332	0.616269	1.31337	205	Apoe, Pmepa1, S100a8, Csf1r, Cebpb, Alox5ap, Fcgr2b, Msr1, Fos, Fkbp5, Srgn, Tm6sf1, Marcks, Itgav, Cd163, Tyrobp, Ppcdc, Pgd, Hspa8, Pkig, Ubc, Son, Tgfbi, Smad4, Havcr2, Os9, Itga4, Hsd17b11, Mcl1, Acsl1, Esd, Git2, Celf1, Tnpo3, Fermt3, Polg, Egr2, Cxcl14, Trib1, Cct6a, Atp2a2, Pfkfb3, Morc3, Ube3a, Huwe1, Dctn4, B2m, Kpna6, Snx17, Sirpa, Zdhhc14, Ndel1, Kdm5b, Tor2a, Parp3, Sephs2, Tnrc6a, Ep…
MARTINEZ_RB1_TARGETS_UP	4.34977e-05	0.000664176	0.557332	0.591189	1.26865	300	Pmepa1, Apoc2, Cx3cr1, Serinc3, Xist, Dusp1, Mef2a, App, Man2b1, Ier3, Lgals3bp, C1qb, Ccnd1, Lgals1, Sh3kbp1, Lgals9, Extl3, Ddx3x, Itgav, Pgd, Zfp36, Pkig, Ubc, Papola, Tmcc3, Nr4a1, Scoc, Cpd, Ubap2l, Psme4, Os9, Cux1, Rtn4, Cct2, Ncf2, Man1a2, Ppp3ca, Sf3b2, Map3k5, Ccnd2, Acsl1, Ube2d3, Fuca1, Celf2, Ikzf1, Clk1, Tmem234, Lcp1, Hbp1, Ucp2, Thrap3, Xdh, Cebpg, Zmynd11, Rtp4, Rhog, Wrn, Tgs1, …
MARTINEZ_TP53_TARGETS_DN	0.000709813	0.00583017	0.477271	0.578052	1.23482	233	Apoe, Pmepa1, Cx3cr1, Csf1r, Xist, Cebpb, Man2b1, Fkbp5, Lgals3bp, Ccnd1, Extl3, Marcks, Ppcdc, Pgd, Zfp36, Hspa8, Pkig, Ubc, Tmcc3, Son, Smad4, Os9, Cux1, Cct2, Hsd17b11, Mcl1, Sf3b2, Map3k5, Ccnd2, Clk1, Celf1, Ucp2, Thrap3, Xdh, Cebpg, Zmynd11, Rtp4, Polg, Egr2, Rhog, Wrn, Tgs1, Frmd4b, Zdhhc5, Atp2a2, Tpr, Pfkfb3, Ube3a, Pabpn1, Huwe1, Yipf4, Bach1, Gsk3b, C1d, Zdhhc14, Ndel1, Kdm5b, Eif4ebp1…
MARTINEZ_TP53_TARGETS_UP	1.77133e-06	4.77265e-05	0.643552	0.616271	1.31805	264	Pmepa1, S100a8, Apoc2, Serinc3, Dusp1, Mef2a, App, Alox5ap, Fcgr2b, Ier3, Msr1, Fos, Srgn, Tm6sf1, C1qb, Lgals1, Sh3kbp1, Lgals9, Ddx3x, Itgav, Cd163, Tyrobp, Papola, Nr4a1, Scoc, Cpd, Ubap2l, Tgfbi, Havcr2, Psme4, Os9, Cux1, Itga4, Rtn4, Ncf2, Man1a2, Ppp3ca, Ccnd2, Acsl1, Ube2d3, Esd, Fuca1, Git2, Celf2, Ikzf1, Tmem234, Lcp1, Hbp1, Tnpo3, Fermt3, Cxcl14, Trib1, Ykt6, Zfp106, Cct6a, Pex13, Pnpla…
MARTORIATI_MDM4_TARGETS_FETAL_LIVER_DN	0.00102166	0.0076307	0.45506	0.572529	1.22596	272	Apoe, Csf1r, Vcam1, Ctsc, Mef2a, Ogfrl1, Tgfbr1, Acp5, Epb41l2, Pik3r1, Cttnbp2nl, Zfp36l2, Hmox1, Prpf38b, Arid4b, Papola, Slc38a2, Son, St3gal5, Tcf7l2, Pten, Rcbtb2, Edem1, Matr3, Bclaf1, Adam10, Peli1, Prpf8, Tcf4, Mbnl2, Nrp1, Agps, Ppp6r1, Ivns1abp, Mia3, Lcp1, Anapc5, Prpf40a, Celf1, Tnpo3, Cept1, Snx5, Thrap3, Maf, Rsrc2, Ugcg, Nufip2, Zmynd11, Eif5b, Ykt6, Zfp106, Rbm25, Ubap2, Sec62, At…
MARTORIATI_MDM4_TARGETS_NEUROEPITHELIUM_DN	0.000718971	0.00587194	0.477271	0.705842	1.45161	52	Cx3cr1, Csf1r, Vcam1, Xist, Ctsc, Hpgd, Fos, C1qb, Tyrobp, Hsd17b11, Fgd4, Mrc1, Abcd2, Syt11, Maf
MARZEC_IL2_SIGNALING_UP	0.00561432	0.0276766	0.407018	0.647886	1.33903	62	Ccl3, Ier3, Ccnd1, Pnp, Spred1, Bcl2l1, Rhob, Dusp6, Il10ra, Hspa1b, Ccnd2, Tnfaip8, Bcl2, Hk2, Gart, Spred2
MATSUDA_NATURAL_KILLER_DIFFERENTIATION	1.10377e-06	3.24711e-05	0.643552	0.635762	1.35567	218	Ccl4, Pmepa1, Il1b, Cxcl2, Ctsd, Rgs1, Tsc22d3, Ifngr1, Ccr1, Gpr34, Fos, Mef2c, Jun, Nisch, Mertk, Tm6sf1, Atp13a2, Napsa, St3gal6, Hip1, Mpeg1, Ifitm2, Ccr5, Klf6, Cpd, Myo5a, Sgk1, Rcbtb2, Myo1f, Hspa1b, Tcf4, Hexa, Plscr1, Hsp90aa1, Plbd2, Dennd5a, Rab3il1, Aip, Tnpo3, Dhrs3, Atp6ap2, Polg, Ptprj, Aldoa, Frmd4b, Limd2, Ube3a, Slc35f5, Tle1, Sars, Cox5b, Rbm6, Ppp2r5c, Rnf19b, Aarsd1, Stam2, Z…
MATTIOLI_MULTIPLE_MYELOMA_WITH_14Q32_TRANSLOCATIONS	0.00996886	0.0405363	0.38073	0.78231	1.53184	17	Cx3cr1, Cybb, Atp13a2, Mafb, Ccnd1, Ccnd2, Nuak1, Maf, Dpysl2
MA_MYELOID_DIFFERENTIATION_DN	0.00059134	0.00509415	0.477271	0.814808	1.61979	23	Pla2g7, Vcam1, Cd14, Cited2, Ccl2, Fos, Smad4, Eif2ak2
MCBRYAN_PUBERTAL_BREAST_3_4WK_UP	0.00494507	0.0250117	0.407018	0.644731	1.33826	68	Apoc2, Mafb, Ets2, Abcc3, Trps1, Runx1, Galc, Cux1, Rassf2, Hspa1b, Gsn, Ogt, Mfge8, Egr2, Cxcl14, Pgap2, Tgif1, Comt, Atp8a1, Mmp14, Slc38a10
MCBRYAN_PUBERTAL_BREAST_4_5WK_UP	0.000214257	0.00233978	0.518848	0.670818	1.40014	88	Slpi, Pla2g7, Cd14, Fos, Sdc4, Jun, Mafb, Abcc3, Atp1a1, Trps1, Runx1, Dusp6, Hspa1b, Atp2c1, Mfge8, Emb, Egr2, Cxcl14, Tgif1, Thbs1, Rnf128, Dusp16
MCBRYAN_PUBERTAL_BREAST_5_6WK_DN	0.00118733	0.00846897	0.45506	0.654642	1.364	77	Xist, Mef2c, Sdc4, Zfhx3, Wnk1, Malat1, Nfic, Runx1, Cpd, Sppl2a, Pten, Cux1, Hsd17b11, Eif3c, Nrip1, Ccnd2, Ogt, Thrap3, Cyth1, Ykt6, Atp8a1, Tpr, Fus, Gbp7, Slc38a10, Dhx36, Brd4, Sirpa, Mapk14, Cnot3, Crk, Srsf2, Zbtb7b, Ppp6r3, Kdm5a, Ddx6, Eif4g1
MCBRYAN_PUBERTAL_BREAST_6_7WK_UP	0.000150774	0.001767	0.518848	0.661563	1.38628	106	Ecm1, Xist, Mef2c, Tgfbr1, Wnk1, Epb41l2, Gusb, Pik3r1, Extl3, Abcc3, Nfic, Runx1, Cpd, Sppl2a, Pten, Cux1, Hsd17b11, Ptk2b, Eif3c, Nrip1, Ccnd2, Ogt, Akt1, Cyth1, Ykt6, Comt, Atp8a1, Tpr, Gbp7, Slc38a10, Dhx36, Galnt2, Sh2b3, Kdm5c, Brd4, Sirpa, Jag1, Mapk14, Ube4a, Cnot3, Crk, Srsf2, Zbtb7b, Ppp6r3, Kdm5a, Ddx6, Eif4g1
MCBRYAN_PUBERTAL_TGFB1_TARGETS_UP	1.57778e-05	0.000297303	0.57561	0.707627	1.47522	84	Ecm1, Cd14, Picalm, Ier3, Mef2c, Tgfbr1, Epb41l2, Gusb, Extl3, Ets2, Itgav, Atp1a1, Nfic, Runx1, Galc, Cpd, Il13ra1, Ptk2b, Adam10, Nrip1, Tra2b, Gsn, Mfge8, Clic1, Egr2, Akt1, Cyth1, Tgif1, Comt, Acaa2, Mmp14, Tpp2, Dusp16, Galnt2, Sirpa, Jag1, Mapk14, Cap1, Crk, Cdkn1a, Marcksl1
MCDOWELL_ACUTE_LUNG_INJURY_UP	4.60165e-06	0.000106132	0.610527	0.87706	1.74941	24	S100a8, Pla2g7, Dusp1, Fos, Nfkbia, Btg2, Zfp36, Klf6, Nr4a1, Tgfbi, Mcl1
MCLACHLAN_DENTAL_CARIES_UP	1e-10	9.94138e-09		0.848764	1.77807	105	Apoe, S100a9, Stab1, Il1b, S100a8, Slpi, Pla2g7, Csf1r, Cxcr4, Vcam1, Cd14, Ctss, Ccr1, C3ar1, Ctsc, C1qa, Ccl2, Alox5ap, Man2b1, C5ar1, Fcgr2b, Ier3, Msr1, Srgn, Acp5, Cybb, Sla, C1qb, Laptm5, Lyn, Plek, Apoc1, Cd93, Ifi30, Ms4a4a, Cd163, Abca1, Tyrobp, Irf8, Nampt, Il13ra1, Ctsh, Ncf2, Fam49b, Alox5, Il10ra, Lsp1, Mcl1, Cd84, Mrc1, Itgb2, Acsl1, Cebpd
MEISSNER_BRAIN_HCP_WITH_H3K4ME3_AND_H3K27ME3	2.83753e-06	7.11357e-05	0.627257	0.612185	1.30931	264	Itgb5, Stk17b, Sdc4, Dab2, Cmtm7, Cxcl16, Mafb, Adrb2, Ccnd1, Lyn, Rgs10, Tmem37, Zfp36l2, Zfp36, Irf8, F11r, Sash1, Gcnt1, Adap2, Lpcat2, Runx1, Fli1, Dcxr, Parp14, Nuak2, Tcf7l2, Rcsd1, Ch25h, Ctsh, Itga4, Ier2, Mtus1, S100a11, Cd83, S1pr1, Nfe2l2, Dock8, Plcg2, Ikzf1, Adcy7, Fam129a, Bcl2l11, Emilin2, Emb, Tnfaip8, Ucp2, Dhrs3, Maf, Egr2, Cxcl14, Trim47, Trim25, Frmd4b, Rab20, Rin3, Hk2, Tifa,…
MEISSNER_NPC_HCP_WITH_H3K4ME2	0.00964007	0.0396695	0.38073	0.572758	1.21105	139	Ly6e, Tsc22d3, Cebpb, Tm6sf1, Adrb2, Il10rb, Irf8, Adap2, Rcsd1, Ch25h, Il13ra1, Fam49b, S100a11, Abr, Ikzf1, Rftn1, Fmnl1, Emilin2, Parp12, Ucp2, Chgb, Pgap2, Pex7, Ctsf, Pik3ap1, Smagp, Zc3hav1, Nfatc2, Slc2a6, Rac3
MELLMAN_TUT1_TARGETS_DN	0.0113067	0.0436959	0.38073	0.718774	1.43521	25	Apoe, Klf9, Hmox1, Snx10, Rbm25, Pcf11, Ddx17, Rac3, Mgst3, Nudt21, Itgb1
MIKKELSEN_ES_ICP_WITH_H3K4ME3_AND_H3K27ME3	0.00816183	0.0362008	0.38073	0.730114	1.45785	25	Fxyd5, Abcc3, Slfn5, Ptgs1, Apbb1ip, Lyl1
MIKKELSEN_IPS_ICP_WITH_H3K4ME3_AND_H327ME3	0.0116062	0.0447335	0.38073	0.736571	1.46108	22	Fxyd5, Abcc3, Slfn5, Ptgs1, Lyl1, Vav1
MIKKELSEN_MEF_ICP_WITH_H3K27ME3	0.00875208	0.0380958	0.38073	0.734861	1.46577	24	C1qa, Abcc3, Slfn5, Elmo1, Tnf, Pou2f2
MIKKELSEN_MEF_LCP_WITH_H3K4ME3	0.000398731	0.00383181	0.498493	0.72394	1.48536	50	Ecm1, Ccl7, Ccl2, Lgals3bp, Sh3kbp1, Lgals9, Tmem176b, Pkig, Snx10, Lsp1, Gpsm3, Xdh, Ifi35, Xaf1, Arhgef11, Ccdc9
MILI_PSEUDOPODIA_CHEMOTAXIS_DN	2.583e-08	1.37903e-06	0.733762	0.641736	1.37389	271	Ecm1, Ly6e, Pla2g7, Serinc3, Dusp1, Lgmn, Grn, App, Man2b1, Fos, Epb41l2, Lrp1, Nisch, Nfkbiz, Tlr2, Adrb2, Axl, Malat1, Gns, Zfp36, Ppt1, Dhrs7, Hspa8, Atp1a1, Klf6, Serinc1, Trps1, Slc38a2, Son, Sppl2a, Pan3, Cux1, Rtn4, Matr3, Ankrd11, Bclaf1, Ptgs1, Tm9sf2, Naga, Tapbp, Esd, Abhd12, Ogt, H3f3b, Diaph1, Nrp1, Gmpr2, Dgkz, Igsf8, Osbpl9, Ndfip2, Clic1, Tln1, Dnaja2, Kcnq1ot1, Snx5, Thrap3, Tmed…
MILI_PSEUDOPODIA_HAPTOTAXIS_DN	0.00120574	0.00851997	0.45506	0.55118	1.18863	363	Ly6e, Ctsd, Cst3, Dusp1, Ccl7, Grn, Ccl2, Lrp1, Nisch, Gusb, Adrb2, Axl, B4galt1, Gns, Soat1, Btg2, Ifnar2, Atp6ap1, Zfp36, Shisa5, Atp1a1, Serinc1, Atp6v0b, Tmbim4, Cpd, Slc38a2, Son, Nptn, Sppl2a, Pan3, Rtn4, Tmem19, Tmem173, Matr3, Ankrd11, Sptlc2, Ptgs1, Tm9sf2, Hgsnat, Rtn3, Abhd12, Ogt, Mfge8, Igsf8, Ilvbl, Ndfip2, Mia3, Ormdl2, Tln1, Orai1, Pla2g15, Tmed7, Arid1a, Polg, Mgat1, Trib1, Prkcs…
MISSIAGLIA_REGULATED_BY_METHYLATION_UP	1.36855e-05	0.000263036	0.593325	0.740962	1.53582	65	Il1b, Ly6e, Slpi, Rcan1, Ifngr1, Dusp1, Lgmn, Grn, Sdc4, Bst2, Prdx5, Lgals9, Stat1, Tmem59, St3gal5, Rnf103, Dusp6, Oas2, Gsn, Mfge8, Pold4, Map1lc3b, Rrbp1, Pon2, Sqstm1, Arl6ip5
MITSIADES_RESPONSE_TO_APLIDIN_UP	0.000810559	0.00636741	0.477271	0.581944	1.24105	219	Serinc3, Tsc22d3, Cxcr4, Stk17b, Dusp1, Ctss, Cebpb, C3ar1, Alox5ap, Jun, Nfkbia, Marcks, Dennd4a, Nampt, Arid4b, Rhob, Klf6, Runx1, Arid5b, St3gal5, Irf1, Dusp6, Pde3b, Mcl1, Mtus1, Cd84, Ccpg1, Hgsnat, Irf7, Atp1b3, Nfe2l2, H3f3b, Clk1, Ifitm3, Bcl2l11, Plscr1, Hbp1, Mob4, Rsrc2, Egr2, Tgs1, Trib1, Dguok, Pex13, Map1lc3b, Sec62, Rgs2, Slc3a2, Jak1, Ube2b, Pfkfb3, Morc3, Fnbp1, Laptm4a, Sqstm1, …
MIYAGAWA_TARGETS_OF_EWSR1_ETS_FUSIONS_DN	0.0121808	0.0462679	0.38073	0.614968	1.28154	78	Ccl2, Pid1, Dab2, Hip1, Marcks, Soat1, Spred1, Slc8a1, Gcnt1, Camk2d, Nrip1, Filip1l, Nrp1, Rftn1, Actn1, Abhd2, Slc4a7, Tmem171, Tanc2, Mmp14, Tle1, Fam174a, Prdm1, Nedd4l, Rgmb, Cdc42ep3, Ltbr, Ell2, Svil, Sec63, Atp7a
MIYAGAWA_TARGETS_OF_EWSR1_ETS_FUSIONS_UP	0.0075477	0.0346497	0.407018	0.593247	1.24755	118	Tsc22d3, Mafb, Rgs10, Sh3kbp1, Bcl2l1, Atp1a1, Fli1, St3gal5, Dusp6, Sptlc2, Sap30, Snx18, Itgb2, Sult1a1, Lrch1, Fuca1, Dgkd, Slc12a6, Spata13, Egr2, Trib1, Dpysl2, Wdfy2, Jak1, Zswim6, Klf3, Fnbp1, Tcf12, Ssbp3, Epb41, Cdk14, Epha2, Smagp, Sh2b3, Dcaf7, Rnf19b, Sirpa, Prex1, Jag1, Akr1b10, Hipk1, Gch1
MODY_HIPPOCAMPUS_POSTNATAL	0.00238639	0.0143775	0.431708	0.733474	1.47812	34	Bin1, Atp6ap1, Prkcb, Rhob, Prdx6, Ptk2b, Mapk3, Ppp3ca, Egr1, Dgkz, Aip, Ndufb2, Aldoa, Mdh1, Sdha, Atp2a2
MOHANKUMAR_TLX1_TARGETS_DN	0.00964007	0.0396695	0.38073	0.649609	1.33285	50	Hpgd, Mafb, Malat1, Marcks, Klf6, Slc8a1, Sgk1, Dusp6, Hsd17b4, Maf, Abhd2, Alcam, Mcmbp, Higd1a, Cdk14, Eif4ebp1, Wls, Il18, Tspo, St8sia4, Cadm1, Pld1
MONNIER_POSTRADIATION_TUMOR_ESCAPE_DN	5.92239e-05	0.000854566	0.557332	0.615254	1.30907	194	Hexb, Pla2g7, Tsc22d3, Itgb5, Stk17b, Olfml3, Grn, Fos, Klf9, Skil, Epb41l2, Jun, Nfkbiz, Tmem37, Ifi30, Marcks, Stat1, Ggh, Rhob, Ubc, Klf6, Eef2k, Tmcc3, Arid5b, Sgk1, S100a1, Dusp6, Ier2, Mycbp2, Tapbp, Egr1, Gsn, Adcy7, Pbxip1, Mfge8, Bcl2l11, Ndfip2, Clic1, Ormdl2, Stx7, Snx24, Bcl2, Fam111a, Ppp3cb, Ctso, Sec62, Cast, Klf3, Ssbp3, Plekhf2, Irak2, Higd1a, Rpl15, Dynlt3, Srsf5
MOREAUX_B_LYMPHOCYTE_MATURATION_BY_TACI_UP	0.00361092	0.019905	0.431708	0.724599	1.4511	31	Apoc2, Dusp1, C3ar1, B4galt1, Sash1, Mob3a, Man1c1, Pou2f2
MORI_IMMATURE_B_LYMPHOCYTE_UP	0.00205547	0.0129082	0.431708	0.757525	1.51619	30	Ctss, Grn, Gpr65, Lyn, Gns, Ifi30, Atp6v0b, Ptpn6, Dusp6, Il10ra, Mcl1, Tapbp, Cd83, Adcy7, Gdpd5, Gpcpd1, Pml, Smap2
MORI_LARGE_PRE_BII_LYMPHOCYTE_DN	8.86416e-05	0.00114087	0.538434	0.798199	1.60537	32	Vcam1, Ctss, Gpr65, Gns, Soat1, Itgav, Irf8, Sipa1, Ptpn6, Ctsh, Il10ra, Mcl1, Tapbp, Cd83, Uba7, Adcy7, Lcp1
MORI_MATURE_B_LYMPHOCYTE_UP	0.000810559	0.00636741	0.477271	0.731271	1.49909	46	Apoe, Zfp36l1, Ifngr1, Ctss, Mef2c, Gpr65, Adrb2, Il10rb, Abca1, Irf8, Ptpn6, Ctsh, Il10ra, Mycbp2, Mcl1, Cd83, Adcy7, Lcp1, Slc4a7, Cmtm6, Smap2, Map2k1, Macf1, Pxk, Sorl1, Ncf4, Ebi3, Rmi1, Ly86, Sdf2
MORI_PRE_BI_LYMPHOCYTE_DN	0.00494507	0.0250117	0.407018	0.681673	1.39613	47	Fcgr2b, Nfkbiz, Lyn, Gns, Btg2, Atp6ap1, Zfp36, Atp6v0b, Ptk2b, Il10ra, Lsp1, Mcl1, S1pr1, Adcy7, Fam3c, Clk1, Fbxo11, Nfkb1, Gpcpd1
MORI_SMALL_PRE_BII_LYMPHOCYTE_UP	0.00102166	0.0076307	0.45506	0.7203	1.46128	40	Grn, B4galt1, Marcks, Wasf2, Btg2, Apobec1, Myo5a, Psme4, Adam10, Hsp90ab1, Gdpd5, Rgs2, Tcf12, Dusp11
MULLIGHAN_MLL_SIGNATURE_1_UP	0.000517479	0.00461886	0.477271	0.593627	1.26325	195	Hexb, Rcan1, Cxcr4, Ccr1, Grn, Sla, Laptm5, Adrb2, B4galt1, Lgals1, Gns, Lamp1, Cyth4, Il10rb, Tnfsf13, Irf8, Sipa1, Cebpa, Snx10, Rassf2, Sdf4, Ptk2b, Myo1f, Ccpg1, Itgb2, Tor1aip1, Pitpna, Rps6ka1, Jmjd1c, Abr, Fuca1, Ikzf1, Adcy7, Dpep2, Fes, Lcp1, Tnpo3, Pold4, Tpp1, Cebpg, Nipbl, Abhd2, Selplg, Spi1, Rrbp1, Arl6ip5, Uqcrc1, Ifngr2, Fosl2, Ehbp1l1, Snx17, Rnf19b, Sirpa, Rnf167, Malt1, Cd302, …
MULLIGHAN_MLL_SIGNATURE_2_UP	1.06289e-05	0.000215796	0.593325	0.625697	1.3336	209	Apoc2, Hexb, Cxcr4, Ap1s2, Ccr1, Grn, Srgn, Sla, Laptm5, Adrb2, Lgals1, Lamp2, Gns, Lamp1, Hip1, Cyth4, Il10rb, Tnfsf13, Sipa1, Ppt1, Cebpa, Snx10, Rbm47, Rassf2, Sdf4, Ptk2b, Myo1f, Itgb2, Tor1aip1, Naga, Pitpna, Rps6ka1, Apbb1ip, Abr, Git2, Ikzf1, Adcy7, Dpep2, Fes, Lcp1, Tnpo3, Pold4, Tpp1, Cebpg, Nipbl, Ykt6, Abhd2, Selplg, Spi1, Rrbp1, Slc31a1, Gps2, Arl6ip5, Lrp10, Uqcrc1, Gsk3b, Fosl2, Yy1…
MUNSHI_MULTIPLE_MYELOMA_UP	0.00249738	0.0148147	0.431708	0.732772	1.47671	34	Cxcr4, Fos, Jun, Nfkbia, Axl, Lifr, Abcc3, Ubc, Eef1a1, Mcl1
Malaria - Mus musculus (mouse)	0.000417793	0.00396216	0.498493	0.846666	1.67755	20	Il1b, Vcam1, Ccl2, Ccl12, Lrp1, Tlr2, Itgb2, Tnf
Measles - Mus musculus (mouse)	0.000645701	0.00545911	0.477271	0.668012	1.39299	79	Il1b, Ifngr1, Fcgr2b, Pik3r1, Nfkbia, Tlr2, Tlr7, Ccnd1, Oas1a, Stat1, Ifnar2, Hspa8, Msn, Cdkn1b, Oas2, Hspa1b, Irf7, Ccnd2, Eif2ak2, Hspa1a, Nfkb1, Akt1, Oas3, Ddx58, Jak1, Irf3, Oas1g, Stat2, Ifih1, Eif3h, Gsk3b, Ifngr2
Mineral absorption - Mus musculus (mouse)	0.00660079	0.0310949	0.407018	0.778161	1.52993	18	Trf, Mt1, Hmox1, Atp1a1, Slc8a1, Mt2, Atp1b3, Slc31a1
NABA_CORE_MATRISOME	0.00964007	0.0396695	0.38073	0.649724	1.33308	50	Ecm1, Col14a1, Srgn, Tgfbi, Mfge8, Emilin2
NABA_ECM_AFFILIATED	7.61445e-05	0.00101632	0.538434	0.797867	1.60712	33	C1qa, Sdc4, C1qc, C1qb, Lgals1, Lgals9, Clec5a, Anxa3
NABA_ECM_REGULATORS	0.000430629	0.00404399	0.498493	0.713397	1.46944	56	Ctsd, Cst3, Slpi, Ctss, Ctsc, Ctsl, Htra3, Adam9, Ctsh, Adam10
NABA_MATRISOME	1e-10	9.94138e-09		0.734487	1.56531	205	Ccl4, Ccl3, Ecm1, S100a9, Il1b, S100a8, Cxcl2, Ctsd, Cst3, Slpi, Pf4, Ccl7, Ctss, Ctsc, Col14a1, C1qa, Ccl2, Sdc4, Srgn, C1qc, Ctsl, C1qb, Htra3, Lgals1, Lgals9, Clec5a, Tnfsf13, Adam9, Anxa3, Tgfbi, Ctsh, S100a1, Adam10, S100a11, Tnf, Mfge8, Emilin2
NABA_MATRISOME_ASSOCIATED	1e-10	9.94138e-09		0.759219	1.60917	155	Ccl4, Ccl3, S100a9, Il1b, S100a8, Cxcl2, Ctsd, Cst3, Slpi, Pf4, Ccl7, Ctss, Ctsc, C1qa, Ccl2, Sdc4, C1qc, Ctsl, C1qb, Htra3, Lgals1, Lgals9, Clec5a, Tnfsf13, Adam9, Anxa3, Ctsh, S100a1, Adam10, S100a11
NABA_SECRETED_FACTORS	1.6967e-07	6.88957e-06	0.690132	0.781846	1.62185	66	Ccl4, Ccl3, S100a9, Il1b, S100a8, Cxcl2, Pf4, Ccl7, Ccl2, Tnfsf13, S100a1, S100a11, Tnf
NADLER_OBESITY_UP	7.02353e-06	0.000152247	0.610527	0.838718	1.67964	31	Ctsd, Csf1r, Dusp1, Ctss, Lgmn, Grn, Fxyd5, Alox5ap, Lrp1, C1qb, Laptm5, Ifi30, Mpeg1, Mrc1, Pitpna, Mfge8, Tln1, Ucp2, Selplg, Fcer1g
NAGASHIMA_EGF_SIGNALING_UP	0.00124256	0.00875865	0.45506	0.752247	1.51523	33	Dusp1, Ier3, Fos, Jun, Ets2, Zfp36, Klf6, Nr4a1, Ier2, Mcl1, Egr1, Egr2, Trib1, Dnajb1, Spred2, Epha2
NAGASHIMA_NRG1_SIGNALING_UP	0.0062092	0.029935	0.407018	0.628354	1.31212	89	Cxcr4, Dusp1, Cebpb, Ier3, Fos, Jun, Ets2, Zfp36, Klf6, Nr4a1, Sgk1, Psme4, Ier2, Mcl1, Tra2b, Egr1, Per1, Top1, Egr2, Trib1, Npc1, Rgs2, Pfkfb3, Dnajb1, Spred2, Rel, Pcf11, Epha2, Herc4, Ndel1, Zfand5
NAKAJIMA_EOSINOPHIL	0.00273302	0.0159824	0.431708	0.834711	1.62983	16	Ccl4, Ccl3, Rgs1, Camk1
NAKAMURA_TUMOR_ZONE_PERIPHERAL_VS_CENTRAL_DN	4.74265e-05	0.000712138	0.557332	0.595182	1.27278	263	S100a9, S100a8, Slpi, Dusp1, Cebpb, Cited2, Fos, Srgn, Nisch, Gusb, Cxcl16, Malat1, Lamp2, Glul, Wasf2, Ets2, Klf13, Itm2b, Pag1, Nampt, Abcc3, Galc, Cpd, Arid5b, Eef1a1, Foxn3, Pten, Lpar6, Ctsh, Anapc16, Hsd17b11, Gna15, Ube2d3, Tapbp, Cebpd, Fuca1, Clk1, Bcl2l11, Tox4, Hbp1, Xdh, Igbp1, Ugcg, Nufip2, Rraga, Mob3a, Trib1, Slc6a6, Arhgef7, Gpcpd1, Ahsa2, Hk2, Fndc3b, Cast, Gart, Dram2, Fnbp1, Dn…
NAKAYAMA_FRA2_TARGETS	0.00906035	0.0386405	0.38073	0.724418	1.44648	25	Stk17b, Lgmn, Sgk1, Tagap, Rgs2, Dnajb1, Sqstm1, Klhl24, Eif4g3, Zfand5
NAKAYAMA_SOFT_TISSUE_TUMORS_PCA1_UP	3.90969e-06	9.39302e-05	0.610527	0.835584	1.68056	32	Ecm1, Csf1r, Cd14, Ctsc, C1qa, Ccl2, Fcgr2b, Siglec1, Sla, C1qb, Ifi30, Ms4a4a, Cd163, Tmem176b, Bin2, Mrc1, Arhgap15, Slc15a3
NELSON_RESPONSE_TO_ANDROGEN_UP	0.000718971	0.00587194	0.477271	0.731632	1.48972	42	Pmepa1, Hpgd, Fkbp5, Mertk, B4galt1, Lifr, Itgav, Cpd, Slc38a2, Arid5b, Sgk1, Tnfaip8, Maf, Actn1, Gsr, Abhd2
NEMETH_INFLAMMATORY_RESPONSE_LPS_UP	2.13627e-05	0.00038493	0.57561	0.748362	1.5402	57	Ccl3, Slpi, C3ar1, Cited2, C5ar1, Fcgr2b, Ier3, Msr1, Srgn, Dab2, Nfkbia, Pnp, Stat1, Ets2, Bcl2l1, Ier2, Sap30, Etf1, Apbb1ip, Cebpd, Eif2ak2, Tnf, Slc11a1, Nfkb1, Top1, Trim25, Stk10, Clec4d, Sqstm1, Pml, Tap1, Map2k1, Cdkn1a, Adar, Marcksl1, Gch1
NF-kappa B signaling pathway - Mus musculus (mouse)	0.000189317	0.00211551	0.518848	0.716259	1.47717	59	Ccl4, Il1b, Cxcl2, Vcam1, Cd14, Bcl2a1b, Nfkbia, Lyn, Prkcb, Bcl2l1, Tnfrsf11a, Plcg2, Tnf, Tnfrsf1a, Bcl2, Nfkb1, Trim25, Ddx58
NIKOLSKY_BREAST_CANCER_17Q11_Q21_AMPLICON	0.00531688	0.02652	0.407018	0.684598	1.40073	45	Ccl4, Ccl3, Ssh2, Ccl2, Cpd, Nufip2, Stard3, Cdk12, Synrg, Msl1, Abhd15, Med1, Mllt6, Fbxl20, Pigs, Sdf2
NIKOLSKY_BREAST_CANCER_20Q12_Q13_AMPLICON	0.00934116	0.0390514	0.38073	0.682452	1.38746	41	Pmepa1, Slpi, Cebpb, Sdc4, Rgs19, Adnp, Ptpn1, Ncoa3, Stx16, Dpm1, Rnf114, Dnajc5, Ppdpf, Prex1, Zmynd8, Nfatc2
NING_CHRONIC_OBSTRUCTIVE_PULMONARY_DISEASE_DN	0.00120574	0.00851997	0.45506	0.691968	1.42414	57	S100a8, Serinc3, Zfp36l1, C5ar1, Napsa, Ifi30, Hmox1, Hspa8, Ifitm3, Coro1c, Mlxip, Map1lc3b, Atp2a2, Tmbim6, Snrpb, Laptm4a, Mmp14, Cox5b, Acer3, Ppp2r5c, C3
NING_CHRONIC_OBSTRUCTIVE_PULMONARY_DISEASE_UP	0.0103874	0.0417085	0.38073	0.619003	1.2877	75	S100a9, Slpi, Fos, Laptm5, Npc2, Pgd, Rpl4, Tra2b, Egr1, H3f3b, Fhod1, Apoc4, Copb1, Snrnp70, Trim8, Alcam, Ctsf, Fez2, Rpl13, Eprs, Cdkn1a, Lpcat3, Clcc1, Mapkapk3, Pnrc1, Bcap31
NOD-like receptor signaling pathway - Mus musculus (mouse)	0.000164377	0.00188805	0.518848	0.664982	1.39209	98	Il1b, Cxcl2, Ccl2, Ccl12, Ifi204, Cybb, Jun, Ifi207, Nfkbia, Oas1a, Stat1, Ifnar2, Nampt, Bcl2l1, Tmem173, Erbin, Naip2, Mapk3, Oas2, Irf7, Tnf, Hsp90aa1, Aim2, Hsp90ab1, Bcl2, Nfkb1, Oas3, Trpm2, Jak1, Gabarapl2, Irf3, Oas1g, Atg5, Sugt1, Stat2, Gbp7, Mapk14, Ifnar1, Gsdmd, Pstpip1, Nlrp3, Trpv2, Il18, Cyba, Itpr2
NUYTTEN_EZH2_TARGETS_UP	7.05043e-05	0.000967923	0.538434	0.564255	1.22111	481	Il1b, Cxcl2, Rcan1, Zfp36l1, Itgb5, Ap1s2, Lgmn, Ccr1, Cebpb, Ctsc, App, Ogfrl1, Zfhx3, Jun, Nfkbia, Ddit4, Tlr2, Adrb2, Lamp2, St3gal6, Tmcc1, Marcks, Stat1, Soat1, Spred1, Zfp36l2, Ets2, Atp6ap1, Hmox1, Nampt, Klf6, Slfn5, Milr1, Arid5b, Sgk1, Parp14, Tgfbi, Scarb2, Cpeb2, Irf1, Ncf2, Fcho2, Mcl1, Ccpg1, Actr3, Tmed5, Tpcn1, Tapbp, Dtx3l, Cd83, S1pr1, Eif2ak2, Nuak1, Egr1, Tcf4, Tmem14c, Ogt, N…
Natural killer cell mediated cytotoxicity - Mus musculus (mouse)	0.000198386	0.00219137	0.518848	0.703352	1.45366	62	Ifngr1, Fcgr4, H2-D1, Pik3r1, Tyrobp, Ifnar2, Prkcb, H2-K1, Ptpn6, Ptk2b, Mapk3, Itgb2, Ppp3ca, Plcg2, Tnf, Hcst, Raf1, Ppp3cb, Fcer1g, Vav1, Ifngr2, Nfatc1, Map2k1, Nfatc2, Ifnar1, Rac3
Neuroactive ligand-receptor interaction - Mus musculus (mouse)	0.0123303	0.0466833	0.38073	0.691757	1.39851	36	C3ar1, C5ar1, P2ry6, Adrb1, Adrb2, P2ry13, Lpar6, S1pr1
ODONNELL_TARGETS_OF_MYC_AND_TFRC_UP	6.11786e-06	0.000136727	0.610527	0.816154	1.64748	35	Rgs1, Cx3cr1, Tsc22d3, Stk17b, Jun, Lgals9, Mpeg1, F11r, Klf6, Il13ra1, Rcbtb2, Alox5, Ptgs1, Ucp2, Pold4
ODONNELL_TFRC_TARGETS_UP	1.10457e-05	0.000219619	0.593325	0.655502	1.38804	145	Rgs1, Cx3cr1, Zfp36l1, Tsc22d3, Stk17b, Dusp1, Cited2, Hpgd, Jun, Lilra5, Malat1, Lgals9, Mpeg1, Bin1, Ccr5, F11r, Abcc3, Klf6, Sec14l1, Runx1, Sgk1, Ppp1r11, Il13ra1, Rcbtb2, Rab1a, Alox5, Ptgs1, Tpcn1, Rheb, Ctc1, Ucp2, Pold4, Trim8, Tmem171, Rgs2, Thbs1, Pde4b, Sqstm1, Lrp6
OHGUCHI_LIVER_HNF4A_TARGETS_DN	0.000330378	0.00328441	0.498493	0.763291	1.54077	35	Apoc2, Acp5, Slco2b1, Lifr, Ctsh, Ttc39c, Hsd3b7
ONDER_CDH1_TARGETS_1_UP	0.00364431	0.0200125	0.431708	0.662328	1.36837	61	Apoe, Gpx3, Tsc22d3, Rnase4, Klf9, Laptm5, Btg2, Inpp5d, Ptgs1, Cdkn1b, Per1, Ang, Senp6, Klhl24, Pck2, Ninj1, Tmem214, Akr1b10, Dlgap4, Herc1, Pnrc1, N4bp2l2
ONDER_CDH1_TARGETS_2_DN	1.10433e-08	6.63287e-07	0.74774	0.695096	1.47336	156	S100a9, Il1b, S100a8, Cxcl2, Slpi, Trem2, Ctsc, Ier3, Fos, Sdc4, Itga6, Tlr2, Adrb2, Lyn, Apoc1, Ifi30, F11r, Snx10, Anxa3, Camk2n1, Rbm47, Ctsh, Ncf2, Dusp6, Peli1, Mtus1, Gna15, Rps6ka1, Ccnd2, Cd83, Slc7a8, Parp12, Xdh, Oas3, Frmd4b, Cd82, Srcap, Ddx58, Slc3a2, Dapp1, Rnf128, Ifih1, Pitpnc1, Arl4c, Dhrs1, Sirpa, Herc6, C3
ONDER_CDH1_TARGETS_2_UP	3.56664e-09	2.50796e-07	0.774939	0.762357	1.59225	90	Tsc22d3, Dusp1, Ap1s2, Rnase4, Olfml3, Cited2, Pid1, Dock4, Fkbp5, Srgn, Klf9, Dab2, Marcks, Bin1, Hmox1, Arid5b, Foxn3, Dock10, Arhgap22, Ppm1h, Nrp1, Syt11, Prune2
ONKEN_UVEAL_MELANOMA_UP	0.000230127	0.00247559	0.518848	0.561594	1.21307	409	Ly6e, Rcan1, Cxcr4, Ifngr1, Ctss, Ctsc, App, C1qa, Fxyd5, Ier3, Dock4, Itga6, Lrp1, Gusb, C1qb, Laptm5, Lyn, Lgals1, Gns, Stat1, Soat1, Zfp36l2, Ets2, Ifitm2, Bin1, Tyrobp, Rhob, Diaph2, Msn, Sgk1, Psme4, Tpst2, Ctsh, Cux1, S100a1, Fam49b, Sap30, Ptgs1, Actr3, Aup1, Tm9sf2, S100a11, Tor1aip1, Fads1, Jmjd1c, Luc7l2, Ccnd2, Sult1a1, Acsl1, Tapbp, Abr, Cebpd, Egr1, Celf2, Ogt, Slc7a8, Ifitm3, Tnfaip…
ONO_AML1_TARGETS_DN	0.00384889	0.0206252	0.431708	0.827115	1.615	16	Cxcr4, Runx3, Ccr5, Foxn3, Cd84
OSMAN_BLADDER_CANCER_UP	9.41933e-05	0.0011963	0.538434	0.595078	1.27186	254	Ctsd, Serinc3, Ifngr1, C3ar1, Cited2, Ctsc, Runx3, Cybb, Man2a1, Nfkbiz, Pik3r1, Malat1, Marcks, Ms4a4a, Ifnar2, Ms4a7, Cebpa, Diaph2, Irf2bp2, Klhl6, Tcf7l2, Havcr2, Psme4, Scarb2, Sdf4, Sap30, Bclaf1, Nrip1, Actr3, Itgb2, Slc16a6, Tmed5, Ankrd17, Tapbp, Tnrc6b, Fnip1, Agps, Plscr1, Hsp90aa1, Prpf40a, Tnpo3, Lrrfip1, Tpp1, Ugcg, Rab14, Tmed7, Top1, Snrnp48, Frmd4b, Kpnb1, Fxr1, Zdhhc5, Spi1, Fce…
OSWALD_HEMATOPOIETIC_STEM_CELL_IN_COLLAGEN_GEL_UP	2.13932e-07	8.33466e-06	0.690132	0.711092	1.49395	115	Ccl4, Il1b, Cxcl2, Rgs1, Zfp36l1, Cd14, Dusp1, C3ar1, Ccl2, Ier3, Fos, Klf9, Gpr183, Slco2b1, Jun, Dab2, Nfkbia, Ets2, Btg2, Zfp36, Klf6, Runx1, Sgk1, Psme4, Ier2, Mcl1, Mapk3, Cd83, Egr1, Tcf4, Tnf, H3f3b, Fbxo11, Egr2, Trib1, Kpnb1, Rgs2, Hk2, Pde4b, Cirbp, Fus, Arl4c, Galnt2, Prrc1, Brd4, Edem3, Phf14, Tle4, Srrm1, Hipk1, Cdkn1a
Osteoclast differentiation - Mus musculus (mouse)	1.12088e-06	3.26415e-05	0.643552	0.746925	1.55628	77	Il1b, Fcgr3, Csf1r, Ifngr1, Trem2, Fcgr4, Fcgr2b, Fos, Tgfbr1, Acp5, Jun, Ncf1, Pik3r1, Nfkbia, Lilra5, Stat1, Tyrobp, Ifnar2, Lilrb4a, Ncf2, Tnfrsf11a, Mapk3, Ppp3ca, Fcgr1, Plcg2, Tnf, Tnfrsf1a, Nfkb1, Akt1, Ppp3cb, Spi1, Jak1, Sqstm1, Stat2, Ifngr2, Fosl2, Nfatc1, Sirpa, Map2k1, Nfatc2, Mapk14, Ifnar1, Tgfbr2, Ncf4
Oxytocin signaling pathway - Mus musculus (mouse)	0.000563273	0.00490609	0.477271	0.713677	1.46981	58	Rcan1, Fos, Mef2c, Jun, Ccnd1, Prkcb, Eef2k, Gnai2, Camk2d, Camk1, Pik3cg, Mapk3, Ppp3ca, Adcy7, Eef2, Raf1, Trpm2, Ppp3cb, Rgs2, Ppp1cc, Pik3r5, Nfatc1, Map2k1, Calm2, Nfatc2, Cdkn1a
PANGAS_TUMOR_SUPPRESSION_BY_SMAD1_AND_SMAD5_UP	0.000499162	0.00454424	0.477271	0.707533	1.45639	53	Zfp36l1, C1qa, Laptm5, Tmcc3, Klhl6, Cpd, Tgfbi, Nuak1, Tcf4, Celf2, Gsn, Rftn1, Lcp1, Tnfaip8, Snx24, Fermt3, Prune2, Ptpn1, Dtd1, Cdk14, Nfatc1
PAPASPYRIDONOS_UNSTABLE_ATEROSCLEROTIC_PLAQUE_UP	5.66202e-07	1.87815e-05	0.659444	0.8455	1.70672	35	Cxcl2, Pla2g7, Ctss, Lgmn, Grn, Srgn, Acp5, Dab2, Ifi30, Lamp1, Glul, Mpeg1, Ms4a4a, Cd163, F11r, Sgk1, Dusp6, Cd84, Fuca1
PARK_APL_PATHOGENESIS_DN	0.00157547	0.0105876	0.45506	0.760708	1.51936	28	Ctsd, App, Fkbp5, Srgn, Cybb, Ifi30, Glul, Asah1, Cebpa, Lsp1
PARK_HSC_AND_MULTIPOTENT_PROGENITORS	0.00906035	0.0386405	0.38073	0.724273	1.44619	25	Ly6e, Mef2c, Gdi2, Itm2b, H3f3b, Ifitm3, Snx5, Kpnb1, Cct8, Mapk14, Cdkn2d, Cntrl, Vezf1
PARK_HSC_MARKERS	0.00450341	0.0232676	0.407018	0.73207	1.46216	28	Ccl3, Wnk1, Laptm5, Lyn, Sdf4, Lsp1, Mcl1, Ankrd17, Tcf4, Ash1l, Spag9, Rgs2, Zfand5, Srsf2, Lpcat3
PARK_TRETINOIN_RESPONSE_AND_PML_RARA_FUSION	0.00831991	0.0366203	0.38073	0.785733	1.53854	17	Alox5ap, Ier3, Sla, Cebpa, Irf1, Pik3cg, Lsp1, Top1, Spi1
PASINI_SUZ12_TARGETS_DN	7.87571e-07	2.44147e-05	0.659444	0.676061	1.43122	143	Dusp1, Cited2, App, Ier3, Skil, Wnk1, Jun, Cmtm7, Axl, Lgals1, Malat1, Marcks, Soat1, Itgav, Btg2, Rhob, Klf6, Tmcc3, Scoc, Anxa3, Msn, Dyrk2, Arap3, Dusp6, Tmem123, Filip1l, Nuak1, Rtn3, Gsn, Clic1, Syt11, Prpf40a, Coro1c, Lrrfip1, Baz1a, Actn1, Akt1, Trib1, Frmd4b, Dpysl2, Abhd2, Thbs1, Limd2, Tmbim1, Tcf12, Mmp14, Rcn2, Sh3glb1, B2m, Fosl2, Ttyh3, Suz12, Arl4c, Dock11, Ilk, Phip, Jag1, Zmynd8,…
PEDERSEN_METASTASIS_BY_ERBB2_ISOFORM_7	0.00290436	0.0166798	0.431708	0.595786	1.26278	155	Pmepa1, Gpx3, Itgb5, Fxyd5, Pik3r1, Stat1, Spred1, Ets2, Adam9, Klf6, Galc, Il13ra1, Itch, Edem1, Ankrd11, Sap30, Dleu2, Pde3b, Mtus1, Slc16a6, Abhd12, Mbnl2, Bcl2l11, Slc12a6, Actn1, Glcci1, Srcap, Slc4a7, Hk2, Fndc3b, Lrp10, Fam117b, Tsc22d2, Galnt2, Prex1, Jag1, Zfand5, Pdlim7, Phf14, Dlgap4, Cdkn1a, Lrch4, Plaur, Itgb1, Rmi1, Slc35a1
PEPPER_CHRONIC_LYMPHOCYTIC_LEUKEMIA_UP	0.000621329	0.00529968	0.477271	0.865377	1.68971	16	Il1b, S100a8, Cxcl2, Cst3, Fam49b, Rbm26, Cebpd, Dcakd, Aoah
PEREZ_TP53_TARGETS	0.0135259	0.0494599	0.38073	0.532371	1.14932	399	Cst3, Tsc22d3, Trem2, Grn, Hpgd, Mef2a, Man2b1, Dock4, Acp5, Gpr183, Mertk, Mafb, Ypel3, Adrb2, Lgals9, Lifr, Btg2, Abca1, Rnf213, Inpp5d, Rhob, Cebpa, Adap2, Klhl6, Fli1, Luzp1, Rnf169, Tpst2, Camk1, Edem1, Irf1, Lacc1, Tmem173, Fgd4, Fcho2, Il10ra, Cdkn1b, Abr, Nuak1, Dock8, Plekhm3, Egr1, Celf2, Eef2, Dgkz, Bcl2l11, Ash1l, Emilin2, Brwd1, Gde1, Orai1, Znrd1, Dhrs3, Maf, Rtp4, Gdpd5, Xaf1, Egr2…
PETROVA_ENDOTHELIUM_LYMPHATIC_VS_BLOOD_DN	5.49571e-06	0.000123782	0.610527	0.725595	1.51049	76	Cxcr4, Itgb5, Ctsc, Ccl2, Tcn2, Ier3, Srgn, Jun, Nisch, Axl, Rgs10, Lamp2, Itgav, Btg2, Hmox1, Rhob, Anxa3, Tgfbi, Arhgap22, Nuak1, Smurf2, Slc38a6, Lyl1, Slc3a2, Mmp14, Arl6ip5, Slc7a7, Arl4c
PETROVA_PROX1_TARGETS_DN	0.00800406	0.0359235	0.38073	0.709963	1.42791	32	Ccl2, Tcn2, Srgn, Axl, Arhgap22, Nuak1, Nrp1, Smurf2, Slc38a6, Lyl1, Mmp14, Arl6ip5
PHONG_TNF_RESPONSE_NOT_VIA_P38	0.00045797	0.00426338	0.498493	0.600295	1.27438	185	Rcan1, Ifngr1, Vcam1, Cebpb, Dock4, Mef2c, Sdc4, Srgn, Jun, Nfkbia, Zfp36l2, Ets2, Abca1, Ifnar2, Inf2, Klf6, Arid5b, Sgk1, Myh9, Tcf7l2, Rbm47, Irf1, Ier2, Dleu2, Peli1, Cdkn1b, Mtus1, Tpcn1, Abr, Cd83, Fam129a, Hspa1a, Ivns1abp, Tnfaip8, Dennd5a, Parp12, Nfkb1, Irf2, Trib1, Srcap, Tfe3, Stk10, Jak1, Limd2, Fnbp1, Dnajb1, Smox, Epha2, Hivep2, Rnf19b, Map2k1, Slc2a6, C2cd2, Mmd, Fkbp4, Gch1
PHONG_TNF_RESPONSE_VIA_P38_PARTIAL	0.00279337	0.0162527	0.431708	0.647089	1.34848	78	Cxcl2, Dusp1, Cited2, Ier3, Jun, B4galt1, Itgav, Nampt, Klf6, Tcf7l2, Mcl1, Tapbp, Cebpd, Baz1a, Pgrmc2, Rgs2, Fndc3b, Thbs1, Sqstm1, Alcam, Rel, Tsc22d2, Ifngr2, Hivep2, Fosl2
PHONG_TNF_TARGETS_UP	8.82269e-06	0.000181684	0.593325	0.799928	1.62282	40	Cxcl2, Dusp1, Ier3, Fos, Sdc4, Jun, Nfkbia, Zfp36l2, Ets2, Zfp36, Klf6, Nuak2, Irf1, Ier2, Mcl1, Cd83, Cebpd, Egr1
PI3K-Akt signaling pathway - Mus musculus (mouse)	0.000783083	0.00621936	0.477271	0.615354	1.30166	140	Csf1r, Itgb5, Itga6, Pik3r1, Ddit4, Tlr2, Ccnd1, Ywhah, Itgav, Ifnar2, Bcl2l1, Nr4a1, Sgk1, Pten, Lpar6, Itga4, Pik3cg, Mcl1, Cdkn1b, Mapk3, Ccnd2, Rheb, Csf3r, Bcl2l11, Hsp90aa1, Hsp90ab1, Cdc37, Bcl2, Raf1, Nfkb1, Akt1, Creb5, Jak1, Thbs1, Il4ra, Pik3r5, Pik3ap1, Pck2, Gsk3b, Epha2, Igf1r, Ppp2r5c, Map2k1, Eif4ebp1, Ifnar1, Gnb2, Cdkn1a, Casp9, Tsc2, Flt3, Ywhaq, Itgb1
PICCALUGA_ANGIOIMMUNOBLASTIC_LYMPHOMA_UP	1.19086e-07	4.97573e-06	0.704976	0.763197	1.5917	81	Apoe, Vcam1, Ctsc, C1qa, Ccl2, Dock4, C1qc, Slco2b1, Dab2, C1qb, Cttnbp2nl, P2ry13, Apoc1, Cd93, Lifr, Marcks, Spred1, Tmem176b, Abcc3, Cyfip1, Fcho2, Fuca1, Samd9l, Wdfy3, Trim47
PID_AP1_PATHWAY	0.013227	0.0489518	0.38073	0.696839	1.40362	33	Dusp1, Ccl2, Fos, Jun, Ccnd1, Tcf7l2, Pten, Cdkn1b, Egr1, Bcl2l11, Maf, Fosl2, Nfatc1, Ep300, Nfatc2
PID_AVB3_INTEGRIN_PATHWAY	0.00844443	0.0369989	0.38073	0.693254	1.403	37	Csf1r, Col14a1, Pik3r1, Itgav, F11r, Ptk2b, Cdkn1b, Mapk3, Mfge8, Hsp90aa1, Tln1, Akt1, Igf1r, Ilk, Tgfbr2
PID_AVB3_OPN_PATHWAY	0.0108574	0.0428793	0.38073	0.759016	1.50389	20	Fos, Jun, Pik3r1, Nfkbia, Itgav, Ptk2b, Mapk3, Gsn, Nfkb1
PID_BCR_5PATHWAY	0.00286736	0.0165332	0.431708	0.699091	1.43038	45	Fcgr2b, Fos, Jun, Pik3r1, Nfkbia, Lyn, Pag1, Inpp5d, Ptpn6, Pten, Mapk3, Ppp3ca, Plcg2, Raf1, Nfkb1, Akt1, Pou2f2, Ppp3cb, Dapp1, Pik3ap1, Nfatc1, Map2k1, Malt1, Mapk14
PID_CD8_TCR_DOWNSTREAM_PATHWAY	0.00372575	0.0202667	0.431708	0.74656	1.49233	29	Fos, Jun, Ifnar2, Prkcb, Mapk3, Ppp3ca, Egr1, Tnf, Raf1, Ppp3cb, B2m, Nfatc1, Map2k1, Nfatc2, Ifnar1
PID_CMYB_PATHWAY	0.00472199	0.0241803	0.407018	0.682677	1.39818	47	Csf1r, Cebpb, Zfhx3, Ccnd1, Ets2, Ski, Hspa8, Cebpa, Cdkn1b, Ppp3ca, Crebbp, Cebpd, Bcl2, Maf, Clta, Spi1
PID_CXCR4_PATHWAY	0.000773924	0.00618685	0.477271	0.686194	1.4223	65	Rgs1, Cxcr4, Itga6, Pik3r1, Lyn, Stat1, Itgav, Pag1, Inpp5d, Rhob, Gnai2, Arrb2, Ptpn6, Pten, Itch, Itga4, Pik3cg, Ptk2b, Ralb, Akt1, Vav1, Stat2, Pik3r5
PID_EPHRINB_REV_PATHWAY	0.0101391	0.0409397	0.38073	0.792672	1.54775	16	Cxcr4, Pik3r1, Lyn
PID_ERBB1_DOWNSTREAM_PATHWAY	0.00283036	0.0164018	0.431708	0.667261	1.37857	61	Dusp1, Fos, Mef2c, Jun, Pik3r1, Stat1, Wasf2, Ywhah, Zfp36, Bcl2l1, Dusp6, Actr3, Mapk3, Egr1, Rab5a, Raf1, Akt1
PID_FAK_PATHWAY	0.00934116	0.0390514	0.38073	0.686614	1.39235	38	Itgb5, Jun, Pik3r1, Ccnd1, Itgav, Elmo1, Git2, Tln1, Raf1, Actn1, Arhgef7, Dock1, Arhgef11, Mmp14, Map2k1, Crk, Itgb1, Pak1
PID_FCER1_PATHWAY	0.00904225	0.0386405	0.38073	0.690795	1.39803	37	Dusp1, Fcgr2b, Fos, Jun, Pik3r1, Lyn, Inpp5d, Prkcb, Mapk3, S1pr1, Raf1, Nfkb1, Akt1, Fcer1g, Vav1, Map2k1, Nfatc2, Btk, Gab2, Dok1, Ikbkb, Cblb, Rela, Map3k1
PID_FGF_PATHWAY	0.00268774	0.0157816	0.431708	0.762576	1.52267	25	Fos, Jun, Pik3r1, Stat1, Ptk2b, Mapk3, Rps6ka1, Akt1
PID_GLYPICAN_1PATHWAY	0.0110403	0.0433641	0.38073	0.788278	1.53917	16	App, Tgfbr1, Lyn, Tgfbr2
PID_HIF1_TFPATHWAY	0.00275637	0.0160863	0.431708	0.710842	1.44086	39	Cxcr4, Cited2, Fos, Jun, Hmox1, Smad4, Mcl1, Itgb2, Crebbp, Ncoa1, Akt1, Aldoa, Hk2, Pfkfb3
PID_IFNG_PATHWAY	0.00286736	0.0165332	0.431708	0.736044	1.48259	33	Il1b, Ifngr1, Cebpb, Pik3r1, Stat1, Camk2d, Irf1, Mapk3, Crebbp, Akt1, Jak1, Ep300, Map2k1
PID_IL12_2PATHWAY	0.00065486	0.00550426	0.477271	0.748449	1.51774	38	Ccl4, Ccl3, Il1b, Fos, Stat1, Ccr5, Ppp3ca, Nfkb1, Ppp3cb, Sphk2
PID_IL23_PATHWAY	0.00645162	0.0306931	0.407018	0.793942	1.55462	17	Il1b, Ccl2, Pik3r1, Nfkbia, Stat1, Tnf, Nfkb1
PID_IL6_7_PATHWAY	0.00771257	0.0350715	0.407018	0.735991	1.46632	27	Cebpb, Fos, Jun, Pik3r1, Stat1, Bcl2l1, Irf1, Mcl1, Cebpd, Akt1, Vav1, Jak1
PID_IL8_CXCR2_PATHWAY	0.012355	0.0466833	0.38073	0.756084	1.49808	20	Lyn, Prkcb, Gnai2, Arrb2, Elmo1, Pik3cg, Gna15, Rab5a, Akt1
PID_INTEGRIN1_PATHWAY	0.00406086	0.0216005	0.407018	0.748305	1.49418	25	Vcam1, Cd14, Itga6, Itgav, Tgfbi, Itga4, Igsf8, Thbs1
PID_KIT_PATHWAY	0.00375906	0.0203328	0.431708	0.739266	1.47653	28	Pik3r1, Lyn, Stat1, Spred1, Ptpn6, Pten, Mapk3, Crebbp, Bcl2, Raf1, Akt1, Vav1, Spred2, Gsk3b, Sh2b3, Map2k1, Sh2b2
PID_MYC_REPRESS_PATHWAY	0.00964007	0.0396695	0.38073	0.688006	1.39238	37	Zfp36l1, Itga6, Ccnd1, Lgals1, Irf8, Cebpa, Smad4, Cdkn1b, Cebpd, Bcl2, Slc11a1, Spi1, Ep300, Csde1, Cdkn1a, Gtf2h2, Tsc2, Itgb1, Tbp, Cflar
PID_NFAT_3PATHWAY	0.00919171	0.0388378	0.38073	0.704421	1.41889	33	Rcan1, Ywhah, Prkcb, Bcl2l1, Nr4a1, Mapk3, Ppp3ca, Crebbp, Bcl2, Mef2d, Ppp3cb, Kpnb1, Gsk3b, Nfatc1, Ep300, Nfatc2, Xpo1, Mapk14, Ywhaq
PID_NFAT_TFPATHWAY	0.00935986	0.0390514	0.38073	0.743377	1.47459	22	Fos, Jun, Itch, Egr1, Ikzf1, Tnf, Maf, Ptpn1, Egr2, Slc3a2, Rnf128, Nfatc1, Nfatc2, Tle4
PID_P53_DOWNSTREAM_PATHWAY	0.00464763	0.0238657	0.407018	0.633184	1.31489	71	Ctsd, Dusp1, Jun, Ddit4, Plk3, Ddx5, Btg2, Bcl2l1, Pten, Mcl1, Crebbp, Cebpz, Bcl2, Cd82, Pml, Epha2, Prdm1, Tap1, Ep300, Arid3a, Cdkn1a, Tsc2
PID_PDGFRB_PATHWAY	0.000353162	0.00347497	0.498493	0.685984	1.42428	72	Dock4, Fos, Jun, Lrp1, Sla, Pik3r1, Lyn, Stat1, Wasf2, Ywhah, Itgav, Pag1, Sipa1, Pten, Pik3cg, Actr3, Mapk3, S1pr1, Eif2ak2, Rab5a, Raf1, Ptpn1, Ptprj
PID_REG_GR_PATHWAY	0.00643229	0.0306931	0.407018	0.674039	1.38179	48	Fos, Fkbp5, Jun, Stat1, Ywhah, Nr4a1, Sgk1, Irf1, Mapk3, Crebbp, Egr1, Hsp90aa1, Ncoa1, Nfkb1, Akt1, Spi1, Tsg101, Pck2, Gsk3b, Nfatc1, Ep300, Mapk14, Cdkn1a, Fkbp4, Tbp, Ncoa2, Stat5b, Pbx1, Rela, Hdac1
PID_SMAD2_3NUCLEAR_PATHWAY	0.000325821	0.00326009	0.498493	0.728678	1.49508	50	Itgb5, Cebpb, Runx3, Fos, Mef2c, Skil, Jun, Ski, Hspa8, Runx1, Smad4, Sap30, Irf7, Crebbp, Ncoa1, Akt1, Tgif1, Med15, Tfe3
PID_TOLL_ENDOGENOUS_PATHWAY	0.00117479	0.00842519	0.45506	0.852758	1.66507	16	S100a9, S100a8, Cd14, Tlr2
PLASARI_TGFB1_TARGETS_10HR_DN	0.0022014	0.0135902	0.431708	0.634493	1.3255	93	Vcam1, C3ar1, Mef2c, Dab2, Pik3r1, Plek, Cd93, Lifr, Marcks, Stat1, Trps1, Arid5b, Tcf7l2, Pten, Rcbtb2, Mrc1, Eif2ak2, Celf2, Syt11, Dhrs3, Rtp4, Mgst1, Klhl24, Rasgrp3, Phip, Herc6, Fmnl2, Il18, Gamt, Parp9, Slc40a1, Smarca2, Svil, Sesn1, Nfia
PLASARI_TGFB1_TARGETS_10HR_UP	0.00104007	0.00772371	0.45506	0.64887	1.35299	83	Pmepa1, Ier3, Fkbp5, Tgfbr1, Plk3, Klf13, Tmcc3, Runx1, Nuak2, Ptk2b, Dusp6, Ier2, Nuak1, Ivns1abp, Spata13, Lrrfip1, Egr2, Cxcl14, Hk2, Stk38l, Nfatc1, Prg4, Hivep3, Rnf19b, Jag1
PODAR_RESPONSE_TO_ADAPHOSTIN_UP	0.00695281	0.0323953	0.407018	0.631643	1.31733	81	Zfp36l1, Ifngr1, Dusp1, Cebpb, Jun, Ddit4, Plek, Hmox1, Klf6, Slc38a2, Arid5b, Ncf2, Ccpg1, Mbnl2, Clk1, Fam129a, Hbp1, Cebpg, Trib1, Tmem140, Map1lc3b, Rgs2, Slc3a2, Morc3, Dnajb1, Sqstm1, Bach1
POOLA_INVASIVE_BREAST_CANCER_UP	1e-10	9.94138e-09		0.773381	1.62225	109	Ccl4, Ecm1, Pla2g7, Cxcr4, Vcam1, Stk17b, Ctss, Ccr1, Ctsc, Srgn, Gpr183, Sla, Gpr65, Laptm5, Mafb, Plek, Apoc1, Ifi30, Lgals9, Soat1, Cd163, Irf8, Prkcb, Ch25h, Itga4, Rassf2, Ncf2, Itgb2, Cd86, Ikzf1, Adcy7, Arhgap15, Bcl2l11, Aim2
PRAMOONJAGO_SOX4_TARGETS_DN	0.00261099	0.0153936	0.431708	0.732938	1.4678	31	Ly6e, Ctsc, Lamp1, Glul, Bin1, Hspa8, Arrb2, Anapc5, Ucp2
PRAMOONJAGO_SOX4_TARGETS_UP	0.00265067	0.0155957	0.431708	0.762811	1.51976	27	Il1b, Zfp36l1, Cxcr4, Ier3, Jun, Clk1
Pathways in cancer - Mus musculus (mouse)	0.000146239	0.00172085	0.518848	0.59368	1.26806	237	Csf1r, Cxcr4, Ifngr1, Fos, Tgfbr1, Itga6, Jun, Pik3r1, Nfkbia, Ccnd1, Stat1, Itgav, Ifnar2, Hmox1, Prkcb, Bcl2l1, Cebpa, Gnai2, Runx1, Camk2d, Smad4, Tcf7l2, Pten, Lpar6, Arhgef1, Il13ra1, Cdkn1b, Mapk3, Ccnd2, Crebbp, Nfe2l2, Ralb, Plcg2, Adcy7, Csf3r, Bcl2l11, Hsp90aa1, Hsp90ab1, Bcl2, Raf1, Ncoa1, Nfkb1, Akt1, Ncoa3, Spi1, Tpr, Jak1, Mgst1, Ctbp2, Il4ra, Rxrb, Arhgef11, Stat2, Lrp6, Pml, Rassf…
Pertussis - Mus musculus (mouse)	0.000248355	0.00262536	0.498493	0.748386	1.52383	42	Il1b, Cd14, C1qa, Fos, C1qc, Jun, C1qb, Irf8, Gnai2, Irf1, Mapk3, Itgb2, Tnf, Nfkb1, Irf3, C3, Calm2, Mapk14, Nlrp3, Itgb1
Phagosome - Mus musculus (mouse)	3.25026e-06	8.00898e-05	0.627257	0.741086	1.54063	74	Fcgr3, Cd14, Itgb5, Ctss, Fcgr4, Fcgr2b, Msr1, Cybb, H2-D1, Ncf1, Ctsl, Tlr2, Lamp2, Lamp1, Itgav, Atp6ap1, H2-K1, Atp6v0b, Ncf2, Tcirg1, Mrc1, Itgb2, Fcgr1, Rab5a, Stx7, Atp6v0e
Prion diseases - Mus musculus (mouse)	0.00124629	0.00876356	0.45506	0.833101	1.6313	17	Il1b, C1qa, C1qc, C1qb, Mapk3, Egr1, Stip1, Hspa1a
Proteoglycans in cancer - Mus musculus (mouse)	0.00702717	0.0326237	0.407018	0.608317	1.27082	93	Itgb5, Sdc4, Ctsl, Pik3r1, Tlr2, Ccnd1, Ddx5, Itgav, Prkcb, Msn, Camk2d, Ptpn6, Arhgef1, Mapk3, Plcg2, Tnf, Raf1, Akt1, Thbs1, Ppp1cc, Igf1r, Map2k1, Mapk14, Cdkn1a, Plaur, Itgb1, Itpr2, Pak1
QI_PLASMACYTOMA_UP	3.02152e-09	2.2336e-07	0.774939	0.72324	1.52987	140	Ccl4, Ccl3, Rgs1, Pf4, Zfp36l1, Csf1r, Ifngr1, Stk17b, Ccr1, Alox5ap, Itga6, Sla, Nfkbia, Axl, Plek, Lgals9, Marcks, Ccr5, Irf8, Snx10, Ptpn6, Irf1, Rassf2, Lsp1, Ptgs1, Itgb2, Gna15, Rps6ka1, Adcy7, Tnf, Il21r, Gpsm3, Plscr1, Lcp1, Tln1, Abi3, Lrrfip1, Bcl2, Ifi35, Ptpn1, Irf2, Frmd4b, Cd82, Stk10, Vav1, Tmbim6, Dnajb1, Dapp1, Nfam1, Arl6ip5
RADAEVA_RESPONSE_TO_IFNA1_UP	0.000856353	0.00663673	0.477271	0.756317	1.52416	34	Vcam1, Bst2, Lgals3bp, Stat1, Ifitm2, Irf1, Cdkn1b, Irf7, Ube2d3, Eif2ak2, Ifitm3, Plscr1, Bcl2, Ifi35
RAGHAVACHARI_PLATELET_SPECIFIC_GENES	0.00194436	0.0124293	0.45506	0.74236	1.49307	32	Pf4, Itgb5, App, Rgs10, Asah1, Prkcb, Prdx6, Ptgs1, Ppm1a, Tmem140, Rsu1, Thbs1, Dapp1, Ctsa, Mmd
RAMALHO_STEMNESS_DN	9.30653e-05	0.00119248	0.538434	0.761776	1.5511	42	Cst3, Csf1r, Ctss, Pld4, Rgs10, St3gal6, Mpeg1, Bin1, Tyrobp, Prkcb, Itgb2, Ppp3ca, Abr, Cebpd, Rtn3, Gsn, Nrp1, Slc11a1, Rnasek, Nin, Sirpa, Zdhhc14
RASHI_RESPONSE_TO_IONIZING_RADIATION_1	0.000458428	0.00426338	0.498493	0.818797	1.62772	23	Dusp1, Ier3, Fos, Jun, Adrb2, Zfp36, Sgk1, S100a1, Ier2, Egr1, Cct3
RASHI_RESPONSE_TO_IONIZING_RADIATION_2	0.00126096	0.00882369	0.45506	0.670082	1.39089	68	Cxcl2, Cd14, Man2b1, Nfkbiz, Nfkbia, Btg2, Klf6, Galc, Irf1, Dusp6, Sf3b2, Cebpd, Nfe2l2, Plscr1, Dennd5a, Tcf25, Tgif1, Gpcpd1, Thbs1, Pde4b, Sqstm1, Dusp16, Slc7a7, Ifngr2, Hivep2, Rnf19b
RASHI_RESPONSE_TO_IONIZING_RADIATION_6	0.000517479	0.00461886	0.477271	0.74739	1.51949	41	S100a9, S100a8, Slpi, Csf1r, Cxcr4, Fcgr2b, Laptm5, Tyrobp, Ikzf1, Ash1l, Fmnl1, Fermt3, Tcf25, Aldoa, Selplg
RAY_TUMORIGENESIS_BY_ERBB2_CDC25A_DN	0.00561432	0.0276766	0.407018	0.639368	1.32917	74	Cst3, Serinc3, Tsc22d3, Itm2b, Nfic, Prdx6, Sap30, Reep5, Oas2, Rps6ka1, Acsl1, Tcf4, Ncoa3, Glcci1, Ddx58, Lin7c, Eif4g3, Dusp16, Setd5, Epha2, Fosl2, Dhrs1, Rnf19b, Phyh, Hp1bp3, Hsph1, Gdpd1, Cdc42ep3, Tob2
REACTOME_ACTIVATED_TLR4_SIGNALLING	0.00904225	0.0386405	0.38073	0.641459	1.32385	60	Cd14, Mef2a, App, Fos, Mef2c, Jun, Nfkbia, Tlr2, Dusp6, Peli1, Mapk3, Irf7, Rps6ka1, Irf3, Irak2, Map2k1, Mapk14, Tlr1, Mapkapk3, Btk, Tlr6, Map3k7, Ikbkb, Tlr3, Tab3, Rps6ka5, Rela, Map3k1, Peli2, Ripk1
REACTOME_ADAPTIVE_IMMUNE_SYSTEM	0.000252911	0.00265408	0.498493	0.579787	1.24127	271	Ctsd, Vcam1, Itgb5, Ap1s2, Ctss, Lgmn, Ctsc, Fcgr2b, Cybb, Pik3r1, Nfkbia, Lyn, Sh3kbp1, Itgav, Tyrobp, Pag1, Sipa1, Prkcb, Psmb10, Nr4a1, Ptpn6, Psme4, Pten, Ctsh, Ncf2, Cdkn1b, Mrc1, Itgb2, Cd86, Ube2d3, Dtx3l, Uba7, Psma1, Plcg2, Smurf2, Ubr4, Anapc5, Hcst, Orai1, Raf1, Psmb5, Kif5b, Psmb7, Psma5, Akt1, Clta, Ctso, Vav1, Trip12, Ap1g1, Ube2b, Ube3a, Rnf34, Huwe1, Rel, Tpp2, Dctn2, Ctsf, Dctn4,…
REACTOME_AMYLOIDS	0.000108967	0.0013541	0.538434	0.835261	1.66604	24	Cst3, App, Itm2b, Tgfbi, Gsn, H3f3b, Mfge8
REACTOME_ANTIGEN_PROCESSING_CROSS_PRESENTATION	0.0111346	0.0434081	0.38073	0.672536	1.36321	39	Itgb5, Ctss, Cybb, Itgav, Psmb10, Psme4, Ncf2, Mrc1, Psma1, Psmb5, Psmb7, Psma5, B2m, Tap1, Psmc6, Ncf4, Cyba, Psmd12, Psma2, Lnpep, Psmb4
REACTOME_CELL_SURFACE_INTERACTIONS_AT_THE_VASCULAR_WALL	0.00672973	0.0316506	0.407018	0.685419	1.38932	39	Pf4, Mertk, Pik3r1, Lyn, Itgav, F11r, Ptpn6, Itgb2, Atp1b3, Slc7a8, Fcer1g, Slc3a2, Slc7a7, Sirpa, Trem1, Itgb1
REACTOME_CHEMOKINE_RECEPTORS_BIND_CHEMOKINES	1e-10	9.94138e-09		0.951132	1.89716	24	Ccl4, Ccl3, Cxcl2, Cx3cr1, Pf4, Cxcr4, Ccl7, Ccr1, Ccl2, Cxcl16, Ccr5
REACTOME_CLASS_A1_RHODOPSIN_LIKE_RECEPTORS	1e-10	9.94138e-09		0.870643	1.79941	62	Ccl4, Ccl3, Cxcl2, Cx3cr1, Pf4, Cxcr4, Ccl7, Ccr1, C3ar1, App, Ccl2, C5ar1, P2ry6, Gpr65, Cxcl16, Adrb1, Adrb2, P2ry13, Ccr5, Lpar6, S1pr1, P2ry12
REACTOME_CYTOKINE_SIGNALING_IN_IMMUNE_SYSTEM	0.00197942	0.0125697	0.431708	0.602567	1.27461	140	Il1b, Ifngr1, Vcam1, Pik3r1, Lyn, Stat1, Ifitm2, Ifnar2, Irf8, Camk2d, Ptpn6, Irf1, Ptk2b, Peli1, Mapk3, Oas2, Irf7, Eif2ak2, Uba7, Egr1, Ifitm3, Eif4a2, Raf1, Ifi35, Ptpn1, Xaf1, Irf2, Oas3, Trim25, Kpnb1, Ddx58, Vav1, Tpr, Jak1, Irf3, Sqstm1, Stat2, Eif4g3, Sh2b1, Pml, Pom121, Arih1, Irak2, Gbp7, B2m, Ifngr2, Map2k1, Ifnar1, Crk, Adar, Il18, Eif4g1, Map3k7, Gab2, Rae1, Ube2l6, Aaas, Ikbkb, Ifit…
REACTOME_DEVELOPMENTAL_BIOLOGY	0.0108357	0.0428793	0.38073	0.559305	1.18488	160	Trem2, Cebpb, Mef2a, Mef2c, Itgav, Tyrobp, Rhob, Msn, Myh9, Smad4, Srgap2, Mapk3, Pitpna, Rps6ka1, Crebbp, Cebpd, Tcf4, Tnf, Nrp1, Fes, Stip1, Hsp90aa1, Tln1, Hsp90ab1, Raf1, Ncoa1, Egr2, Rhog, Akt1, Tgs1, Ncoa3, Mef2d, Dpysl2, Clta, Med15, Dock1, Arhgef11, Tcf12, Alcam, Ep300, Med11, Map2k1, Med1, Mapk14, Cap1, Med7, Itgb1, Rgmb, Pak1, Ccnd3, Med10, Med23, Rhoc, St8sia4, Ctnnb1, Med25, Ncoa2, Va…
REACTOME_FACTORS_INVOLVED_IN_MEGAKARYOCYTE_DEVELOPMENT_AND_PLATELET_PRODUCTION	0.0126292	0.0473189	0.38073	0.64764	1.32735	49	Dock4, Dock10, Irf1, Irf7, Jmjd1c, Crebbp, Dock8, H3f3b, Rab5a, Kif5b, Irf2, Irf3, Dock1, Sh2b1, Capza1, Dock5, Sh2b3, Ep300, Sh2b2, Ak3, Mafg
REACTOME_GLYCOSAMINOGLYCAN_METABOLISM	0.00338533	0.0188415	0.431708	0.691686	1.40323	40	Hexb, Sdc4, Gusb, B4galt1, Gns, St3gal6, Hexa, Glb1
REACTOME_GPCR_DOWNSTREAM_SIGNALING	3.66433e-07	1.30423e-05	0.674963	0.687885	1.4523	136	Cxcl2, Rgs1, Pf4, Cxcr4, Ccr1, C3ar1, App, C5ar1, P2ry6, Gpr65, Pik3r1, Cxcl16, Adrb1, Adrb2, P2ry13, Ccr5, Prkcb, Rhob, Gnai2, Lpar6, Arhgef1, Pik3cg, Fgd4, Pde3b, Gna15, Abr, S1pr1, Rgs19, P2ry12, Adcy7, Dgkd
REACTOME_GPCR_LIGAND_BINDING	1e-10	9.94138e-09		0.838597	1.74869	80	Ccl4, Ccl3, Cxcl2, Cx3cr1, Pf4, Cxcr4, Ccl7, Ccr1, C3ar1, App, Ccl2, C5ar1, P2ry6, Gpr65, Cxcl16, Adrb1, Adrb2, P2ry13, Ccr5, Lpar6, S1pr1, P2ry12
REACTOME_GPVI_MEDIATED_ACTIVATION_CASCADE	0.0133898	0.0492877	0.38073	0.738805	1.4687	23	Pik3r1, Lyn, Rhob, Pik3cg, Plcg2, Rhog, Akt1, Fcer1g, Vav1, Pik3r5
REACTOME_G_ALPHA_I_SIGNALLING_EVENTS	7.18343e-08	3.13785e-06	0.704976	0.8058	1.65867	53	Cxcl2, Rgs1, Pf4, Cxcr4, Ccr1, C3ar1, App, C5ar1, Cxcl16, P2ry13, Ccr5, Gnai2, S1pr1, Rgs19, P2ry12, Adcy7
REACTOME_HEMOSTASIS	8.68376e-06	0.00018011	0.593325	0.633985	1.34674	187	Pf4, App, Dock4, Srgn, Mertk, Pik3r1, Lyn, Plek, Lamp2, Itgav, F11r, Prkcb, Rhob, Slc8a1, Gnai2, Arrb2, Dock10, Ptpn6, Irf1, Pik3cg, Pde3b, Mapk3, Itgb2, Irf7, Gna15, Jmjd1c, Apbb1ip, Crebbp, Atp1b3, Dock8, P2ry12, Plcg2, H3f3b, Rab5a, Dgkd, Slc7a8, Tln1, Orai1, Raf1, Actn1, Kif5b, Ptpn1, Irf2, Rhog, Akt1, Aldoa, Fcer1g, Vav1, Atp2a2, Slc3a2, Thbs1, Irf3, Dock1, Sh2b1, Pik3r5, Capza1, Dock5, Slc7…
REACTOME_IMMUNE_SYSTEM	1.26471e-09	1.01282e-07	0.788187	0.610746	1.32126	463	Il1b, Ctsd, Ifngr1, Vcam1, Cd14, Itgb5, Ap1s2, Ctss, Lgmn, Ctsc, Mef2a, App, C1qa, Fcgr2b, Fos, Mef2c, Cybb, C1qc, Jun, C1qb, Pik3r1, Nfkbia, Tlr2, Tlr7, Lyn, Sh3kbp1, Stat1, Itgav, Ifitm2, Tyrobp, Ifnar2, Irf8, Pag1, Sipa1, Prkcb, Bcl2l1, Psmb10, Nr4a1, Camk2d, Ptpn6, Psme4, Pten, Ctsh, Irf1, Ncf2, Ptk2b, Dusp6, Peli1, Cdkn1b, Mapk3, Mrc1, Itgb2, Oas2, Cd86, Irf7, Tax1bp1, Rps6ka1, Ube2d3, Crebb…
REACTOME_INNATE_IMMUNE_SYSTEM	4.6304e-05	0.000702602	0.557332	0.649319	1.36925	131	Cd14, Ctss, Lgmn, Mef2a, App, C1qa, Fos, Mef2c, C1qc, Jun, C1qb, Nfkbia, Tlr2, Tlr7, Bcl2l1, Irf1, Dusp6, Peli1, Mapk3, Irf7, Tax1bp1, Rps6ka1, Ube2d3, Crebbp, Uba7, Plcg2, Aim2, Hsp90ab1, Bcl2, Nlrc5, Irf2, Trim25, Prkcsh, Ddx58, Irf3, Atg5, Ifih1, Capza1, Irak2, Ep300, Map2k1, C3, Mapk14, Eea1, Tlr1, Casp9, Pstpip1, Nlrp3, Dhx58, Mapkapk3, Cfh, Pik3r4, Unc93b1, Mavs, Casp2, Ly86, Btk, Tlr6, Fad…
REACTOME_INTEGRIN_CELL_SURFACE_INTERACTIONS	0.00553996	0.0275175	0.407018	0.71372	1.43831	34	Vcam1, Itgb5, Itgav, F11r, Itgb2, Apbb1ip, Tln1, Ptpn1, Akt1, Thbs1
REACTOME_INTERFERON_ALPHA_BETA_SIGNALING	0.00331464	0.0186279	0.431708	0.748287	1.4977	30	Stat1, Ifitm2, Ifnar2, Irf8, Ptpn6, Irf1, Oas2, Irf7, Egr1, Ifitm3, Ifi35, Ptpn1, Xaf1, Irf2, Oas3, Jak1, Irf3, Stat2, Ifnar1, Adar
REACTOME_INTERFERON_GAMMA_SIGNALING	0.000253164	0.00265408	0.498493	0.797333	1.59587	30	Ifngr1, Vcam1, Stat1, Irf8, Camk2d, Ptpn6, Irf1, Oas2, Irf7, Ptpn1, Irf2, Oas3, Jak1, Irf3, Pml, Gbp7, B2m, Ifngr2
REACTOME_INTERFERON_SIGNALING	0.000517479	0.00461886	0.477271	0.675816	1.40946	81	Ifngr1, Vcam1, Stat1, Ifitm2, Ifnar2, Irf8, Camk2d, Ptpn6, Irf1, Mapk3, Oas2, Irf7, Eif2ak2, Uba7, Egr1, Ifitm3, Eif4a2, Ifi35, Ptpn1, Xaf1, Irf2, Oas3, Trim25, Kpnb1, Ddx58, Tpr, Jak1, Irf3, Stat2, Eif4g3, Pml, Pom121, Arih1, Gbp7, B2m, Ifngr2
REACTOME_LIPID_DIGESTION_MOBILIZATION_AND_TRANSPORT	0.00118971	0.00846897	0.45506	0.829593	1.63542	19	Apoe, Apoc2, Abca1
REACTOME_MAPK_TARGETS_NUCLEAR_EVENTS_MEDIATED_BY_MAP_KINASES	0.00950962	0.0394478	0.38073	0.761978	1.51262	21	Mef2a, Fos, Mef2c, Jun, Dusp6, Mapk3, Rps6ka1
REACTOME_MHC_CLASS_II_ANTIGEN_PRESENTATION	0.0120314	0.0458667	0.38073	0.682675	1.38159	37	Ctsd, Ap1s2, Ctss, Lgmn, Ctsc, Ctsh, Kif5b, Clta, Ctso, Ap1g1, Dctn2, Ctsf, Dctn4, Arf1, Ctsa
REACTOME_NFKB_AND_MAP_KINASES_ACTIVATION_MEDIATED_BY_TLR4_SIGNALING_REPERTOIRE	0.0105368	0.0421326	0.38073	0.674105	1.3819	46	Cd14, Mef2a, App, Fos, Mef2c, Jun, Nfkbia, Dusp6, Mapk3, Rps6ka1
REACTOME_PEPTIDE_LIGAND_BINDING_RECEPTORS	1e-10	9.94138e-09		0.930866	1.88191	36	Ccl4, Ccl3, Cxcl2, Cx3cr1, Pf4, Cxcr4, Ccl7, Ccr1, C3ar1, App, Ccl2, C5ar1, Cxcl16, Ccr5
REACTOME_PLATELET_ACTIVATION_SIGNALING_AND_AGGREGATION	0.000508321	0.00459401	0.477271	0.649404	1.35719	94	Pf4, App, Srgn, Pik3r1, Lyn, Plek, Lamp2, Prkcb, Rhob, Gnai2, Arrb2, Pik3cg, Mapk3, Gna15, Apbb1ip, P2ry12, Plcg2, Dgkd, Tln1, Raf1, Actn1, Ptpn1, Rhog, Akt1, Aldoa, Fcer1g, Vav1, Thbs1, Pik3r5, Calm2, Mapk14, Cap1, Gnb2, Crk
REACTOME_RESPONSE_TO_ELEVATED_PLATELET_CYTOSOLIC_CA2_	0.00342575	0.0189931	0.431708	0.725756	1.45342	31	Pf4, App, Srgn, Plek, Lamp2, Prkcb, Tln1, Actn1, Aldoa, Thbs1, Calm2, Cap1
REACTOME_SIGNALING_BY_GPCR	1e-10	9.94138e-09		0.721188	1.52783	169	Ccl4, Ccl3, Cxcl2, Rgs1, Cx3cr1, Pf4, Cxcr4, Ccl7, Ccr1, C3ar1, App, Ccl2, C5ar1, P2ry6, Gpr65, Pik3r1, Cxcl16, Adrb1, Adrb2, P2ry13, Ccr5, Prkcb, Rhob, Gnai2, Lpar6, Arhgef1, Pik3cg, Fgd4, Pde3b, Mapk3, Ppp3ca, Gna15, Rps6ka1, Abr, S1pr1, Rgs19, P2ry12, Adcy7, Dgkd
REACTOME_SIGNALING_BY_SCF_KIT	0.00934116	0.0390514	0.38073	0.66699	1.35313	40	Pik3r1, Lyn, Stat1, Nr4a1, Ptpn6, Pten, Cdkn1b, Mapk3, Fes, Raf1, Akt1, Vav1, Sh2b3, Map2k1, Sh2b2, Rictor, Cdkn1a, Casp9, Tsc2, Gab2, Mapkap1
REACTOME_TOLL_RECEPTOR_CASCADES	0.00234939	0.0142596	0.431708	0.647192	1.34728	76	Cd14, Ctss, Lgmn, Mef2a, App, Fos, Mef2c, Jun, Nfkbia, Tlr2, Tlr7, Dusp6, Peli1, Mapk3, Irf7, Rps6ka1, Plcg2, Irf3, Irak2, Map2k1, Mapk14, Eea1, Tlr1, Mapkapk3, Pik3r4, Unc93b1, Ly86, Btk, Tlr6, Map3k7, Ikbkb, Tlr3, Cnpy3, Tab3, Rps6ka5, Rela, Map3k1, Ctsb, Peli2, Ripk1
REACTOME_TRAF6_MEDIATED_INDUCTION_OF_NFKB_AND_MAP_KINASES_UPON_TLR7_8_OR_9_ACTIVATION	0.00784661	0.0354173	0.38073	0.661885	1.35655	49	Mef2a, App, Fos, Mef2c, Jun, Nfkbia, Tlr7, Dusp6, Peli1, Mapk3, Rps6ka1
REN_ALVEOLAR_RHABDOMYOSARCOMA_DN	5.32145e-07	1.80491e-05	0.659444	0.635933	1.35878	231	Ecm1, Hexb, Ly6e, Cst3, Itgb5, Dusp1, Grn, Fxyd5, Man2a1, Lrp1, Dab2, Lgals3bp, Axl, B4galt1, Ccnd1, Lamp2, Gns, Lamp1, Il10rb, Tmem59, Itgav, Atp6ap1, Adam9, Klf6, Gnai2, Snap23, Msn, Nptn, Myh9, Tgfbi, Tpst2, Pten, Il13ra1, Vkorc1, Rab1a, Rab21, Adam10, Ccpg1, Reep5, Tmed5, Pitpna, Tapbp, Gsn, Rab32, Mfge8, Nrp1, Rftn1, Smurf2, Clic1, Tnfrsf1a, Tln1, Stx7, Spag9, Tpp1, Atp6ap2, Actn1, Man2b2, Y…
RHEIN_ALL_GLUCOCORTICOID_THERAPY_UP	0.000209722	0.00229897	0.518848	0.775605	1.56802	36	S100a8, Ifngr1, Cebpb, Klf9, Gpr183, Gpr65, Glul, Asah1, Abca1, Ch25h, Il13ra1, Ankrd11, Peli1
RIGGINS_TAMOXIFEN_RESISTANCE_DN	0.0111346	0.0434081	0.38073	0.595697	1.24826	106	S100a8, Zfp36l1, Cxcr4, Lgals3bp, Pik3r1, Lamp2, Stat1, Ifitm2, Adam9, Nampt, Papola, Anxa3, Cpd, Arid5b, Scarb2, Rbm47, Adam10, Tmem123, Cebpd, Eif2ak2, Clk1, Ifitm3, Ugcg, Ctso, Rgs2, Alcam, Ifih1, Smarca5, Igf1r, Nt5dc2, Tmem33, Cd302
RIGGI_EWING_SARCOMA_PROGENITOR_DN	0.00650665	0.0308531	0.407018	0.664264	1.3646	51	Ecm1, Col14a1, Nampt, Lacc1, Ptgs1, Egr1, Nrp1, Lrrfip1, Dhrs3, Abhd2, Glcci1, Tmem171, Pde4b, Tanc2, Prg4, Wls, Nedd4l, Hnmt
RIGGI_EWING_SARCOMA_PROGENITOR_UP	2.41552e-05	0.000424631	0.57561	0.652635	1.38052	140	Gpx3, Cd14, Olfml3, C3ar1, Cited2, Fos, Bst2, Tm6sf1, Pik3r1, Laptm5, Mafb, Tmem37, Malat1, Btg2, Pag1, Prkcb, Atp1a1, Sec14l1, Il13ra1, Ctsh, Itga4, Tmem173, Dusp6, Itgb2, Map3k5, Ccnd2, Sult1a1, Tcf4, Plcg2, Dgkd, Spata13, Egr2, Wdfy2, Rgs2, Jak1, Zswim6, Fnbp1, Tcf12, Cdk14, Ssbp4, Sh2b3, Hivep3, Prex1, Jag1, Akr1b10, Marcksl1, Gch1, Pstpip1, Trim35
RIZKI_TUMOR_INVASIVENESS_3D_DN	0.00331133	0.0186279	0.431708	0.620345	1.29934	103	Ctsd, Ifngr1, Mef2c, Slco2b1, Dab2, Ophn1, Ifi30, Clec5a, Tyrobp, Ggh, Sgk1, Myh9, Prdx6, Pdcd10, Ccpg1, Map3k5, Cd83, Uba7, Elf2, Hspa1a, Stxbp2, Oas3, Prkcsh, Fxr1, Acaa2, Ssna1, Cct4, Hmgcl, Rcn2, Epb41, Lypla1, Jag1, Zfand5, Ddx17, Herc1, Sorl1, Ocrl, Il18, Qars, Itpr2, Sp110, Bcap31, Pola2, Neu1, Ube2l6, Dok1, Oxa1l, Tlr3, Rpl37, Smg1, Tmed9, Rbm4
RODRIGUES_NTN1_AND_DCC_TARGETS	0.0111569	0.0434081	0.38073	0.764578	1.50725	19	Fos, Klf9, Nfkbiz, Malat1, Ets2, Camk2d, Egr1, Snx5, Maml3
RODRIGUES_NTN1_TARGETS_DN	0.00194242	0.0124293	0.45506	0.66495	1.38164	73	Ifngr1, Itgb5, Stk17b, Ier3, Wnk1, Epb41l2, Klf13, Bin1, Rnf213, Irf8, Cebpa, Nr4a1, Arrb2, Arid5b, Dusp6, Sult1a1, Dgkd, Spag9, Mlxip, Rrbp1, Dapp1, Mdm4
RODRIGUES_THYROID_CARCINOMA_ANAPLASTIC_DN	0.00290436	0.0166798	0.431708	0.56888	1.21463	235	Gpx3, Ctss, Col14a1, Fos, Fkbp5, Mef2c, Klf9, Zfhx3, Nisch, Asah1, Lifr, Zfp36l2, Sash1, Lpcat2, Sgk1, St3gal5, Smad4, Tpst2, Tnfrsf11a, Mtus1, Fmnl3, Hgsnat, Sult1a1, Ube2d3, Cebpd, Egr1, Tcf4, Git2, Gsn, Elf2, Pbxip1, Slc7a8, Ilvbl, Mia3, Brwd1, Bcl2, Zcchc7, Egr2, Trib1, Frmd4b, Hook3, Ppp3cb, Glcci1, Maml3, Tmem171, Arhgap5, Rrbp1, Fnbp1, Vgll4, Deptor, Eed, Zmiz1, Pitpnc1, Dcaf8, Rassf5, Cir…
RODRIGUES_THYROID_CARCINOMA_POORLY_DIFFERENTIATED_DN	0.000193851	0.00215781	0.518848	0.562614	1.21372	383	Cst3, Slpi, Gpx3, Ifngr1, Lgmn, Cited2, Pid1, Fkbp5, Zfhx3, Jun, Nfkbia, Malat1, Glul, Lifr, Spred1, Zfp36l2, Rnf213, F11r, Nampt, Sash1, Atp1a1, Papola, Klf6, Gcnt1, Tmcc3, Snap23, Sgk1, Smad4, Scarb2, Tpst2, Pten, Anapc16, Arfgap2, Fgd4, Tnfrsf11a, Mrpl30, Peli1, Fmnl3, Pitpna, Dicer1, Tpcn1, Map3k5, Ccnd2, Ube2d3, Tnrc6b, Tcf4, Gsn, Elf2, H3f3b, Fam3c, Dclre1c, Bcl2l11, Tox4, Tnfaip8, Spata13,…
RODWELL_AGING_KIDNEY_NO_BLOOD_UP	1.78101e-07	7.13146e-06	0.690132	0.749527	1.56624	92	Stab1, Cxcl2, Hexb, Rgs1, Vcam1, Col14a1, C1qa, Ccl2, Msr1, C1qc, C1qb, Nfkbiz, Cttnbp2nl, Axl, Soat1, Rnf213, Abcc3, Cyfip1, Lacc1, Mrc1, Nuak1, Mfge8, Rftn1
RODWELL_AGING_KIDNEY_UP	1e-10	9.94138e-09		0.738886	1.57628	221	Apoe, Stab1, Ly6e, Rgs1, Cx3cr1, Csf1r, Cxcr4, Vcam1, Cd14, Ccr1, Grn, C1qa, Ccl2, Fxyd5, Man2b1, Msr1, Runx3, Srgn, C1qc, C1qb, Cmtm7, Nfkbiz, Cxcl16, Laptm5, Axl, Lyn, Rgs10, Lamp1, Mpeg1, Tyrobp, Ifnar2, Rnf213, Dok3, Aprt, Irf8, Ms4a7, Shisa5, Psmb10, Milr1, Parp14, Tgfbi, Ptpn6, Parvg, Lacc1, Tmem173, Pik3cg, Myo1f, Alox5, Fkbp15, Il10ra, Mrc1, Itgb2, Rps6ka1, Ccnd2, Apbb1ip, Tapbp, Dtx3l, R…
ROSS_AML_WITH_CBFB_MYH11_FUSION	5.66768e-07	1.87815e-05	0.659444	0.868105	1.73386	28	S100a9, S100a8, Ctss, Mef2a, Cybb, Tnfsf13, Tgfbi, Il13ra1, Dusp6, Il10ra, Naga, Cebpd, Nrp1
ROSS_AML_WITH_MLL_FUSIONS	0.00249738	0.0148147	0.431708	0.709109	1.44386	42	Apoc2, Hexb, Alox5ap, Mef2c, Srgn, Gusb, Lgals1, Snx10, Fes, Stxbp2, Tpp1
ROSS_AML_WITH_PML_RARA_FUSION	0.0120434	0.0458667	0.38073	0.697785	1.40342	32	Stab1, Nisch, St3gal6, Gcnt1, Pde3b, Alox5, Ankfy1, Fndc3b, Alcam, Tle1, Jag1, P4hb, Arhgap4, Itpr2, Hspa5, Galns
ROSS_LEUKEMIA_WITH_MLL_FUSIONS	0.00934116	0.0390514	0.38073	0.698426	1.40749	34	Hexb, Dab2, Lgals1, Myh9, Adam10, Map3k5, Jmjd1c, Ccnd2, Coro1c, Senp6, Arl6ip5
ROVERSI_GLIOMA_COPY_NUMBER_UP	0.00131619	0.00916185	0.45506	0.721623	1.47157	43	Apoe, Apoc2, Apoc1, Nampt, Elmo1, Pik3cg, Rheb, Dgkz, Apoc4, Ptprj, Spi1, Sugt1
RUIZ_TNC_TARGETS_UP	0.0071759	0.0332072	0.407018	0.638758	1.32569	67	Apoe, Vcam1, Grn, Ctsc, Hpgd, Klf9, Ddit4, Mafb, Arid5b, Gsn, Hbp1, Tpp1, Vgll4, Tcf12, Klhl24, Ifih1, Kdm5b, Ctsa, Eapp, Pnrc1, Btg1, Wsb1, Sptssa, Hnmt
RUTELLA_RESPONSE_TO_CSF2RB_AND_IL4_DN	1e-10	9.94138e-09		0.721111	1.53181	187	S100a9, Il1b, Hexb, Ctsd, Cx3cr1, Pla2g7, Cd14, Stk17b, Ccr1, Rnase4, C3ar1, C1qa, Ccl2, C5ar1, Pid1, Mef2c, Klf9, Cybb, Dab2, Tm6sf1, Ddit4, Mafb, Gns, Lamp1, Pnp, Asah1, Rin2, Stat1, Clec5a, Ets2, Ifitm2, Ms4a4a, Cd163, Ccr5, Zfp36, Nampt, Entpd1, Abcc3, Prkcb, Snx10, Galc, Cpd, Son, Sgk1, Tcf7l2, Scarb2, Itga4, Dusp6, Sptlc2, Alox5, Tcirg1, Peli1, Mcl1, Slc16a6, Cebpd, Eif2ak2, Egr1, Dpep2, Pl…
RUTELLA_RESPONSE_TO_CSF2RB_AND_IL4_UP	6.3736e-05	0.000891995	0.538434	0.623479	1.32068	168	Apoe, Cxcr4, Dock4, Runx3, Sdc4, Acp5, Epb41l2, Ccnd1, Apoc1, Lamp2, St3gal6, Marcks, Ggh, Nars, Runx1, Ubap2l, Rbm47, Il13ra1, Arhgap22, Cd84, Cd86, Filip1l, Fads1, Cd83, Atp1b3, Celf2, Il21r, Nrp1, Rftn1, Fam129a, Tnfaip8, Psmb5, Cyth1, Ncoa3, Dpysl2, Slc29a3, Mdh1, Npc1, Slc3a2, Jak1, Tmbim6, Fnbp1, Deptor, Sqstm1, Dapp1, Spred2, Eed, Arl6ip5, Cirbp, Suz12, Csnk1e, Rasgrp3, Lhfpl2, Jag1, Phyh,…
RUTELLA_RESPONSE_TO_HGF_DN	7.19457e-07	2.27934e-05	0.659444	0.687319	1.45275	138	S100a9, Cx3cr1, Cxcr4, Cd14, Stk17b, Rnase4, C5ar1, Pid1, Runx3, Mef2c, Ddit4, Mafb, Pnp, Ets2, Ifitm2, Ms4a4a, Cd163, Zfp36, Nampt, Prkcb, Galc, Son, Tcf7l2, Il13ra1, Itga4, Dusp6, Sptlc2, Alox5, Peli1, Mcl1, Cd86, Cd83, Cebpd, Eif2ak2, Egr1, Celf2, Dpep2, Plscr1, Aoah, Ncoa1, Cyth1, Dpysl2, Rgs2, Fnbp1, Fbxl5, Deptor, Dapp1, Cirbp, Slc7a7, Csnk1e, Notch2, Zfand5, Tle4, Cdkn1a, Sorl1, Marcksl1, …
RUTELLA_RESPONSE_TO_HGF_UP	3.88795e-09	2.6688e-07	0.761461	0.671971	1.43291	217	Apoe, Il1b, Hexb, Ctsd, Pla2g7, Ccr1, C3ar1, C1qa, Ccl2, Dock4, Sdc4, Acp5, Klf9, Cybb, Epb41l2, Dab2, Tm6sf1, Ccnd1, Apoc1, Lamp2, Gns, St3gal6, Lamp1, Asah1, Rin2, Marcks, Stat1, Clec5a, Ccr5, Ggh, Entpd1, Abcc3, Nars, Snx10, Runx1, Cpd, Ubap2l, Sgk1, Scarb2, Rbm47, Arhgap22, Tcirg1, Cd84, Slc16a6, Filip1l, Fads1, Atp1b3, Il21r, Nrp1, Rftn1, Fam129a, Tnfaip8, Psmb5, Gsr, Ncoa3, Slc29a3, Mdh1, R…
RUTELLA_RESPONSE_TO_HGF_VS_CSF2RB_AND_IL4_DN	5.0794e-05	0.000747138	0.557332	0.647857	1.36559	129	Cxcr4, Stk17b, Rnase4, Runx3, Sdc4, Epb41l2, St3gal6, Marcks, Zfp36, Runx1, Son, Ubap2l, Il13ra1, Itga4, Arhgap22, Peli1, Mcl1, Cd84, Cd86, Filip1l, Cd83, Cebpd, Atp1b3, Celf2, Il21r, Rftn1, Fam129a, Tnfaip8, Cyth1, Ncoa3, Dpysl2, Rgs2, Jak1, Fnbp1, Deptor, Dapp1, Spred2, Eed, Arl6ip5, Cirbp, Suz12, Csnk1e, Rasgrp3, Jag1, Zfand5, Phyh, Tfg, Cdkn1a, Sorl1, Marcksl1, Ywhaq, Ebi3, Btg1
RUTELLA_RESPONSE_TO_HGF_VS_CSF2RB_AND_IL4_UP	1e-10	9.94138e-09		0.702148	1.49908	226	Apoe, S100a9, Il1b, Hexb, Ctsd, Cx3cr1, Pla2g7, Cd14, Ccr1, C3ar1, C1qa, Ccl2, C5ar1, Pid1, Dock4, Mef2c, Acp5, Klf9, Cybb, Dab2, Tm6sf1, Ddit4, Mafb, Ccnd1, Apoc1, Lamp2, Gns, Lamp1, Pnp, Asah1, Rin2, Stat1, Clec5a, Ets2, Ifitm2, Ms4a4a, Cd163, Ccr5, Ggh, Nampt, Entpd1, Abcc3, Prkcb, Nars, Snx10, Galc, Cpd, Sgk1, Tcf7l2, Scarb2, Rbm47, Dusp6, Sptlc2, Alox5, Tcirg1, Slc16a6, Fads1, Eif2ak2, Egr1,…
Regulation of actin cytoskeleton - Mus musculus (mouse)	0.00116892	0.00840401	0.45506	0.65062	1.35812	87	Cd14, Ssh2, Itgb5, Itga6, Pik3r1, Wasf2, Itgav, Cyfip1, Diaph2, Msn, Myh9, Arhgef1, Itga4, Mapk3, Itgb2, Gsn, Diaph1, Spata13, Raf1, Actn1, Arhgef7, Vav1, Dock1, Ppp1cc, Nckap1l, Map2k1, Was, Rac3, Crk
Relaxin signaling pathway - Mus musculus (mouse)	0.00934116	0.0390514	0.38073	0.645473	1.3297	55	Fos, Tgfbr1, Jun, Pik3r1, Nfkbia, Gnai2, Arrb2, Mapk3, Gna15, Adcy7, Raf1, Nfkb1, Akt1, Creb5, Map2k1, Mapk14, Tgfbr2, Gnb2
Rheumatoid arthritis - Mus musculus (mouse)	8.12723e-08	3.44571e-06	0.704976	0.865731	1.74465	34	Ccl3, Il1b, Ccl2, Fos, Acp5, Ccl12, Jun, Ctsl, Tlr2, Atp6ap1, Tnfsf13, Atp6v0b, Tnfrsf11a, Tcirg1, Itgb2, Cd86, Tnf, Atp6v0e
SABATES_COLORECTAL_ADENOMA_DN	0.000911305	0.00700611	0.477271	0.71245	1.46053	48	Gpx3, Dusp1, Siglec1, Tlr7, Lifr, Pag1, Prkcb, Tmcc3, Dock10, Arhgap15, Chgb, Maf, Tmem140, Tmem171, Chga
SABATES_COLORECTAL_ADENOMA_UP	6.04123e-05	0.000862221	0.557332	0.843811	1.68309	24	S100a8, Cxcl2, Pf4, Tgfbi, S100a11, Slc6a6
SAMOLS_TARGETS_OF_KHSV_MIRNAS_DN	0.00163238	0.0108939	0.45506	0.773414	1.54431	25	Pmepa1, Srgn, Stat1, Abca1, Il13ra1, Hspa1a, Ucp2, Thbs1
SANA_RESPONSE_TO_IFNG_UP	0.00413123	0.0218539	0.407018	0.726297	1.46076	32	Bst2, Lgals3bp, Ifi30, Lgals9, Rnf213, Parp14, Hsd17b11, Ppp3ca, Oas2, Dtx3l, Samd9l, Ifi35, Nlrc5, Ifih1, Rac3, Golm1, Cfh, Parp9, Ube2l6, St8sia4
SANA_TNF_SIGNALING_UP	7.85013e-06	0.000166411	0.593325	0.80112	1.62524	40	Cxcl2, Vcam1, Ccl7, Ccl2, Bst2, Lgals3bp, Nfkbia, Tlr2, Ifi30, Lgals9, Itgav, Rhob, Parp14, Hsd17b11, Oas2, Tapbp, Slc15a3, Samd9l, Spag9, Oas3
SANSOM_APC_TARGETS_DN	0.00246039	0.0146859	0.431708	0.587714	1.24522	167	Slpi, Srgn, Acp5, C1qc, Pld4, Lrp1, Mertk, Laptm5, Napsa, Rgs10, Gns, Tyrobp, Sipa1, Abcc3, Inpp5d, Atp6v0b, Sec14l1, Tgfbi, Irf1, Rassf2, Sdf4, Lsp1, Itgb2, Abr, Slc7a8, Gpsm3, Fmnl1, Ndfip2, Xdh, Cggbp1, Lyl1, Cxcl14, Trim47, Cd82, Stk10, Selplg, Vav1, Rgs2, Sphk2
SARRIO_EPITHELIAL_MESENCHYMAL_TRANSITION_DN	1.30912e-06	3.77419e-05	0.643552	0.772766	1.59371	59	Ccl3, S100a8, Ctsd, Tsc22d3, Ifngr1, Cited2, Nfkbia, Mafb, Malat1, Tmem59, Ifitm2, F11r, Klf6, Pten, Lpar6, Map3k5, Acsl1, Nfe2l2, Egr1, Eef2, Ifitm3
SASAI_RESISTANCE_TO_NEOPLASTIC_TRANSFROMATION	0.000774698	0.00618685	0.477271	0.808143	1.60654	23	Ifngr1, App, Rgs10, St3gal5, Irf1, Cebpd, Tnfrsf1a
SASSON_RESPONSE_TO_FORSKOLIN_DN	0.000230127	0.00247559	0.518848	0.748925	1.52946	44	Itgb5, Acp5, Dab2, Gdi2, Axl, Npc2, Stat1, Adcy7, Rab5a, Stip1, Dhrs3, Actn1, Ptpn1, Trib1, Thbs1, Arl6ip5, Capza1, Cdk14, Arl4c, Ppp2r5c, Ilk
SASSON_RESPONSE_TO_GONADOTROPHINS_DN	0.00212741	0.0132184	0.431708	0.705505	1.4435	45	Itgb5, Acp5, Dab2, Axl, Npc2, Stat1, Adcy7, Tln1, Dhrs3, Actn1, Ptpn1, Trib1, Atp2a2, Thbs1, Arl6ip5, Capza1, Cdk14, Arl4c, Ppp2r5c, Ilk, Mapk14
SATO_SILENCED_BY_METHYLATION_IN_PANCREATIC_CANCER_1	0.00375531	0.0203328	0.431708	0.597497	1.25944	129	Ccl4, Il1b, Apoc2, Ier3, Bst2, Laptm5, F11r, Abcc3, Dusp6, Peli1, Oas2, Irf7, Git2, Tnf, Ulk2, Per1, Stxbp2, Trim25, Hpgds, Srcap, Pfkfb4, Klhl36, Ifih1, Pml, Slc7a7, C3, Cdkn1a, Trpv2, Dhx58, Gamt, Plaur, Kif21b, Nedd4l
SCHAEFFER_PROSTATE_DEVELOPMENT_12HR_UP	0.00234939	0.0142596	0.431708	0.702531	1.43742	45	Vcam1, Stk17b, Pid1, Fkbp5, Klf9, Lamp2, Glul, Atp1a1, Cebpd, Hspa1a, Maf, Ncoa1, Cxcl14, Rgs2, Fndc3b, Pfkfb3, Tle1, Arl6ip5
SCHAEFFER_PROSTATE_DEVELOPMENT_48HR_DN	1.68559e-06	4.62816e-05	0.643552	0.670592	1.42009	147	Pmepa1, Zfp36l1, Xist, Lgmn, C1qa, Dock4, Bst2, C1qc, Slco2b1, Dab2, Sh3kbp1, Ddx3x, Tyrobp, Ms4a7, Prkcb, Dhrs7, Nfic, Sh3pxd2b, Bmp2k, Runx1, Arid5b, Tgfbi, Pten, Itga4, Irf1, Rassf2, Filip1l, Cd83, Nuak1, Tcf4, Hspa1a, Pex13, Creb5, Zswim6, Thbs1, Smc1a, Hivep2, Ttyh3, Arl4c, Kdm5c, Prex1, Def6, Pdlim7
SCHAEFFER_PROSTATE_DEVELOPMENT_48HR_UP	1.88209e-08	1.04347e-06	0.733762	0.692456	1.46776	156	Ecm1, Ly6e, Serinc3, Tsc22d3, Cxcr4, Rnase4, Cited2, Hpgd, Pid1, Fkbp5, Klf9, Nfkbia, Napsa, Mafb, B4galt1, Tmem37, Lamp2, Glul, Itm2b, Nampt, Bcl2l1, Atp1a1, Anxa3, Dcxr, Sgk1, Rcsd1, Lpar6, Susd3, Dusp6, Nrip1, Sult1a1, Cebpd, Abhd12, Gsn, Fam3c, Emb, Plscr1, Leprotl1, Bcl2, Dhrs3, Maf, B3gnt8, Ctso, Rgs2, Gabarapl2, Acaa2, Dram2, Rnf128, Tle1, N6amt1, Smox
SCHAEFFER_PROSTATE_DEVELOPMENT_6HR_DN	0.00606048	0.0293748	0.407018	0.548796	1.17289	259	Itgb5, Grn, App, Zfhx3, Wnk1, Itga6, Lrp1, Wasf2, Ski, Bcl2l1, Hspa8, Rhob, Slc8a1, Gnai2, Trps1, Irf2bp2, Arid5b, Ubap2l, Adipor1, Foxn3, Camk2n1, Ier2, Ankrd11, Sap30, Bclaf1, Nrip1, Lsp1, Sf3b2, Tax1bp1, Crebbp, Tnrc6b, Leprotl1, Rnf111, Prpf40a, Hsp90ab1, Thrap3, Dhrs3, Ugcg, Nufip2, Gsr, Mgat1, Ptprj, Cpsf3, Dpysl2, Prkcsh, Snrnp70, Cxxc1, Trim8, Sppl3, Gtf2i, Fgfr1op2, Klf3, Pabpn1, March7,…
SCHAEFFER_PROSTATE_DEVELOPMENT_6HR_UP	0.00249738	0.0148147	0.431708	0.646154	1.34776	85	Serinc3, Vcam1, Trem2, Klf9, Tyrobp, Ms4a7, Prkcb, Sppl2a, Pten, Pdcd10, Ptgs1, Eif2ak2, Rheb, Smurf2, Ndfip2, Rnf130, Ulk2, Atp6ap2, March5, Ctso, Cast, Tle1, Ktn1, B2m, Psmc6, Dock11, B3galnt1, Phyh
SCHLINGEMANN_SKIN_CARCINOGENESIS_TPA_DN	0.00908764	0.0386426	0.38073	0.79904	1.56018	16	Grn, Apoc1, Itm2b, Ankrd17, Mdh1
SCHLINGEMANN_SKIN_CARCINOGENESIS_TPA_UP	0.000528221	0.00467135	0.477271	0.850071	1.66452	17	S100a9, S100a8, Slpi, Rbm6, Adar, Gch1
SCHOEN_NFKB_SIGNALING	0.00306152	0.017478	0.431708	0.805826	1.58432	18	Il1b, Cxcl2, Ctss, Ccl2, Nfkbia, Nuak2, Cdkn1b
SCHUETZ_BREAST_CANCER_DUCTAL_INVASIVE_UP	1e-10	9.94138e-09		0.782346	1.65495	141	Apoe, Pmepa1, Rgs1, Ctss, Ccr1, Olfml3, C3ar1, Col14a1, C1qa, Fxyd5, Msr1, Mef2c, Srgn, Dab2, Mertk, Tm6sf1, Gpr65, C1qb, Laptm5, Mafb, Axl, Tlr7, Lyn, Lgals1, Cd93, Ifi30, St3gal6, Ms4a4a, Cd163, Tyrobp, Irf8, Hmox1, Entpd1, Fli1, Msn, Sgk1, Tgfbi, Foxn3, Ch25h, Rcbtb2, Rassf2, Hsd17b11, Alox5, Ccnd2, Nuak1, Tcf4, Plcg2, Celf2, Adcy7, Nrp1, Etv5
SEKI_INFLAMMATORY_RESPONSE_LPS_UP	4.80443e-06	0.00010993	0.610527	0.798923	1.63777	46	Ccl3, Cxcl2, Vcam1, Ccl7, Ccl2, Ier3, Nfkbiz, Nfkbia, Cxcl16, Tlr2, Jdp2, Sh3pxd2b, Neurl3, Egr1, Slc15a3, Plscr1, Egr2, Rab20, Slc4a7
SENESE_HDAC1_TARGETS_UP	0.00238639	0.0143775	0.431708	0.571571	1.21973	223	Serinc3, Ccl2, Ogfrl1, Dock4, Srgn, Tgfbr1, Itga6, Gpr65, Nfkbiz, Nfkbia, Extl3, Pnp, Ddx3x, Spred1, Nampt, Bcl2l1, Papola, Snap23, Galc, Dock10, Psme4, Edem1, Bclaf1, Adam10, Fcho2, Fkbp15, Mcl1, Tor1aip1, Ccnd2, Cebpd, Nfe2l2, Stip1, Lcp1, Anapc5, Hsp90ab1, Celf1, Tpp1, Gsr, Top1, Trib1, Slc6a6, Tfe3, Stx16, Trim8, Gpcpd1, Gtf2i, Tpr, Arhgap5, Mgst1, Gart, Klf3, Sqstm1, Spred2, Usp34, Bach1, Ir…
SENESE_HDAC3_TARGETS_UP	0.00334833	0.0186716	0.431708	0.559131	1.19549	249	Serinc3, Ccl2, Dock4, Tgfbr1, Itga6, Cmtm7, Nfkbiz, Nfkbia, B4galt1, Malat1, Extl3, Ddx3x, Spred1, Ets2, Btg2, Nampt, Bcl2l1, Rhob, Papola, Klf6, Slfn5, Snap23, Galc, Camk2d, Psme4, Scarb2, Cpeb2, Tmem173, Man1a2, Adam10, Fcho2, Mcl1, Ppp3ca, Jmjd1c, Ccnd2, Mbnl2, Ash1l, Stip1, Hsp90ab1, Tpp1, Top1, Trib1, Slc6a6, Dnajc13, Fxr1, Maml3, Stk10, Stx16, Gtf2i, Tpr, Arhgap5, Jak1, Klf3, Pde4b, Sqstm1,…
SENGUPTA_NASOPHARYNGEAL_CARCINOMA_DN	0.00271937	0.0159348	0.431708	0.663861	1.37204	62	S100a9, Slpi, Prdx5
SENGUPTA_NASOPHARYNGEAL_CARCINOMA_WITH_LMP1_DN	3.45868e-05	0.000563354	0.557332	0.831666	1.66245	29	S100a9, S100a8, Xist, Ccl7, Prkcb
SERVITJA_ISLET_HNF1A_TARGETS_UP	3.42223e-06	8.291e-05	0.627257	0.771251	1.5886	56	Apoe, Vcam1, Stk17b, Ctsc, Ccl2, C1qc, Epb41l2, C1qb, Laptm5, Lgals1, Abcc3, Msn, Itgb2, Adcy7, Slc15a3, Ifitm3, Maf, Egr2
SERVITJA_LIVER_HNF1A_TARGETS_DN	0.00829498	0.0366203	0.38073	0.668894	1.35699	40	Ly6e, Ctsc, P2ry13, Lifr, Il13ra1, Dock8, Egr1, Lcp1, Ang
SESTO_RESPONSE_TO_UV_C7	0.00113324	0.0081883	0.45506	0.769701	1.54056	30	Ctsc, Itga6, Lgals1, Pgd, Acsl1, Esd, Cebpd, Atp1b3, Gsn, Hsd17b4, Plp2, Rsu1, Cirbp, Pck2
SMID_BREAST_CANCER_BASAL_DN	0.000517479	0.00461886	0.477271	0.592738	1.2645	221	Ecm1, Cst3, Cx3cr1, Trem2, Xist, Rnase4, Olfml3, Hpgd, Col14a1, Ccnd1, Asah1, Btg2, Slc4a8, Abcc3, Rhob, Cpd, Dcxr, Camk2n1, Rbm47, Dusp6, Sptlc2, Nrip1, Mtus1, Reep5, Slc16a6, Uba7, Csf3r, Dgkd, Slc7a8, Ucp2, Pold4, Bcl2, Ugcg, Stard3, Cdk12, Man1c1, Cxcl14, Ncoa3, Srcap, Slc4a7, Pnpla2, Atp8a1, Sphk2, Deptor, Alcam, Msl1
SMID_BREAST_CANCER_BASAL_UP	0.000157576	0.00183182	0.518848	0.605039	1.28862	198	S100a9, S100a8, Slpi, Rcan1, Ccl7, Ccl2, Fxyd5, Ogfrl1, Runx3, Itga6, Epb41l2, Ddit4, Gdi2, Lyn, St3gal6, Ifnar2, Ggh, Klf6, Anxa3, Msn, S100a1, Peli1, Tra2b, Mfge8, Stip1, Plscr1, Actn1, Rtp4, Rgs2, Fndc3b, Gart, Klhl24, Mrps12, Ifih1, Mmp14, Pml, Tap1, Arl4c, Sigmar1, Nt5dc2, Slc2a6, Ddx17
SMID_BREAST_CANCER_ERBB2_UP	0.000471686	0.00435856	0.498493	0.714001	1.46839	52	S100a9, S100a8, Slpi, Lrp1, Abcc3, Cpd, Il13ra1, Dusp6, Sptlc2, Acsl1, Ucp2, Stard3, Cdk12, Ncoa3, Sqstm1, Alcam, Med1, Akr1b10, Lpcat3, P4hb
SMID_BREAST_CANCER_LUMINAL_A_UP	0.0125424	0.0472059	0.38073	0.782604	1.52809	16	Dusp1, Col14a1, Btg2, Runx1, Cxcl14
SMID_BREAST_CANCER_LUMINAL_B_DN	4.82628e-08	2.31903e-06	0.719513	0.681359	1.44329	168	S100a9, S100a8, Cxcl2, Slpi, Rcan1, Vcam1, Ctsc, Col14a1, App, Ccl2, Runx3, Srgn, Gpr183, Itga6, Epb41l2, Lyn, Bin1, Prkcb, Klf6, Anxa3, Msn, Tcf7l2, Bin2, Ch25h, S100a1, Peli1, Mrc1, Ikzf1, Il21r, Mfge8, Tnfaip8
SMID_BREAST_CANCER_NORMAL_LIKE_UP	3.78852e-05	0.000593603	0.557332	0.639372	1.35516	155	Cxcl2, Vcam1, Ctsc, Col14a1, Ccl2, Runx3, Mef2c, Srgn, Gpr183, Siglec1, Sla, Pik3r1, Lyn, Bin1, Irf8, Prkcb, Fli1, Foxn3, Dock10, Bin2, Ch25h, Itga4, Elmo1, Sbno1, Mrc1, Tcf4, Git2, Celf2, Il21r, Arhgap15, Fmnl1, Tnfaip8, Aoah, Lyl1, Stk10, Rsu1, Mast3, Hivep2, Arl4c, Rasgrp3, C3, Cd302, Def6, Tle4, Ncf4, Nlrp3, P2ry14, Arhgap4, Lrch4, Cfh, Sp110, Tnfrsf1b, Slc16a7
SMID_BREAST_CANCER_RELAPSE_IN_BONE_DN	0.00118733	0.00846897	0.45506	0.641594	1.34295	99	S100a9, S100a8, Slpi, Cxcr4, Picalm, Runx3, Itga6, Gdi2, Zfp36l2, Klf6, S100a1, Mcl1, Mfge8, Rheb, Stip1, Gart, Klhl24, Mmp14, Usp34, Exoc5, Arl4c, Sigmar1, Eprs, Eno1, Cyba, Cdkal1
SMIRNOV_CIRCULATING_ENDOTHELIOCYTES_IN_CANCER_UP	2.44345e-05	0.000426937	0.57561	0.723831	1.50398	73	Rgs1, Ifngr1, Cd14, Ccr1, Cebpb, C3ar1, C5ar1, Ier3, Skil, Sla, Tlr2, Cd93, Glul, Abca1, Hmox1, Adap2, Tgfbi, Ncf2, Alox5, Slc16a6, Gna15, Acsl1, Egr1, Il21r, Smurf2, Tnfrsf1a, Dhrs3
SMIRNOV_RESPONSE_TO_IR_6HR_DN	0.000216524	0.00235562	0.518848	0.72691	1.49741	54	Ccl4, Rgs1, Ccr1, Cybb, Zfp36, Sipa1, Entpd1, Klf6, Itga4, Ier2, Egr1, Tnf, Aim2, Trib1, Atp8a1, Rgs2, Hk2, Vgll4
SPIELMAN_LYMPHOBLAST_EUROPEAN_VS_ASIAN_DN	0.000819718	0.00641728	0.477271	0.553303	1.19193	346	Ctss, Lgmn, Picalm, Mef2c, Man2a1, Jun, Gdi2, Tlr7, Pnp, Asah1, Marcks, Wasf2, Btg2, Itm2b, Ppt1, Hspa8, Rhob, Klf6, Galc, Myo5a, Slc38a2, Son, Nptn, Smad4, Pten, Lpar6, Rcbtb2, Rassf2, Cct2, Rab1a, Pde3b, Il10ra, Pdcd10, Mcl1, Tm9sf2, Etf1, Oas2, Pitpna, Tax1bp1, Pum2, Acsl1, Ube2d3, Ergic3, Nfe2l2, Ralb, Psma1, Gmpr2, Fam129a, Lcp1, Tnfaip8, Hsp90ab1, Aip, Gde1, Spag9, Ppm1a, Xdh, Cggbp1, Usp8,…
SPIELMAN_LYMPHOBLAST_EUROPEAN_VS_ASIAN_UP	0.00993898	0.0404719	0.38073	0.546544	1.16867	246	Cst3, Ifngr1, Cebpb, Srgn, Ophn1, Tm6sf1, B4galt1, Ddx3x, Ifnar2, Aprt, Arid4b, Atp1a1, Dcxr, Ptpn6, Rtn4, Rpl4, Tcirg1, Aup1, S100a11, Ccnd2, Rreb1, Rtn3, Il21r, Etv5, Dars, Cept1, Stxbp2, Ucp2, Tcof1, Hsd17b4, Psmb5, Polg, Pgap2, Mef2d, Dpysl2, Slc4a7, Npc1, Hk2, Dapp1, Stat2, Eif4g3, Tpp2, Uqcrc1, Cox5b, Pck2, B2m, Csnk1e, Fau, Kdm5c, Ep300, Tra2a, Eif4ebp1, Macf1, Slc2a6, Phyh, Arid3a, Arf1, …
SPIRA_SMOKERS_LUNG_CANCER_UP	0.00524776	0.0262661	0.407018	0.749812	1.4956	24	Cxcl2, Rgs1, Fos, Anxa3, Cct2, Rab1a, Dusp6, Atp6ap2, Ugcg, Fxr1, Arl6ip5
STAMBOLSKY_TARGETS_OF_MUTATED_TP53_DN	0.00831158	0.0366203	0.38073	0.729101	1.45583	25	Ssh2, Tgfbr1, Bst2, Stat1, Tsc22d4, Irf7, Dtx3l, Ifi35, Xaf1, Oas3, Ddx58, Cirbp, Herc6, Tbc1d22a, Sp110, Slc40a1
STARK_PREFRONTAL_CORTEX_22Q11_DELETION_UP	0.00814552	0.0362008	0.38073	0.593713	1.2457	110	Mef2c, Klf9, Wnk1, Pik3r1, Malat1, Marcks, Spred1, Bin1, Ski, Slc8a1, Nfic, Myh9, Cpeb2, Ptk2b, Eif3c, Ankrd11, Dleu2, Mycbp2, Snx18, Tcf4, Ogt, Dgkd, Mia3, Actn1, Ptprj, Rbm25, Trim8, Atp8a1, Klhl24, Pom121, Gsk3b, Ttyh3, Smarca5, Igf1r, Ttc14, Srrm1, Rictor, Impad1, Brd1, R3hdm1, Mtdh, Smarca2, Fndc3a, Pbx1, Srsf11, Sp3, Rbm39, Lpin2, Endod1, Meg3, Rsf1, Dnm2, Setd7, Ubqln2, Cdc40, Lpgat1, Leng…
STEARMAN_LUNG_CANCER_EARLY_VS_LATE_DN	0.000116999	0.00143536	0.538434	0.825146	1.64761	25	Ccl3, Ctsd, Ctss, Acp5, Laptm5, Apoc1, Mpeg1, Bcl2l11
STEARMAN_TUMOR_FIELD_EFFECT_UP	0.000326801	0.00326009	0.498493	0.858323	1.68068	17	Ctsd, Ctss, Acp5, Laptm5, Apoc1, Mpeg1, Scarb2, Ptgs1
ST_GRANULE_CELL_SURVIVAL_PATHWAY	0.00908764	0.0386426	0.38073	0.799187	1.56047	16	Cxcl2, Fos, Jun, Asah1, Creb5
SUBTIL_PROGESTIN_TARGETS	0.000785436	0.00622092	0.477271	0.845092	1.65477	17	Dusp1, Jun, Ccnd1, Sap30, Rps6ka1, Cebpd
SWEET_KRAS_ONCOGENIC_SIGNATURE	0.00457327	0.0235863	0.407018	0.687961	1.40496	44	Cst3, Ctss, Cited2, Ccnd1, Gns, Npc2, Tgfbi, S100a1, Dusp6, Mrc1, Itgb2, Eef2, Fam3c, Kdelr1, Pon2, Fez2, Sirpa, Cdkn1a, Il18, Btg1, Psen1
SWEET_KRAS_TARGETS_UP	0.000499162	0.00454424	0.477271	0.751768	1.52142	37	Pmepa1, Ccl2, Jun, Lamp2, Itgav, Sgk1, Tgfbi, Ncf2, Dicer1, Nuak1, Adcy7, Jak1, Rsu1
SWEET_LUNG_CANCER_KRAS_DN	8.98827e-10	7.62152e-08	0.801216	0.705341	1.49426	160	S100a9, Stab1, Il1b, S100a8, Gpx3, Cxcr4, Xist, Dusp1, Mef2c, Srgn, Klf9, Wnk1, Epb41l2, Jun, Nfkbia, Adrb2, Cd93, Glul, Lifr, Marcks, Ets2, Abca1, Pag1, Ggh, Sash1, Rhob, Psmb10, Tpst2, Prdx6, Sult1a1, Acsl1, S1pr1, Tcf4, Gsn, Ifitm3
SWEET_LUNG_CANCER_KRAS_UP	5.32145e-07	1.80491e-05	0.659444	0.633189	1.35261	238	Ctsd, Slpi, Pla2g7, Cd14, Ctss, Cited2, Ctsc, Fcgr2b, Msr1, C1qc, C1qb, Laptm5, Napsa, Axl, Ccnd1, Apoc1, Gns, Ifi30, Npc2, Soat1, Mpeg1, Tyrobp, Ccr5, Aprt, Entpd1, Specc1, Hspa8, Atp1a1, Papola, Cebpa, Snx10, Slc38a2, Tgfbi, Ch25h, Ctsh, Edem1, Itga4, S100a1, Dusp6, Fam49b, Ptgs1, Mrc1, Itgb2, Hspa1b, Fuca1, Adcy7, Eef2, Fam3c, Hexa, Lcp1, Stxbp2, Lrrfip1, Pcyox1, Plp2, Actn1, Psmb5, Polg, Marc…
Salivary secretion - Mus musculus (mouse)	0.00302139	0.0172831	0.431708	0.757806	1.51315	25	Lyz2, Cst3, Adrb1, Adrb2, Prkcb, Atp1a1, Atp1b3, Adcy7
Salmonella infection - Mus musculus (mouse)	2.76875e-06	7.06398e-05	0.627257	0.811843	1.65304	42	Ccl4, Ccl3, Il1b, Cxcl2, Ifngr1, Cd14, Fos, Jun, Wasf2
Staphylococcus aureus infection - Mus musculus (mouse)	0.000303643	0.0030933	0.498493	0.828413	1.64327	22	Fcgr3, Fcgr4, C3ar1, C1qa, C5ar1, Fcgr2b, C1qc, C1qb, Itgb2, Fcgr1
Systemic lupus erythematosus - Mus musculus (mouse)	0.000783083	0.00621936	0.477271	0.758373	1.5283	34	Fcgr4, C1qa, C1qc, C1qb, Cd86, Fcgr1, Tnf, H3f3b, Actn1, Snrpb
TAKEDA_TARGETS_OF_NUP98_HOXA9_FUSION_10D_DN	1e-10	9.94138e-09		0.889747	1.82399	48	Ccl4, Apoe, Stab1, Cxcl2, Slpi, Pla2g7, Trem2, Ccl7, Lgmn, C1qa, C5ar1, Pid1, Dock4, Acp5, C1qc, Slco2b1, Dab2, C1qb, Tlr7, Glul, Clec5a, Anxa3, Sgk1, Tgfbi, Fcho2, Frmd4a, Fuca1, Abhd12, Nrp1, Slc7a8, Slc38a6, Maf
TAKEDA_TARGETS_OF_NUP98_HOXA9_FUSION_10D_UP	0.000792241	0.00625762	0.477271	0.68591	1.41761	62	Ly6e, Hpgd, Pld4, Lgals3bp, Adrb1, Lilra5, Stat1, Slc8a1, Lsp1, Oas2, Irf7, Eif2ak2, Epsti1, Samd9l, Dhrs3, Rtp4, Xaf1, Oas3, Ddx58, Arhgap5, Thbs1, Ifih1
TAKEDA_TARGETS_OF_NUP98_HOXA9_FUSION_16D_DN	0.00146345	0.00992736	0.45506	0.686461	1.4128	57	Apoe, Slpi, Dock4, Tgfbr1, Tmem37, Anxa3, Dleu2, Peli1, Mtus1, Frmd4a, Hexa, Lrrfip1, Maf, Asxl2, Atp8a1
TAKEDA_TARGETS_OF_NUP98_HOXA9_FUSION_16D_UP	0.00531688	0.02652	0.407018	0.6641	1.36802	54	Ly6e, Hpgd, Adrb1, Stat1, Lsp1, Oas2, Ikzf1, Bcl2l11, Abcd2, Epsti1, Xaf1, Oas3, Mef2d, Clec4d, Thbs1
TAKEDA_TARGETS_OF_NUP98_HOXA9_FUSION_3D_DN	6.41359e-06	0.000141148	0.610527	0.90389	1.77712	18	S100a9, S100a8, Ccl7, Fcgr2b, Mafb, Glul, Cd163, Entpd1, Tgfbi, Alox5, Ndfip2
TAKEDA_TARGETS_OF_NUP98_HOXA9_FUSION_3D_UP	0.00173957	0.0114241	0.45506	0.666851	1.38559	73	Ly6e, Bst2, Lgals3bp, Adrb1, Malat1, Stat1, Rnf213, Bmp2k, Arid5b, Parp14, Ch25h, Arhgap22, Ptgs1, Oas2, Irf7, Dtx3l, Eif2ak2, Parp12, Epsti1, Samd9l, Ifi35, Xaf1, Oas3, Trim25, Ddx58, Stat2, Ifih1, Galnt2, Herc6
TAKEDA_TARGETS_OF_NUP98_HOXA9_FUSION_6HR_DN	0.000257984	0.00269481	0.498493	0.854377	1.68428	19	Ccl4, Ccr1, Ccl2, Htra3, Zfp36, Hmox1, Rhob
TAKEDA_TARGETS_OF_NUP98_HOXA9_FUSION_8D_DN	1e-10	9.94138e-09		0.819111	1.70831	81	S100a9, S100a8, Slpi, Pla2g7, Ifngr1, Cd14, Lgmn, C1qa, C5ar1, Pid1, Fcgr2b, Gpr34, Dock4, Cybb, C1qc, Slco2b1, Jun, Dab2, Tm6sf1, C1qb, Malat1, Glul, Clec5a, Cd163, Adam9, Entpd1, Tmcc3, Sgk1, Tgfbi, Cux1, Ncf2, Alox5, Mrc1, Slc16a6, Nrp1, Fam129a, Slc11a1, Maf
TAKEDA_TARGETS_OF_NUP98_HOXA9_FUSION_8D_UP	0.000764765	0.00614769	0.477271	0.710956	1.45872	50	Ly6e, Mef2c, Pld4, Lgals3bp, Ddit4, Adrb1, Apoc1, Stat1, Rnf213, Oas2, Irf7, Eif2ak2, Epsti1, Dhrs3, Xaf1, Oas3, Ddx58, Thbs1, Ifih1, Herc6, Gch1, Flt3, Gdpd1, Slc40a1
TARTE_PLASMA_CELL_VS_PLASMABLAST_UP	1e-10	9.94138e-09		0.789115	1.66205	126	Apoe, S100a9, S100a8, Apoc2, Cst3, Gpx3, Tsc22d3, Vcam1, Dusp1, Lgmn, Grn, Col14a1, Alox5ap, Tcn2, Fos, Zfhx3, Jun, Lrp1, Dab2, Mertk, Nfkbia, Apoc1, Lgals9, Btg2, Cyfip1, Nfic, Nr4a1, Runx1, Myo5a, Rpl18a, Fuca1, Egr1, Rab32, Hexa, Mia3
TAVOR_CEBPA_TARGETS_UP	0.00488046	0.0248593	0.407018	0.783735	1.55581	21	S100a9, Cxcr4, C3ar1, Btg2, Ggh, Hmox1, Ccnd2, Acsl1, Trib1, Rgs2
TENEDINI_MEGAKARYOCYTE_MARKERS	0.000421937	0.00398327	0.498493	0.77375	1.54953	31	Il1b, Pf4, Cxcr4, Fos, Jun, Stat1, Fli1, Mcl1, Cdkn1b, Bcl2
THEILGAARD_NEUTROPHIL_AT_SKIN_WOUND_DN	0.000293923	0.00302636	0.498493	0.633031	1.33801	138	Tsc22d3, Cited2, Gdi2, Zfp36l2, Entpd1, Inpp5d, Prkcb, Sec14l1, Gnai2, Snap23, Fli1, Tpst2, Arhgef1, Rcbtb2, Adam10, Pde3b, Lsp1, Mapk3, Itgb2, Rps6ka1, Map3k5, Crebbp, Rgs19, Plcg2, Celf2, Ogt, Csf3r, Tnpo3, Ppm1a, Lrrfip1, Raf1, Actn1, Ncoa1, Akt1, Cyth1, Hdac5, Selplg, Stx16, Rgs2, Jak1, Ubn1, Usp1, Ppp1cc, Ralbp1, Cox5b, Smc1a, Fez2, Gsk3b, Yy1, Slc25a3, Cradd, Was, Calm2, Cdkn2d, Ppfia1, Dhx…
THEILGAARD_NEUTROPHIL_AT_SKIN_WOUND_UP	2.01208e-06	5.37114e-05	0.627257	0.786655	1.6178	52	Ccl3, Il1b, Cxcl2, Lgmn, Ccl2, Ier3, Tgfbr1, Skil, Gpr65, Plek, Ets2, Zfp36, Nampt, Atp1a1, Eef1a1, Rab1a, Nfe2l2, Tnf, Tpp1, Nfkb1, Trib1
THUM_SYSTOLIC_HEART_FAILURE_UP	1e-10	9.94138e-09		0.695519	1.48303	212	Ccl4, S100a9, Cxcl2, Cx3cr1, Cxcr4, Vcam1, Cd14, Ctss, Rnase4, C3ar1, Picalm, Ctsc, C1qa, Alox5ap, Gpr34, Msr1, Srgn, C1qc, C1qb, Laptm5, Gdi2, Tlr7, P2ry13, Lyn, St3gal6, Lamp1, Stat1, Zfp36l2, Mpeg1, Ms4a4a, Tyrobp, Irf8, Adam9, Nampt, Entpd1, Papola, Slc8a1, Scoc, Snap23, Fli1, Scarb2, Lpar6, Cct2, Hsd17b11, Matr3, Bclaf1, Mrc1, Itgb2, Ralb, Mbnl2, Gsn, Rab5a, Mfge8, Lcp1, Anapc5, Hsp90ab1, Tp…
TIAN_TNF_SIGNALING_VIA_NFKB	0.00739107	0.03413	0.407018	0.792098	1.53495	15	Cxcl2, Sdc4, Nfkbia, Zfp36, Irf1, Cd83, Nfkb1, Rel
TNF signaling pathway - Mus musculus (mouse)	0.0011137	0.00808766	0.45506	0.681704	1.41411	66	Il1b, Cxcl2, Vcam1, Cebpb, Ccl2, Fos, Ccl12, Jun, Pik3r1, Nfkbia, Ifi47, Itch, Mapk3, Map3k5, Tnf, Tnfrsf1a, Gm5431, Nfkb1, Akt1
TONKS_TARGETS_OF_RUNX1_RUNX1T1_FUSION_ERYTHROCYTE_UP	2.11526e-06	5.59477e-05	0.627257	0.752474	1.56191	68	Ecm1, Ccl7, C3ar1, App, Jun, Tlr2, Tlr7, Stat1, Clec5a, Cd163, Tmem176b, Klf6, Cpd, Tcf7l2, Arap3, Ch25h, Dusp6, Nrip1, Mapk3, Oas2, Acsl1, Slc15a3, Dennd5a, Maf
TONKS_TARGETS_OF_RUNX1_RUNX1T1_FUSION_GRANULOCYTE_UP	0.00607262	0.0293748	0.407018	0.77595	1.54036	21	Ly6e, Mef2c, Tmem176b, Arid5b
TONKS_TARGETS_OF_RUNX1_RUNX1T1_FUSION_HSC_DN	1.45561e-09	1.1342e-07	0.788187	0.779417	1.62697	87	S100a9, Stab1, Cxcr4, Cd33, Ccl2, Alox5ap, Runx3, Gpr183, Cybb, Itga6, Sla, Laptm5, Ccnd1, Lgals1, Zfp36l2, Tyrobp, Tnfsf13, Irf8, Cebpa, Tgfbi, Bin2, Dyrk2, Camk1, Rassf2, Il10ra, Fads1, Rps6ka1, Tpcn1, Acsl1, Adcy7, Plp2, Actn1, Gsr, Mgat1, Cd82, Stk10, Selplg, Spi1
TONKS_TARGETS_OF_RUNX1_RUNX1T1_FUSION_HSC_UP	0.000609066	0.00522093	0.477271	0.655433	1.37057	95	Apoe, Ecm1, Rgs1, Dab2, Tmem176b, Hmox1, Klf6, Runx1, Arid5b, Tcf7l2, Lpar6, Ch25h, Il13ra1, Dusp6, Irf7, S1pr1, Gsn, Hbp1, Egr2, Hpgds, Gdf3, Fxr1, Ddx58, Rgs2, Pde4b, Deptor, Klhl24
TONKS_TARGETS_OF_RUNX1_RUNX1T1_FUSION_SUSTAINDED_IN_ERYTHROCYTE_UP	0.00109749	0.00801026	0.45506	0.831152	1.63849	19	Ecm1, Tmem176b, Klf6, Tcf7l2, Ch25h, Dusp6, Acsl1
TORCHIA_TARGETS_OF_EWSR1_FLI1_FUSION_DN	0.00126096	0.00882369	0.45506	0.615571	1.3011	138	Ifngr1, Ctsc, Runx3, Fkbp5, Mef2c, Skil, Epb41l2, Nisch, Tm6sf1, Cmtm7, Ccnd1, Lgals1, Spred1, Tyrobp, Ggh, Dock10, Rcsd1, Ncf2, Pde3b, Lrch1, Rgs19, Ralb, Celf2, Arhgap15, Emb, Lcp1, Plp2, Mob3a, Nlrc5, Selplg, Slc4a7, Ppp1r9a, Hk2, Limd2, Ctbp2, Pde4b, Fuca2, Rassf5, Pnpo, Nckap1l, Lhfpl2
TORCHIA_TARGETS_OF_EWSR1_FLI1_FUSION_UP	0.0011137	0.00808766	0.45506	0.613081	1.29229	129	Apoe, Tsc22d3, Vcam1, Grn, Ddit4, Klf6, Nfic, Tmcc3, Apobec1, Runx1, Klhl6, Dcxr, Lpar6, Rcbtb2, Alox5, Frmd4a, Diaph1, Stx7, Mgat5, Fermt3, Ptprj, Trim47, Ncoa3, Gdf3, Cmas, Gpcpd1, Rsu1, Hsd3b7, Zmiz1, Smox, Tsc22d2, Dock11, Kdm5b, Def6, Tmed8, Pitpnm1, Tmem9b, Mob1b, Mavs, Zdhhc9, Fam129b, Gnaq, St8sia4, Bbx, Hhex, Sgk3, Trim26, Naglu, Itgb7, Serpinb2
TSAI_RESPONSE_TO_IONIZING_RADIATION	7.38884e-05	0.0010021	0.538434	0.701298	1.46239	80	Ccl4, Ccl3, Tsc22d3, Ifngr1, Ccr1, Grn, Nfkbia, Axl, Stat1, Btg2, Sipa1, Sgk1, Ptpn6, Dusp6, Rps6ka1, Cd83, Plcg2, Clk1, Tnfaip8, Nfkb1, Tgif1, Ncoa3, Plod3, Cct4
TSENG_IRS1_TARGETS_DN	0.0109852	0.0432654	0.38073	0.655789	1.35059	58	Cst3, Zfhx3, Dab2, Htra3, Lifr, Tgfbi, Hsd17b11, Tapbp, Diaph1, Nrp1, Dennd5a, Rab14, Ghitm, Mmp14, H6pd, Pml, Cirbp, B3galnt1, Esrra, Mgst3
TURASHVILI_BREAST_DUCTAL_CARCINOMA_VS_DUCTAL_NORMAL_DN	0.00420147	0.0221441	0.407018	0.680038	1.39376	49	Rcan1, Dusp1, Fos, St3gal6, Spred1, Sec14l1, Psme4, Egr1, Per1
TURASHVILI_BREAST_LOBULAR_CARCINOMA_VS_DUCTAL_NORMAL_UP	0.00628985	0.0302227	0.407018	0.763183	1.51717	23	Rgs1, Cxcr4, C5ar1, Tagap, Spag9, Dock1
TURASHVILI_BREAST_LOBULAR_CARCINOMA_VS_LOBULAR_NORMAL_DN	0.000326147	0.00326009	0.498493	0.78932	1.5765	28	Rgs1, Cxcr4, Tmem119, C5ar1, Tagap, Dleu2, Rftn1, Ugcg
Th1 and Th2 cell differentiation - Mus musculus (mouse)	0.00168435	0.0111889	0.45506	0.714967	1.458	43	Ifngr1, Runx3, Fos, Jun, Nfkbia, Stat1, Mapk3, Ppp3ca, Maf, Nfkb1, Ppp3cb, Maml3, Jak1, Il4ra, Ifngr2, Nfatc1, Notch2, Jag1, Nfatc2, Mapk14
Th17 cell differentiation - Mus musculus (mouse)	0.000207455	0.00228279	0.518848	0.720984	1.48526	55	Il1b, Ifngr1, Fos, Tgfbr1, Jun, Nfkbia, Stat1, Runx1, Smad4, Mapk3, Ppp3ca, Il21r, Hsp90aa1, Hsp90ab1, Nfkb1, Ppp3cb, Jak1, Il4ra, Rxrb, Ifngr2, Nfatc1, Nfatc2, Mapk14, Tgfbr2
Toll-like receptor signaling pathway - Mus musculus (mouse)	2.4993e-05	0.000431465	0.57561	0.749708	1.54321	53	Ccl4, Ccl3, Il1b, Cd14, Fos, Jun, Pik3r1, Nfkbia, Tlr2, Tlr7, Stat1, Ifnar2, Mapk3, Cd86, Irf7, Tnf, Nfkb1, Akt1
Toxoplasmosis - Mus musculus (mouse)	0.000572432	0.00495592	0.477271	0.713251	1.46893	58	Ifngr1, Itga6, Nfkbia, Tlr2, Stat1, Il10rb, Ccr5, Bcl2l1, Hspa8, Gnai2, Pik3cg, Irgm1, Alox5, Il10ra, Mapk3, Igtp, Hspa1b, Tnf, Hspa1a, Tnfrsf1a, Bcl2, Nfkb1, Akt1, Jak1, Pik3r5, Ifngr2
Transcriptional misregulation in cancer - Mus musculus (mouse)	0.000929623	0.00701597	0.477271	0.657396	1.37276	89	Csf1r, Cd14, Cebpb, Hpgd, Bcl2a1b, Mef2c, Nfkbiz, Ddx5, Bcl2l1, Cebpa, Bmp2k, Runx1, Fli1, Dusp6, Cdkn1b, Cd86, Jmjd1c, Ccnd2, Fcgr1, H3f3b, Etv5, Maf, Lyl1, Nfkb1, Tfe3, Spi1, Klf3, Rxrb, Pml, Rel, Fus, Ewsr1, Cdk14, Igf1r
Tuberculosis - Mus musculus (mouse)	1.27224e-08	7.33572e-07	0.74774	0.747069	1.56321	97	Il1b, Ctsd, Fcgr3, Ifngr1, Cd14, Ctss, Fcgr4, Cebpb, Fcgr2b, Tlr2, Plk3, Lamp2, Lamp1, Stat1, Il10rb, Atp6ap1, Atp6v0b, Camk2d, Il10ra, Lsp1, Tcirg1, Mapk3, Mrc1, Itgb2, Ppp3ca, Crebbp, Fcgr1, Tnf, Rab5a, Tnfrsf1a, Bcl2, Cebpg, Raf1, Nfkb1, Akt1, Ppp3cb, Fcer1g, Sphk2, Jak1, Irak2, Ifngr2, Ep300, C3, Malt1, Calm2, Mapk14, Eea1, Tlr1, Casp9
UDAYAKUMAR_MED1_TARGETS_DN	0.00680409	0.0318445	0.407018	0.592785	1.24389	111	Rcan1, Tsc22d3, Cited2, Picalm, Axl, Lifr, Ets2, Hmox1, Rhob, Arid5b, Pten, Rcbtb2, Ppp3ca, Gsn, Fmnl1, Hbp1, Spag9, Polg, Gdpd5, Trib1, Frmd4b, Map1lc3b, Rgs2, Rnf13, Tmbim1, Klhl24, Fosl2, Upf1, Cdkn1a, Herc1, Pnn, Erap1, Nedd4l, Btg1, Eif2ak3, Pfdn6, Rb1cc1, Rhoc
UZONYI_RESPONSE_TO_LEUKOTRIENE_AND_THROMBIN	0.00107796	0.00791571	0.45506	0.802483	1.59529	23	Cxcl2, Rcan1, Dusp1, Cited2, Zfp36, Nr4a1, Arid5b, Mcl1, Egr1, Egr2, Rgs2
VALK_AML_CLUSTER_11	0.0126545	0.0473189	0.38073	0.759487	1.49722	19	App, Klf9, Itga6, Dab2, St3gal5, Lpar6, Reep5, Dpysl2
VANASSE_BCL2_TARGETS_DN	0.00076553	0.00614769	0.477271	0.762221	1.53301	32	Pla2g7, Gpx3, Ccr1, Marcks, Cyfip1, Trps1, Nfkbid, Ccnd2, Hcst, Bcl2
VART_KSHV_INFECTION_ANGIOGENIC_MARKERS_DN	0.00412711	0.0218539	0.407018	0.691016	1.41119	44	Stab1, Cxcl2, Ccl2, Rhob, Pten, Ptgs1, Ang, Thbs1, Chga, Epha2, Notch2
VART_KSHV_INFECTION_ANGIOGENIC_MARKERS_UP	7.98907e-06	0.00016812	0.593325	0.779335	1.59765	48	Stab1, Il1b, Cxcl2, Pf4, Cxcr4, Tgfbr1, Itgav, Ccr5, Hmox1, Pten, Ptgs1, S1pr1, Tnf, Nrp1
VECCHI_GASTRIC_CANCER_ADVANCED_VS_EARLY_UP	8.29128e-05	0.00108162	0.538434	0.756143	1.54711	45	Pla2g7, C3ar1, Msr1, Dab2, Tlr2, Mafb, Axl, Apoc1, Cd163, Rnf213, Snx10, Havcr2, Alox5, Nuak1, Nipbl, Thbs1, Pik3r5, Cdk14, Arl4c
VECCHI_GASTRIC_CANCER_EARLY_DN	0.00464763	0.0238657	0.407018	0.635951	1.32388	76	Gpx3, Tsc22d3, Cited2, Hpgd, Pid1, Fkbp5, Klf9, Adrb2, St3gal6, Glul, Lifr, Ccpg1, Snx24, Chgb, Maf
VERHAAK_AML_WITH_NPM1_MUTATED_DN	7.01652e-06	0.000152247	0.610527	0.695216	1.45471	97	Rgs1, Hpgd, Mef2a, App, Runx3, Mef2c, Itga6, Tm6sf1, Clec5a, Galc, Adipor1, Tgfbi, Lpar6, Pde3b, Ccnd2, Gsn, Csf3r, Fam129a, Dhrs3, Ugcg, Dpysl2, Hpgds, Pde4b, Deptor, Syngr1, Smagp, Lhfpl2
VERHAAK_AML_WITH_NPM1_MUTATED_UP	1e-10	9.94138e-09		0.805298	1.68161	89	Ccl4, Il1b, Cxcl2, Ctsd, Cx3cr1, Pf4, Cd14, Ccr1, C3ar1, C1qa, C5ar1, Ier3, Lgals3bp, C1qb, Nfkbia, Mafb, Lilra5, Plek, Gns, Ifi30, Hip1, Marcks, Ets2, Cd163, Tmem176b, Hmox1, Nampt, Snx10, Runx1, Camk1, Arhgap22, Tcirg1, Peli1, Cd86, Acsl1, Tnf, Slc15a3, Dpep2, Aim2
VERHAAK_GLIOBLASTOMA_MESENCHYMAL	1e-10	9.94138e-09		0.773505	1.62822	121	Stab1, Hexb, Cd14, Cebpb, Grn, Ctsc, Fxyd5, Man2b1, C5ar1, Fcgr2b, Msr1, Man2a1, Dab2, Laptm5, Tlr2, Mafb, Plk3, Lgals1, Ifi30, Npc2, Cyth4, Ms4a4a, Ccr5, Dok3, Hfe, Gcnt1, Myh9, Tgfbi, Ptpn6, Rbm47, Itga4, Ncf2, Myo1f, Alox5, Tnfrsf11a, Tcirg1, Itgb2, S100a11, Gna15, Acsl1, Rab32, Nrp1, Fhod1, Fmnl1, Fes, Hexa, Lcp1, Clic1, Tnfaip8, Tnfrsf1a, Stxbp2, Ucp2, Pold4, Lrrfip1, Slc11a1, Pla2g15, Mgat1…
WALLACE_PROSTATE_CANCER_RACE_UP	1e-10	9.94138e-09		0.781661	1.64443	120	Ccl4, Apoe, Rgs1, Cxcr4, Stk17b, Ctss, Ctsc, C1qa, Alox5ap, C5ar1, Fcgr2b, Runx3, Srgn, Gpr183, Sla, Gpr65, C1qb, Laptm5, Ccnd1, Plek, Cd93, Stat1, Ets2, Ifitm2, Ms4a4a, Ccr5, Irf8, Fli1, Dock10, Itga4, Irf1, Il10ra, Lsp1, Mrc1, Itgb2, Oas2, Cd86, Cd83, Cebpd, Celf2, Adcy7, Arhgap15, Ifitm3, Syt11, Parp12, Ucp2
WANG_CISPLATIN_RESPONSE_AND_XPC_UP	0.0102379	0.0411658	0.38073	0.632724	1.31317	67	Cx3cr1, Gpx3, Picalm, Ctsc, Lyn, Npc2, Anxa3, Ankrd11, Fads1
WANG_ESOPHAGUS_CANCER_VS_NORMAL_UP	1.7174e-05	0.000319437	0.57561	0.773766	1.58586	49	Ccl4, Pmepa1, Pf4, Ifngr1, Sdc4, Jun, Laptm5, Ifi30, Nr4a1, Parp14, Tcf7l2, Ctsh, Dusp6, Ifitm3, Ucp2, Fcer1g, Pnpla2, Irf3, Acaa2
WANG_MLL_TARGETS	0.000353162	0.00347497	0.498493	0.670946	1.40106	89	Cxcl2, Cd14, Trem2, Tmem119, Col14a1, Dab2, Lgals3bp, Mafb, Plek, Abca9, Sash1, Arid5b, Parp14, Tgfbi, Map3k5, S1pr1, Fam3c, Fes, Emb, Rnf130, Rab3il1, Dhrs3, Maf, Tmem140, Dapp1, Mmp14, H6pd
WANG_RESPONSE_TO_GSK3_INHIBITOR_SB216763_UP	0.00978953	0.0399197	0.38073	0.570675	1.21029	177	Hexb, Cxcr4, Ctss, Alox5ap, Malat1, Gns, Ifi30, Lamp1, Asah1, Il10rb, Rnf213, Ms4a7, F11r, Prkcb, Gcnt1, Myo5a, Scarb2, Ctsh, Itch, Rcbtb2, Elmo1, Ncf2, Il10ra, Cd84, Arhgap15, Csf3r, Mgat4a, Plscr1, Rnf130, Slc38a6, Xaf1, Npc1, Creb5, Mgst1, Dapp1, Alcam, Stat2, Ifih1, Pitpnc1, Tmem131, B2m, Acer3, Prdm1, Fundc1, Lhfpl2, Tra2a, Sorl1, Tlr1, Ncf4, Il18, Parp9, Cln8, Ly86, Cpeb4, Acsf2, Neu1, Slc3…
WANG_SMARCE1_TARGETS_DN	0.0120314	0.0458667	0.38073	0.556372	1.17906	170	S100a8, Cxcl2, Ly6e, Cited2, Ctsc, Mef2a, Ogfrl1, Srgn, Bst2, Lgals3bp, Bmp2k, Sgk1, Dusp6, Dleu2, Smurf2, Hspa1a, Celf1, Parp12, Oas3, Trib1, Slc4a7, Trim8, Hk2, Dock1, Eif4g3, Higd1a, Epha2, Tap1, Smarca5, Dynlt3, Lypla1, Ehd4, Sfxn1, B3galnt1, Tmem33, Tle4, Slc29a1, Pnn, Vps4b, Hsph1, Ostm1, Nsmce4a
WANG_SMARCE1_TARGETS_UP	0.00334833	0.0186716	0.431708	0.630027	1.31653	92	Itgb5, Rnase4, Tgfbr1, Man2a1, Dab2, Mafb, Jdp2, Lifr, Marcks, Ankrd44, Abca1, Lpcat2, Tgfbi, Il13ra1, Nrip1, Mrpl30, Snx18, Gsn, Lrrfip1, Pcyox1, Man1c1, Klhl24, Bmpr2, Eri1, Prg4, Nucb1, Akirin2, Jag1, Mff, Dip2b, Cfh, Etv6, Hipk3, Cblb, Cadm1, Rpl37, Cask, Ifit3, Gabbr2, Edil3, Atxn1, Klhl28
WANG_TUMOR_INVASIVENESS_DN	0.0108357	0.0428793	0.38073	0.594051	1.24824	116	Ccl3, Ly6e, Gdi2, B4galt1, Btg2, Itm2b, Cebpa, Gnai2, Tcf7l2, Tmed5, Esd, Celf2, Pbxip1, Clk1, Dars, Ivns1abp, Mia3, Lcp1, Coro1c, Xdh, Dhrs3, Nufip2, Tcf25, Klhl24, Pml, Plaa, B2m, Gsk3b, Kars, Ppp2r5c, Ptges3, Atrn, Slc50a1, Zc3h7a, Arf1, Srrm1, Nudt21, Yme1l1, Btg1, Sfpq, Luc7l3, Fam120a, Cnbp, Pfdn6
WANG_TUMOR_INVASIVENESS_UP	0.0018132	0.0118806	0.45506	0.585944	1.24359	184	Klf9, Dab2, Nisch, Prdx5, C1qb, Nfkbia, Ccnd1, Glul, Pnp, Marcks, Stat1, Ddx5, Ifitm2, Ski, Hspa8, Atp1a1, Tgfbi, Cct2, Ier2, Eif3b, Rpl18a, Ergic3, Nfe2l2, Cct3, Agps, Ifitm3, Stip1, Hsp90aa1, Per1, Stx7, Hnrnpr, Hsd17b4, Eif5b, Clta, Kpnb1, Pex13, Map1lc3b, Sdha, Sec62, Ankfy1, Tpr, Ssna1, Cirbp, Capza1, Arih1, Ralbp1, Eif3h, Higd1a, Smc1a, Fau, Acadl, Brd4, Cpsf2, Uba2, Srsf7, Pxk, Tnrc6a, Rpl…
WATTEL_AUTONOMOUS_THYROID_ADENOMA_DN	0.0051941	0.0260881	0.407018	0.819378	1.5999	16	Rcan1, Dusp1, Olfml3, Klf6, Nr4a1, Rgs2
WELCSH_BRCA1_TARGETS_UP	0.000746448	0.00606199	0.477271	0.6401	1.34094	105	Hexb, Serinc3, Zfp36l1, Xist, Cited2, Picalm, Mef2c, Npc2, Stat1, Ddx3x, Dr1, Rab1a, Tm9sf2, Ube2d3, Mfge8, Agps, Kif5b, Ptpn1, Tsg101, Jak1, Tmbim6, Hmgcl, Alcam, Gps2, Cirbp, Smc1a, B2m, Exoc5, Srsf5, Ppp2r5c, Map2k1, Calm2, Sephs2, Tram1, Cdkn1a, Rab2a, Cyba
WESTON_VEGFA_TARGETS	7.72726e-05	0.00102662	0.538434	0.778654	1.58305	41	Cxcr4, Vcam1, Ccl7, Ccl2, Sdc4, Zfhx3, Pnp, Ggh, Rhob, Nr4a1, Dleu2, Fuca1, Hexa
WESTON_VEGFA_TARGETS_3HR	0.000394568	0.00380448	0.498493	0.773599	1.55589	32	Cxcr4, Vcam1, Ccl2, Zfhx3, Pnp, Ggh, Rhob, Nr4a1, Dleu2, Fuca1, Hexa
WESTON_VEGFA_TARGETS_6HR	0.000413227	0.0039318	0.498493	0.848155	1.67201	19	Vcam1, Ccl7, Ccl2, Sdc4, Rhob
WEST_ADRENOCORTICAL_TUMOR_DN	2.77854e-05	0.000468453	0.57561	0.611805	1.30458	218	Stab1, Ly6e, Dusp1, Olfml3, Ccl2, Pid1, Ier3, Fos, Cybb, Lrp1, Axl, Plk3, Apoc1, St3gal6, Tmcc1, Zfp36l2, Ddx5, Ifitm2, Btg2, Abca1, Zfp36, Rhob, Pkig, Klf6, Nfic, Nr4a1, Runx1, Dcxr, Eef1a1, Camk1, Rcbtb2, Irf1, Rassf2, Ier2, Lsp1, Prpf8, Cebpd, Atp1b3, Egr1, Ogt, H3f3b, Ifi35, Zmynd11, Ctso, Dock1, Huwe1, Rpl29, Ctsf, Epha2, Dhrs1, Dynlt3, Srsf5, Sirpa, Kat6b, C3, Cd302, Gsdmd, Parp3, Oxr1, Cue…
WIELAND_UP_BY_HBV_INFECTION	0.000526638	0.00467135	0.477271	0.729507	1.49261	45	Cxcr4, C3ar1, Ctsc, Srgn, C1qb, Laptm5, Ifi30, Stat1, Tyrobp, Ppt1, Psmb10, Il10ra, Tapbp, Cd83, Parp12, Ucp2, Tpp1, Rab20, Fcer1g, B2m, Slc7a7, Vsig4
WIERENGA_STAT5A_TARGETS_DN	0.000132636	0.00160156	0.518848	0.679776	1.4186	86	Cxcr4, Cd14, Itgb5, Ogfrl1, Ccnd1, Plek, Cd93, Bin1, Dok3, Irf8, Milr1, Arap3, Camk1, Susd3, Cd84, Plcg2, Tln1, Fermt3, Actn1, March5, Trim8, Fcer1g, Deptor, Rasgrp3, Lhfpl2, Ilk
WIERENGA_STAT5A_TARGETS_GROUP2	0.000162435	0.0018732	0.518848	0.820648	1.63929	26	Ccl3, Rgs1, Ccl2, Gpr65, Btg2, Abca1, Klf6, Galc, Arid5b, Cd83
WIERENGA_STAT5A_TARGETS_UP	0.000471686	0.00435856	0.498493	0.665587	1.38987	89	Ccl3, Rgs1, Stk17b, Ccl2, Tgfbr1, Dab2, Gpr65, Ddit4, Btg2, Abca1, Klf6, Galc, Arid5b, St3gal5, Ch25h, Ctsh, Ccnd2, Cd83, Egr1, Dhrs3, Trib1, Pfkfb4, Fndc3b, Sqstm1, Epb41, Smap2, Tsc22d2
WILENSKY_RESPONSE_TO_DARAPLADIB	0.000849741	0.00660324	0.477271	0.843333	1.65133	17	Pla2g7, Ctss, Ccr1, Cybb, Ncf1, Hmox1, Arrb2, Bin2, Ucp2
WINTER_HYPOXIA_DN	0.0055455	0.0275175	0.407018	0.76633	1.52342	23	Tlr7, Ankrd44, Irf8, Inpp5d, Fli1, Celf2, Ikzf1, Pbxip1, Arhgap15, Bcl2, Atp8a1, Synrg, Arl6ip5
WINTER_HYPOXIA_METAGENE	0.00168435	0.0111889	0.45506	0.61955	1.29991	110	Ctsd, Cxcr4, Cited2, Fos, Jun, Lrp1, Ddit4, Lgals1, Pnp, Hmox1, Dr1, Bcl2l1, Nr4a1, Tgfbi, Ptgs1, Cdkn1b, Egr1, Clk1, Hbp1, Nfkb1, Aldoa, Slc6a6, Cct6a, Pfkfb4, Hk2, Arhgap5, Slc3a2, Pfkfb3, Thbs1, Sirpa, Cdkn1a, Fkbp4, Sorl1, Pnn, Ak3, P4ha1, Eno1, Plaur, Btg1, Hsph1
WINZEN_DEGRADED_VIA_KHSRP	0.00186843	0.0120898	0.45506	0.712243	1.45244	43	Cxcl2, Sdc4, Gpr183, Itga6, Nfkbiz, Adrb2, Zfp36, F11r, Dusp6, Tnf
WONG_ADULT_TISSUE_STEM_MODULE	1e-10	9.94138e-09		0.68336	1.468	310	Ccl3, Apoe, Pmepa1, Il1b, Cxcl2, Ifngr1, Vcam1, Itgb5, Stk17b, Dusp1, Ccl7, Cebpb, Cited2, Hpgd, Mef2a, App, Ier3, Fos, Klf9, Jun, Dab2, Lgals3bp, Gpr65, Nfkbiz, Nfkbia, Ddit4, Adrb2, Ccnd1, Plek, Lgals1, Glul, Marcks, Il10rb, Ets2, Btg2, Abca1, Ski, Tmem176b, Entpd1, Sash1, Prkcb, Rhob, Klf6, Slc8a1, Snx10, Nr4a1, Msn, S100a1, Ier2, Nrip1, Lsp1, Hspa1b, Irf7, Cebpd, Tcf4, Pbxip1, Mfge8, Clk1, If…
WOOD_EBV_EBNA1_TARGETS_UP	0.00576304	0.0282086	0.407018	0.699756	1.42264	41	Ctsd, Ctsc, Lgals3bp, Glul, Stat1, Itgav, Pgd, Hspa1b, Nfe2l2, Agps, Hspa1a, Prkcsh, Dnajb1, C3, Srrm1, Slc29a1
WOO_LIVER_CANCER_RECURRENCE_UP	0.00375531	0.0203328	0.431708	0.683105	1.40004	49	Rgs1, Trem2, Ccl2, Mef2c, Dab2, Rgs10, Marcks, Ppt1, Ccnd2, Bcl2, Aldoa, Dpysl2, Rgs2, Hk2
WORSCHECH_TUMOR_REJECTION_UP	0.000591932	0.00509415	0.477271	0.797413	1.59223	25	Ccl4, Il1b, Cxcl2, Msr1, Nfkbiz, Tagap
WUNDER_INFLAMMATORY_RESPONSE_AND_CHOLESTEROL_UP	7.39623e-05	0.0010021	0.538434	0.809833	1.61747	28	Cd14, Ctss, Ctsc, Bst2, Nfkbiz, Tlr2, Lyn, Stat1, Mpeg1, Psmb10, Uba7
WU_CELL_MIGRATION	0.000184782	0.00208097	0.518848	0.700633	1.45411	67	Slpi, Srgn, Bst2, Epb41l2, Axl, Glul, Asah1, Msn, Arid5b, Tgfbi, Ctsh, Mtus1, Smurf2, Ugcg, Thbs1, Rnf128, Arl4c, Dynlt3, Galnt1, Sirpa, Jag1, Dtx4
WU_SILENCED_BY_METHYLATION_IN_BLADDER_CANCER	0.00444676	0.0231827	0.407018	0.823684	1.6083	16	Rgs1, Cx3cr1, Plek, Nr4a1, Itgb2
XU_GH1_AUTOCRINE_TARGETS_UP	0.00949062	0.0394478	0.38073	0.620173	1.29014	75	Rcan1, Cxcr4, Olfml3, Ophn1, Mertk, Adrb1, Axl, Lgals1, Sh3kbp1, Aprt, Ggh, Fam129a, Snx24, Lrrfip1, Plp2, Trpm2, Maml3, Alcam, Sars, Smagp, Galnt1, Rnf41, Nudt21, Tbp, Ppa2, Cdc73, Ndufa1, Cblb, P2rx4
YAGI_AML_RELAPSE_PROGNOSIS	0.00801207	0.0359235	0.38073	0.775335	1.52846	19	Cd14, Nfkbia, Npc2, Pgd, Atp6v0b, Luzp1, Ogt, Rab32
YAGI_AML_WITH_T_8_21_TRANSLOCATION	0.000480845	0.00442899	0.498493	0.603634	1.27856	163	App, Tgfbr1, Epb41l2, Sla, Pik3r1, Laptm5, Ccnd1, Rgs10, Lgals1, Tsc22d4, Itm2b, Bcl2l1, Arid5b, Elmo1, Sap30, Rps6ka1, Abr, Uba7, Ralb, Adcy7, Pbxip1, Csf3r, Dars, Hexa, Lcp1, Leprotl1, Tnfrsf1a, Prpf40a, Gde1, Plp2, Nfkb1, Pou2f2, Tgif1, Dpysl2, Hpgds, Stk10, Selplg, Comt, Sec62, Jak1, Tmbim6, Sqstm1, Gps2, Rel, Ralbp1, Ctsf, Syngr1, Epb41, Sh3glb1, Cdk14, Galnt2, Galnt1, Macf1, Cdkn2d, Sorl1, …
YAMAZAKI_TCEB3_TARGETS_UP	0.000911305	0.00700611	0.477271	0.660894	1.37243	71	Cst3, Lgmn, Cited2, App, Srgn, Zfhx3, Gns, Glul, Atp6ap1, Prpf38b, Nr4a1, Tcf7l2, Dyrk2, Man1a2, Ccnd2, Mbnl2, Mfge8, Clic1, Msl3
YAN_ESCAPE_FROM_ANOIKIS	0.00716597	0.0332072	0.407018	0.793501	1.53767	15	Vcam1, Stat1, Irf1, Irf7, Eif2ak2, Bcl2l11, Nfkb1, Stat2
YAO_HOXA10_TARGETS_VIA_PROGESTERONE_UP	0.00224064	0.0137735	0.431708	0.739361	1.48703	32	Apoe, Rnase4, Klf9, Pik3r1, Nr4a1, Csf3r, Bcl2, Xdh, Use1, Senp6, B3galnt1, Ttc14
YAO_TEMPORAL_RESPONSE_TO_PROGESTERONE_CLUSTER_0	0.00844443	0.0369989	0.38073	0.680034	1.37841	39	Pla2g7, Ypel3, Adrb2, Rin2, Lifr, Abca1, Sash1, Cpd, Hsd17b11, Cebpd, Map1lc3b, Pnpla2, Klhl24, Bach1, Ctsf
YAO_TEMPORAL_RESPONSE_TO_PROGESTERONE_CLUSTER_1	0.0022754	0.0139574	0.431708	0.731698	1.477	35	Xist, Dusp1, Cebpb, Cited2, Klf9, Wnk1, Napsa, Nr4a1, Tgfbi, Bcl2l11, Tcf25, Xrn1, Cxcl14
YOSHIMURA_MAPK8_TARGETS_DN	0.00294136	0.0168587	0.431708	0.582493	1.23585	181	Ccl4, Cst3, Serinc3, Vcam1, Rnase4, App, Hspa8, Nptn, St3gal5, Dusp6, Bclaf1, Mycbp2, Ptgs1, Tor1aip1, Tra2b, Pitpna, Acsl1, Cebpd, Psma1, Fuca1, Ogt, Cct3, Dnaja2, Cebpg, Prune2, Akt1, Ptprj, Vmp1, Aldoa, Copb1, Slc6a6, Sec62, Cmtm6, Tmbim6, Chga, Adipor2, Pde4b, Tpp2, Plaa, Ralbp1, Smc1a, Thoc2, Tmem214, Dcaf7, Map2k1, Nucb1, Chd6, Jag1, Mapk14, Mapkapk3, P4ha1, Ide, Tns3, Hsph1, Sfpq, Hnmt, Wd…
YOSHIMURA_MAPK8_TARGETS_UP	5.82018e-08	2.62181e-06	0.719513	0.609603	1.31682	405	Ccl3, Apoe, Rgs1, Cxcr4, Ctss, Ccr1, Cited2, Ctsc, Hpgd, Ccl2, Alox5ap, C5ar1, Ier3, Fos, C1qc, Slco2b1, P2ry6, Jun, Lgals3bp, C1qb, Adrb1, Mafb, Adrb2, Ccnd1, Plek, Sh3kbp1, Lgals9, Marcks, Bin1, Hmox1, Inpp5d, Prkcb, Bcl2l1, Atp1a1, Cebpa, Klf6, Nfic, Gnai2, Apobec1, Arrb2, Scarb2, Pten, S100a1, Fgd4, Alox5, Mapk3, Gna15, Epn1, Neurl3, Dock8, Psma1, Egr1, Plcg2, Tnf, Eef2, Dgkz, Cdc37, Gde1, St…
YU_MYC_TARGETS_DN	0.00201843	0.0127334	0.431708	0.757994	1.51713	30	Acp5, Pld4, Laptm5, Gns, Lifr, Abca1, Sipa1, Prkcb, Arhgef1, Ctsh, Il10ra, Mgst1, Klf3, Macf1, Btg1, Unc93b1, Rgl2
ZHANG_ANTIVIRAL_RESPONSE_TO_RIBAVIRIN_DN	2.81209e-05	0.000471352	0.57561	0.847663	1.69326	26	Ccl4, Ccl3, Zfhx3, Jun, Axl, Ncf2, Ube2d3
ZHANG_PROLIFERATING_VS_QUIESCENT	0.00606654	0.0293748	0.407018	0.764115	1.51902	23	Cxcl2, Itga6, Jun, Axl, Ccnd1, Itgav, Ski, Ccnd2, Hsp90aa1
ZHANG_RESPONSE_TO_IKK_INHIBITOR_AND_TNF_UP	7.36486e-07	2.30792e-05	0.659444	0.698157	1.46961	121	Il1b, Cxcl2, Rcan1, Ifngr1, Cebpb, Dock4, Sdc4, Nfkbiz, Nfkbia, Ddit4, Cxcl16, Tlr2, Lyn, Btg2, Pag1, Inf2, Klf6, Slfn5, Tmcc3, Sgk1, Lpar6, Irf1, Lacc1, Peli1, Cd83, Tnfaip8, Baz1a, Nfkb1, Cyth1, Frmd4b, Srcap, Ddx58, Tmem171, Sqstm1, Dapp1, Ifih1, Pml, Irak2, Dusp16, Ifngr2, Rwdd1, Tap1, Ninj1, Rnf19b, Slc2a6, Tle4, Cdkn1a, Sema4c, Marcksl1, Gch1, Plaur, Pnrc1, Nedd4l, Btg1
ZHANG_TARGETS_OF_EWSR1_FLI1_FUSION	0.00784661	0.0354173	0.38073	0.679793	1.38417	42	Cebpb, Cited2, Runx3, Fos, Ccnd1, Prkcb, Atp1a1, Arhgef1, Fads1, Gpsm3, Egr2, Dpysl2, Jak1, Fnbp1, Cdk14, Csnk1e, Sh2b3, Sirpa, Hipk1
ZHANG_TLX_TARGETS_60HR_UP	1.07678e-05	0.000217088	0.593325	0.650066	1.37633	148	Apoe, Hexb, Ctsd, Cst3, Itgb5, Lgmn, Grn, Cited2, Tcn2, Fos, Mef2c, Lrp1, Ddit4, Ypel3, Btg2, Ppt1, Klf6, Nr4a1, Dcxr, Scarb2, Tmem19, Hsd17b11, S100a11, Fuca1, Gsn, Actn1, Ghitm, Trim47, Slc6a6, Comt, Map1lc3b, Map1lc3a, Smox, Ctsf, Rnf145, Tap1, Arl4c, Sirpa, Parp3, Mgst3, Tgfbr2, Pitpnm1, Cdkn1a, Pnrc1, Btg1, Sp110, Cflar, Ei24, Fam129b, Cpeb4
ZHANG_TLX_TARGETS_UP	0.00919171	0.0388378	0.38073	0.66493	1.36312	48	Cited2, Tcn2, Ddit4, Btg2, Nr4a1, Dcxr, Scarb2, S100a11, Gsn, Ctsf, Rnf145, Tap1, Sirpa, Parp3, Tgfbr2, Cdkn1a, Btg1, Sp110
ZHAN_MULTIPLE_MYELOMA_DN	9.78708e-05	0.00123755	0.538434	0.872567	1.71554	18	Apoe, S100a9, Pla2g7, Pf4, Vcam1, Apoc1, Ctsh, Mrc1, Itgb2, Cebpd
ZHAN_MULTIPLE_MYELOMA_HP_DN	0.0107077	0.0425795	0.38073	0.757891	1.50451	21	Cst3, Ap1s2, Irf2bp2, Cd86, Apbb1ip, Plp2, Tmbim6, Deptor, Dock11
ZHAN_MULTIPLE_MYELOMA_LB_DN	0.00875208	0.0380958	0.38073	0.734379	1.46481	24	Ly6e, Stat1, Psmb10, Irf1, Dusp6, Ifi35, Rtp4, Xaf1, Man1c1, Stat2, Zmiz1, Cap1
ZHAN_MULTIPLE_MYELOMA_MF_UP	0.00205959	0.0129082	0.431708	0.819375	1.61096	18	Cx3cr1, Dock4, Atp13a2, Tmem37, Cebpd, Nuak1, Abhd12, Trim47, Dpysl2
ZHAN_V1_LATE_DIFFERENTIATION_GENES_UP	0.00130429	0.0091048	0.45506	0.851274	1.66218	16	Cst3, Pf4, Cxcr4, Tcn2, Itga6, B4galt1, Marcks, Fuca1
ZHAN_V2_LATE_DIFFERENTIATION_GENES	0.00965937	0.0396695	0.38073	0.724404	1.44804	29	Ctss, Lgals1, Klf6, Irf1, Ncstn, Atp1b3, Nfe2l2, Eif4a2, Plp2, Glb1, Sars, Srsf7
ZHENG_BOUND_BY_FOXP3	3.32544e-07	1.21357e-05	0.674963	0.624254	1.33582	267	Rgs1, Cx3cr1, Ifngr1, Ssh2, Stk17b, Cited2, Gpr183, Itga6, Gpr65, Nfkbiz, Pik3r1, Gdi2, Axl, Rgs10, Sh3kbp1, Il10rb, Zfp36l2, Ankrd44, Itm2b, Ifnar2, Pag1, Ms4a7, Klf6, Fli1, Arid5b, Dock10, Rcsd1, Rcbtb2, Elmo1, Pik3cg, Man1a2, Ptk2b, Dusp6, Ankrd11, Nrip1, Peli1, Cdkn1b, Actr3, Tra2b, Map3k5, Jmjd1c, Lrch1, Apbb1ip, S1pr1, Atp1b3, Tnrc6b, Psma1, Celf2, Arhgap15, Nrp1, Agps, Fam3c, Lcp1, Aim2, L…
ZHENG_FOXP3_TARGETS_IN_THYMUS_UP	3.05889e-05	0.000506827	0.557332	0.673438	1.41407	112	Rgs1, Cxcr4, Cited2, Gpr183, Wnk1, Itga6, Sla, Nfkbiz, Pik3r1, Gdi2, Zfp36l2, Ifnar2, Klf6, Arid5b, Dock10, Man1a2, Peli1, Cd84, Tra2b, Map3k5, Jmjd1c, Lrch1, Esd, Psma1, Celf2, Arhgap15, Fam3c, Hbp1, Dennd5a, Top1, Ncoa3, Asxl2, Glcci1, Arhgap5, Cast, Heatr5a, Klf3, Pde4b, Tcf12, Tpp2, Hivep2, Ubac2, Ppp2r5c, Naa30, Zc3hav1, Kat6b, Malt1
ZHENG_FOXP3_TARGETS_IN_T_LYMPHOCYTE_DN	0.00816183	0.0362008	0.38073	0.766699	1.522	21	Wnk1, Ankrd44, Lpar6, Rcbtb2, Ptk2b, Nrip1, Peli1, Lrch1, Bcl2, Nipbl, Stk10, Jak1
ZHENG_GLIOBLASTOMA_PLASTICITY_UP	0.000303037	0.0030933	0.498493	0.656565	1.37216	94	Pla2g7, Ier3, Sdc4, Ccnd1, Lyn, Hip1, Hfe, Cebpa, Camk2d, Il13ra1, Dusp6, Snx18, Ccnd2, Mfge8, Etv5, Lrrfip1, Slc6a6, Usp1, Rnf128, Tle1, Lhfpl2, Jag1, Cd302, Cap1, Mapk1ip1l, Ctnnbip1, Golm1, Rpgrip1
ZHENG_IL22_SIGNALING_UP	0.000132769	0.00160156	0.518848	0.831553	1.65864	24	S100a9, S100a8, Slpi, Pf4, Cd14, Tmem173
ZHONG_RESPONSE_TO_AZACITIDINE_AND_TSA_UP	5.80958e-05	0.000845911	0.557332	0.700739	1.46005	77	Pmepa1, Ecm1, Skil, Jun, Mafb, Plk3, Ifi30, Lifr, F11r, Itch, Sbno1, Sptlc2, Irf7, Fuca1, Dgkz, Ormdl2, Syt11, Slc12a6, Parp12, Spag9, Egr2, Ykt6, Hdac5, Abhd2, Stk10, Map1lc3b, Bmpr2, Tsc22d2, Sh2b3, Ehd4, Cdkn2d, Cdkn1a, Gch1
ZHONG_SECRETOME_OF_LUNG_CANCER_AND_ENDOTHELIUM	0.0113067	0.0436959	0.38073	0.728304	1.45483	26	Ctsd, Vcam1, Sdc4, Lgals3bp, Anxa3, Eef2, Aldoa, Ctsa, Srsf2, Eno1
ZHONG_SECRETOME_OF_LUNG_CANCER_AND_FIBROBLAST	6.51344e-07	2.08647e-05	0.659444	0.792796	1.63276	58	Ecm1, Ctsd, Cst3, Vcam1, App, Sdc4, Lgals3bp, Npc2, Pnp, Ywhah, Msn, Prdx6, Rpl18a, Psma1, Fuca1, Eef2, Fam3c, Hsp90ab1, Atp6ap2, Actn1, Psmb5, Gsr, Psma5, Aldoa
ZHONG_SECRETOME_OF_LUNG_CANCER_AND_MACROPHAGE	0.000248603	0.00262536	0.498493	0.782402	1.5736	32	Ctsd, Cst3, Vcam1, App, Sdc4, Lgals3bp, Npc2, Ctsh, Hsp90ab1, Psmb5, Psmb7, Aldoa, Mdh1
ZHOU_INFLAMMATORY_RESPONSE_LIVE_UP	0.000535797	0.00469514	0.477271	0.595148	1.26483	189	Ccl4, Il1b, Cxcl2, Rcan1, Dusp1, Ier3, Sdc4, Nfkbia, Tlr2, Tlr7, B4galt1, Plk3, Lifr, Marcks, Btg2, Abca1, Rnf213, Irf8, Nampt, Klf6, Sec14l1, Nr4a1, Nfkbid, Smad4, Tcf7l2, Gramd1a, Acsl1, Cd83, Ist1, Tnf, Hspa1a, Dennd5a, Lcor, Dcakd, Ptpn1, Nfkb1, Mier1, Fndc3b, Fgfr1op2, Sqstm1, Dcaf8, Rel, Irak2, Epb41, Gsk3b, Ninj1, Jag1, Macf1, Slc2a6, Vps35, Herc1, Ccrl2, Il18, Plaur, Pnrc1, Nedd4l, Sfpq, …
ZHOU_INFLAMMATORY_RESPONSE_LPS_UP	0.000508321	0.00459401	0.477271	0.618797	1.31045	151	Ccl4, Il1b, Cxcl2, Ier3, Sdc4, C1qc, Tlr2, Tlr7, B4galt1, Marcks, Btg2, Irf8, Nampt, Bcl2l1, Slfn5, Arid5b, Smad4, Ch25h, Oas2, Irf7, Acsl1, Tnf, Hspa1a, Dennd5a, Ptpn1, Rtp4, Nfkb1, Mob3a, Oas3, Ddx58, Cast, Fgfr1op2, Ifih1, Dcaf8, Rel, Irak2, Epb41, Ninj1, Rnf19b, Zc3hav1, Nt5dc2, Jag1
ZHOU_TNF_SIGNALING_30MIN	0.0123426	0.0466833	0.38073	0.696	1.39983	32	Dusp1, Prdx5, Nfkbia, Ier2, Sf3b2, Ergic3, Egr1, Eef2, Clic1, Plp2, Psmb7, Tmbim6, Map2k1, Sigmar1
ZHU_CMV_8_HR_DN	0.000376699	0.00368144	0.498493	0.805755	1.60889	25	Apoe, Zfp36l1, Ddit4, Marcks, Runx1, Myh9, Tcf7l2, Cebpd, Tnfrsf1a
ZHU_CMV_ALL_DN	0.00172116	0.011329	0.45506	0.702273	1.43933	49	Apoe, Zfp36l1, Ddit4, Ccnd1, Marcks, Nfic, Runx1, Myh9, Tcf7l2, Cebpd, Tnfrsf1a, Bcl2, Thbs1, Hivep2, Igf1r, Mapk14
ZWANG_CLASS_1_TRANSIENTLY_INDUCED_BY_EGF	0.00397839	0.0212402	0.407018	0.567721	1.21061	217	Slpi, Stk17b, Sdc4, Skil, Jun, Ddit4, Tlr2, Adrb2, Plk3, Lyn, Zfp36l2, Zfp36, Bcl2l1, Rhob, Klf6, Eef2k, Bmp2k, Irf2bp2, Slc38a2, Arid5b, Eef1a1, Camk2d, Sgk1, Parp14, Ctsh, Irf1, Ptk2b, Ier2, Nrip1, Filip1l, Lrch1, Nrp1, Dgkd, Parp12, Lrrfip1, Cebpg, Ptpn1, Egr2, Cyth1, Wrn, Mef2d, Abhd2, Gdf3, Ddx58, Thbs1, Ube3a, Ctbp2, Rassf5, Ccnl2, Smox, Bach1, Dock5, Arl4c, Ehd4, Rnf19b, Zfand5, Arfgap3, A…
ZWANG_CLASS_3_TRANSIENTLY_INDUCED_BY_EGF	0.000196119	0.00217465	0.518848	0.65179	1.36862	112	Il1b, Cxcl2, Rcan1, Zfp36l1, Dusp1, Ier3, Fos, Fkbp5, Nfkbiz, Ets2, Klf13, Nr4a1, Runx1, Cpeb2, Peli1, Mcl1, Cebpd, Mbnl2, Per1, Ugcg, Nfkb1, Trib1, Tgif1, Frmd4b, Gpcpd1, Rgs2, Zswim6, Pfkfb3, Klf3, Stk38l, Epha2, Hivep2, Fosl2, Csnk1e, Igf1r
ZWANG_TRANSIENTLY_UP_BY_2ND_EGF_PULSE_ONLY	0.0111346	0.0434081	0.38073	0.542197	1.16351	300	Ccl3, Csf1r, Col14a1, Msr1, Dab2, Tm6sf1, Laptm5, Ccnd1, Spred1, Ms4a4a, Tyrobp, Ccr5, Irf8, Ms4a7, Inf2, Gcnt1, Tmcc3, Bin2, Stard9, Edem1, Dusp6, Pde3b, Tnfrsf11a, Lsp1, Snx18, Ptgs1, Irf7, Sult1a1, Cd83, Ppm1h, Rgs19, Slc15a3, Dgkz, Fam129a, Gpsm3, Dpep2, Emilin2, Tmem234, Tnfaip8, Samd9l, Ucp2, Lrrfip1, Lyl1, Pou2f2, Hpgds, Rab20, Slc4a7, Npc1, Rrs1, Nfam1, Syngr1, Irak2, Gbp7, Ifngr2, Prdm1,…
cAMP signaling pathway - Mus musculus (mouse)	0.00205341	0.0129082	0.431708	0.647622	1.35047	79	Fos, Jun, Pik3r1, Nfkbia, Adrb1, Adrb2, Atp1a1, Gnai2, Camk2d, Arap3, Pde3b, Mapk3, Crebbp, Atp1b3, Adcy7, Orai1, Raf1, Nfkb1, Akt1, Vav1, Atp2a2, Creb5, Pde4b, Ppp1cc, Nfatc1, Ep300, Map2k1, Calm2, Rac3, Acox3
cGMP-PKG signaling pathway - Mus musculus (mouse)	0.00183161	0.0119589	0.45506	0.663263	1.37673	68	Mef2a, Mef2c, Adrb1, Adrb2, Atp1a1, Slc8a1, Gnai2, Pik3cg, Pde3b, Mapk3, Ppp3ca, Atp1b3, Adcy7, Raf1, Akt1, Mef2d, Ppp3cb, Rgs2, Atp2a2, Gtf2i, Creb5, Ppp1cc, Pik3r5, Nfatc1, Map2k1, Calm2, Nfatc2

## Sheet: Cluster 4
pathway	pval	padj	log2err	ES	NES	size	leadingEdge
AFFAR_YY1_TARGETS_UP	0.000275696	0.012067	0.498493	0.775009	1.38197	67	Pltp, Fxyd2, Cfh, Txnip, Fos, Sulf2, Adam15, Abca1, Tslp, Ehd1
Arachidonic acid metabolism - Mus musculus (mouse)	0.00241047	0.0411614	0.431708	0.880811	1.50541	16	Cbr2, Ltc4s, Pla2g2d, Alox5, Ggt5
BERENJENO_TRANSFORMED_BY_RHOA_DN	0.000339492	0.0135558	0.498493	0.698454	1.26304	175	Pltp, Gas6, Txnip, Aplp2, Pmp22, Grn, Ifitm3, Jund, Fgfr1, Tcf4, Rnase4, Itm2b, Marcks, Lamp2, Cxcl12, Idh1, Rin2, Tapbp, Ndfip1, S100a13, Gnpda1, Ctdsp2, Sesn1, Anxa6, Ppp3ca, Mxd4, Lrp6, Maoa, Cd47, Ctnnd1, Scp2, Tpp1, Ptov1, Rab11a, Rab5b, Xdh, Eid1, Ap3s1, H3f3a, Laptm4a, Atp6v0a1, Ypel3, Man2a1, Ttc3, Cstf2t, Il6st, Slc12a2, Rras, Lpin1, Stat3, Nacc2
BIDUS_METASTASIS_DN	0.00249738	0.0414894	0.431708	0.749302	1.33669	61	F13a1, Dab2, Rgl1, Zbtb20, Vwa5a, Rin2, Stab1, Ehd1, Rnasel, Bin1, Akap13, Gmfg, Cflar, Tspan4, Selplg, Rassf4, Ahr, Tob2, Gypc, Gabarapl1, Slc25a37, Npl, Tulp4, Stk11
BOQUEST_STEM_CELL_CULTURED_VS_FRESH_UP	6.93763e-05	0.00591438	0.538434	0.735657	1.32379	130	Pltp, Cfh, Ednrb, Maf, Txnip, Igf1, Mtss1, Gas7, Crip1, Jund, Rnase4, Mafb, Egr1, Colec12, Zbtb20, Klf4, Selenbp1, Ccl8, Zfp36, Tmem176a, Maoa, Klf6, Akap13, Man1c1, Ptpro, Ggt5, Tsc22d3, Rhobtb1, Me1, Samhd1, Acly, Ccl2, Enpep, Frmd4b, Nek7, Prg4, Bmp2, Nacc2
BOQUEST_STEM_CELL_UP	2.83753e-06	0.000645823	0.627257	0.814082	1.45444	75	Pltp, Cfh, Igf1, Dse, Gas7, Crip1, S100a4, Rcn3, Rnase4, Mafb, Colec12, Cxcl12, Emp3, Ogt, Cfd, Pid1, Man1c1, Notch2
BOSCO_TH1_CYTOTOXIC_MODULE	0.00186843	0.0360385	0.45506	0.789095	1.38922	40	F13a1, Gas6, Rgl1, Fcgr2b, Cd38, Ccl8, Stab1, Adam19, Ccl7, Cmklr1, Tmem229b
BOYLAN_MULTIPLE_MYELOMA_C_D_DN	7.27604e-05	0.00591438	0.538434	0.761988	1.36069	100	F13a1, Maf, Cfp, Mmp9, Fos, Ifitm3, Sema4a, Ccr2, Dhrs3, Nrp1, Zbtb20, Gda, Rgs18, App, Slpi, Rasgrp3, Cp, Tmem176a, Tgfbi, Xdh, Iqgap2, Atp6v0a1, Igf1r, Gpr160, Tns3
BROWNE_HCMV_INFECTION_12HR_DN	0.00286736	0.0459585	0.431708	0.805826	1.41573	34	Dab2, Pmp22, Dhrs3, Cxcl12, Vwa5a, Rin2, Rbms1
BROWN_MYELOID_CELL_DEVELOPMENT_UP	0.00161071	0.0333272	0.45506	0.7725	1.37471	54	Dab2, Grn, Rnase4, Ccr2, Egr1, Neat1, Arhgef3, C5ar1, Dstn, Slc6a6, Anxa5, Itgam, Antxr2, Tgfbi, Cndp2, Stom, Sp100, Xdh, Cebpd, S100a6, Cpne3
BRUINS_UVC_RESPONSE_VIA_TP53_GROUP_A	0.000700654	0.0204547	0.477271	0.677375	1.22811	218	Lyve1, Fxyd2, Dab2, Cltc, Fos, Ifitm3, Serinc3, Adam15, Dhrs3, Atp2b1, Neat1, Zeb2, Zbtb20, Selenbp1, Arhgef3, Tapbp, Fkbp1a, Smagp, Cd164, Slpi, Mef2c, Strn3, Nr3c1, Rab31, Nhsl2, Arsb, Maoa, Cd47, Naaa, Scpep1, Trpv4, Gprc5c, Pdgfc, Mospd3, Cat, Agtrap, Plec, Abcc1, Gpr160, Cbfa2t3, Ttyh3, Pbx2, Rab18, Twf1, Npl, Rasgrp2, Lysmd3, Rnf220
BURTON_ADIPOGENESIS_8	0.00308935	0.047899	0.431708	0.803528	1.4117	34	Pltp, Zfp36l2, Emp1, Lamp2, Emp3, Tapbp, App, Dstn, Anxa5, Rab31, Plxnb2, Scpep1, Gnb1, Mapkapk2, Cmtm3, Asah1, Ski
BURTON_ADIPOGENESIS_PEAK_AT_0HR	0.000157733	0.00797779	0.518848	0.880666	1.53095	25	Dab2, Igf1, Klf2, Marcks, Neat1, Idh1, Rab11fip5, Mxd4
CASORELLI_ACUTE_PROMYELOCYTIC_LEUKEMIA_UP	0.00331133	0.0483115	0.431708	0.743766	1.32682	61	Cfp, Klf2, Fos, Itm2b, Abca1, Cfd, Stab1, Rbms1, Dennd5a, Zfand6, Zfp36, Klf6, Fosb, Klf10, Ptpro, Tsc22d3, Hnrnph1, Cebpd, Igkc, Mxra7, Sf1, Cited2, Evi2a
CHEBOTAEV_GR_TARGETS_UP	0.00231935	0.0409212	0.431708	0.844938	1.45753	20	Ednrb, Sulf2, Nrp1, Rab11fip5, Nr3c1, St6gal1, Add3, Iqgap2
CHEN_METABOLIC_SYNDROM_NETWORK	1e-10	2.276e-07		0.73424	1.33415	343	F13a1, Pf4, Pltp, Mrc1, Cd36, Cfp, Ninj1, Pmp22, Lgals1, Fos, Grn, Dse, Foxp1, Rgl1, Csf1r, Rcn3, Vim, Mafb, Ap2m1, Ehd4, Prcp, B4galt6, Colec12, Eps8, Lamp2, Emp3, Rab11fip5, Cd38, Slc9a9, Tgfbr2, Ctsb, Tagln2, Sgpl1, Rin2, Fkbp1a, Ptpn18, Rgs18, Cd37, Slpi, Dock2, Stab1, Dok2, Slc6a6, Anxa5, Sesn1, Hexa, Rab31, Capn2, St8sia4, Arap1, Tmem106a, Plxnb2, Gmfg, Scpep1, Clcn5, Snx27, Man1c1, Nrp2, R…
CHIANG_LIVER_CANCER_SUBCLASS_CTNNB1_DN	0.000691495	0.0204547	0.477271	0.801175	1.41725	43	Pltp, Timp2, Mmp9, Pmp22, Egr1, Cxcl12, Gda, Slpi, Kctd12, Cp, Cmtm3, Slc12a2, Prg4, Bmp2
CHIARADONNA_NEOPLASTIC_TRANSFORMATION_CDC25_DN	0.00186843	0.0360385	0.45506	0.761696	1.35831	64	Igfbp4, Pltp, Dab2, Klf2, Gas7, Aldh2, Rnase4, Emp3, Klf4, S100a13, Rhoa, Sec14l1, Nupr1, Adrb2, Acp2, Stat6, Asah1, Abcc1
CHICAS_RB1_TARGETS_CONFLUENT	6.148e-05	0.00583035	0.538434	0.716981	1.29621	172	Gas6, Dab2, Timp2, Ifitm2, Ahnak, Pmp22, Mtss1, Ifitm3, S100a4, Vim, Zfp36l2, Dhrs3, Ly6e, Nrp1, Cxcl12, Emp3, Gpx4, Tgfbr2, Tslp, S100a10, Smagp, Sdc3, Ehd1, Anxa6, Tmem176a, Man1c1, Rassf2, Notch2, Pdlim1, Lmna, Nupr1, Tuba1b, Lpp, Klf7, Rassf4, Tubb6, Arhgap18, Ddx60, Smpd1, Adam19, Slc14a1, Stxbp6, Tns3, Arhgap1, S100a6, Blvrb, Wars, Anxa1, Add1, Mrvi1, Tuba1a, Gbp2, Gprc5b, Copz2, Mprip, Pco…
CHYLA_CBFA2T3_TARGETS_UP	0.00159231	0.0332485	0.45506	0.696838	1.25684	140	F13a1, Clec10a, Stard8, Gas7, Fcgr2b, Emp1, B4galt6, Idh1, Tcn2, Rab11fip5, Arhgef3, Tslp, App, Slpi, Dstn, Anxa5, Tmem141, Rab31, Gmfg, Pde2a, Ptprj, Tgfbi, Man1c1, Slc28a2, Tsc22d3, Rhobtb1, Selplg, Scamp5, Vat1, Rhoq, Unc93b1, Ralgps2, Eif4ebp2, Gpr160, Tmod1, Cpne3, Mctp1, Phf21a
COATES_MACROPHAGE_M1_VS_M2_UP	0.000139438	0.00738047	0.518848	0.869479	1.51491	27	Cfh, Maf, Txnip, Marcksl1, Colec12, Gda, Abca9, Arsb, Tgfbi, Ttc3
CORRE_MULTIPLE_MYELOMA_DN	0.00102782	0.0254274	0.45506	0.876161	1.50858	19	Maf, Igf1, Fos, Sulf2, Zfp36l2, Colec12, Cxcl12, Selenbp1, Cebpd, Aldh7a1
CROMER_TUMORIGENESIS_UP	0.00240804	0.0411614	0.431708	0.873932	1.48783	15	Mmp9, Sparc
CUI_TCF21_TARGETS_2_UP	0.00172116	0.0349765	0.45506	0.727802	1.29917	90	Pltp, Gas6, Cfh, Fcgrt, Igf1, Lgals1, Rcn3, Arsb, Maoa, Add3, Tgfbi, Nrp2, Cndp2
Complement and coagulation cascades - Mus musculus (mouse)	0.000317024	0.0130571	0.498493	0.869473	1.51149	25	F13a1, Cfh, C4b, Cfd, C5ar1, Pros1, Itgam
Cytokine-cytokine receptor interaction - Mus musculus (mouse)	0.000526638	0.0171757	0.477271	0.771112	1.3752	68	Pf4, Ccl24, Ccl6, Ccl9, Csf1r, Ccr2, Cxcl12, Lifr, Tgfbr2, Tslp, Ccl8, Kitl, Il6ra, Tnfsf13, Ccl2, Pdgfc, Cd40, Il6st, Ccl7, Bmp2
DELYS_THYROID_CANCER_DN	0.00140823	0.0317339	0.45506	0.743121	1.32736	73	Cd36, Fos, Aldh2, Zfp36l2, Egr1, Cxcl12, Lifr, Gfra2, Add3, Sh3bp5, Fosb, Tsc22d3, Ier2, Iqgap2, Lmo2, Prkacb, Tbc1d4, Slc14a1, Aldh7a1, Bmp2, Cpne3, Cited2, Sord
DIAZ_CHRONIC_MEYLOGENOUS_LEUKEMIA_DN	0.000168912	0.00835746	0.518848	0.837637	1.47376	36	F13a1, Ninj1, Klf2, Gas7, Csf1r, Fgfr1, Ccr2, Mafb, Klf4, Anxa5, Add3, Tgfbi, Me1, Cebpd
EBAUER_TARGETS_OF_PAX3_FOXO1_FUSION_UP	0.00242339	0.0411614	0.431708	0.764883	1.35855	52	Igfbp4, Cd36, Txnip, Mtss1, Tns1, Ighm, Mef2c, Bin1, Klf6, Rassf4, Ttc3, Slc12a2
Endocytosis - Mus musculus (mouse)	0.00238639	0.0411614	0.431708	0.698329	1.25528	124	Folr2, Dab2, Cltc, Wwp1, Snx2, Ap2a2, Eps15, Ap2m1, Ehd4, Rab11fip5, Tgfbr2, Snx3, Ehd1, Rhoa, Rab31, Tfrc, Cbl, Bin1, Arap1, Snx6, Rab5c, Snx5, Rab11a, Rab5b, Psd3, Igf1r, Grk2, Chmp3
FLECHNER_BIOPSY_KIDNEY_TRANSPLANT_OK_VS_DONOR_UP	0.000130369	0.00738047	0.518848	0.693997	1.25784	208	Igfbp4, Maf, Wwp1, Snx2, Aplp2, Lgals1, Eps15, Serinc3, Vim, Marcks, Rap1b, Ighm, Eps8, Lamp2, Cxcl12, Fabp4, Zeb2, Idh1, Ptp4a2, Selenbp1, Ogt, Tgfbr2, Sh3bgrl, Tapbp, Dstn, Ctnna1, Anxa5, Rhoa, Strn3, Oat, Maoa, Add3, Scp2, Rfk, Top2b, Cflar, Rab11a, Ddx3x, Dusp3, Hnrnph1, Rac1, Ap3s1, Tuba1b, Hnrnpk, Vat1, Galnt1, Frmd4b, H2afv, Ddx5, Igf1r, Ahr, Cat, Prkar1a, Il6st, Nek7, Copa, Rab1a, Stat3, …
FLECHNER_BIOPSY_KIDNEY_TRANSPLANT_REJECTED_VS_OK_UP	0.00331133	0.0483115	0.431708	0.82313	1.43415	27	Cd163, Mmp9, Glul, S100a4, Adam15, Cfd, Dock2, Rbms1, Rab31, Gmfg, Rassf2, Cd53, Usp9x, Wars
FULCHER_INFLAMMATORY_RESPONSE_LECTIN_VS_LPS_DN	4.64032e-07	0.000184097	0.674963	0.756831	1.36809	165	F13a1, Gas6, Cd163, Cd36, Maf, Ifitm2, Wwp1, Snx2, Ap2a2, Klf2, Mpp1, Ifitm3, Sema4a, Gas7, Mucl1, Marcks, Zfp36l2, Mafb, Ap1b1, Atp2b1, Egr1, Prcp, Ly6e, Neat1, Hmox1, Zeb2, Klf4, Cd38, Tgfbr2, Rin2, Cd37, Stab1, Rbms1, Kctd12, Nr3c1, Zfp36, Add3, Klf6, Tgfbi, Arrdc3, Notch2, Stom, Sp100, Klf10, Tspan4, Nupr1, Me1, Pdia4, Fcho2, Cebpd, Unc93b1, Prkacb, Epsti1, Stxbp3, Cmklr1, Rad23b, Slc12a7, Sh…
Ferroptosis - Mus musculus (mouse)	0.00285604	0.0459585	0.431708	0.871005	1.48285	15	Trf, Hmox1, Gpx4, Tfrc, Cp, Ncoa4, Pcbp2
GAL_LEUKEMIC_STEM_CELL_DN	0.000618225	0.0190146	0.477271	0.801865	1.42201	50	Cd163, Mmp9, Lgals1, Tns1, Mafb, Cd38, Slc6a6, Alox5, Itgam, Ggt5, Samhd1, Cebpd, Mospd3
GAUSSMANN_MLL_AF4_FUSION_TARGETS_F_UP	0.000718971	0.0204547	0.477271	0.772639	1.37703	60	Gas6, Dab2, Fcgrt, Zfp36l1, Ly6e, Fam43a, Lifr, Arhgef3, Rnf150, S100a13, Tmem141, Tmem176a, Arsb, Tmem30a, Cebpd, Jarid2, Ahr
GAVIN_FOXP3_TARGETS_CLUSTER_P3	0.00153708	0.0330038	0.45506	0.753645	1.34404	68	F13a1, Igfbp4, Serinc3, Sema4a, S100a4, Ighm, Itsn1, Rin2, Cd47, Pde2a, Ptprj, Tspan3, Rhobtb1, Jak1, Ephx1, Atp6v0a1, Lyl1, Gpr34, Gpr160, Gnaq, S100a6
GNATENKO_PLATELET_SIGNATURE	0.000939952	0.0235091	0.477271	0.887005	1.52201	18	F13a1, Pf4, Itm2b, Tagln2, Ncoa4, H3f3a
GOLDRATH_ANTIGEN_RESPONSE	0.000134903	0.00738047	0.518848	0.747591	1.33834	105	Ahnak, Lgals1, Ifitm3, Serinc3, S100a4, Itm2b, Ccr2, Itsn1, Emp1, Nrp1, Rell1, Emp3, S100a10, Sh3bgrl, Snx3, Slpi, Dstn, Ctnna1, S100a13, Gnpda1, Dennd5a, Ccdc50, Capn2, Mgst1, Scpep1, Rab11a, Lmna, Sp100, Myadm, Tmem30a, Rhoq, Lyl1, Rad21, H2afv, Cdkn2c, Plekhb2, S100a6, Cited2, Anxa1, Nudt4, Evi2a, Itgb1, Mapre2
HADDAD_T_LYMPHOCYTE_AND_NK_PROGENITOR_DN	0.00319849	0.0483115	0.431708	0.861025	1.47743	18	F13a1, Lgals1, Csf1r, Crip1, Cfd, Rab31, Cebpd
HALLMARK_COAGULATION	0.00246039	0.0411753	0.431708	0.787762	1.3951	45	Pf4, Cfh, Mmp9, Lamp2, Gda, Ctsb, Cfd, Pros1, S100a13, Capn2, Rac1, Klf7
HALLMARK_COMPLEMENT	0.00205341	0.0379965	0.431708	0.769305	1.36906	55	Cfh, Cd36, Timp2, Prcp, Lamp2, Ctsb, S100a13, Ehd1, Anxa5, Cp, Itgam, Me1
HALLMARK_EPITHELIAL_MESENCHYMAL_TRANSITION	0.001353	0.0311054	0.45506	0.767457	1.36613	57	Igfbp4, Dab2, Pmp22, Lgals1, Vim, Cxcl12, Emp3, Tgfbi, Notch2
HALLMARK_KRAS_SIGNALING_UP	0.0008014	0.0216971	0.477271	0.763234	1.35994	65	F13a1, Cfh, Mmp9, Mafb, Emp1, Nrp1, Jup, Klf4, Vwa5a, Cd37, Slpi, Dock2, Tmem176a, Cbl, St6gal1, Etv1, Scn1b, Evi5, Retn, Cmklr1, Bmp2, Akt2, Gypc
HALLMARK_P53_PATHWAY	0.00209041	0.0380622	0.431708	0.730993	1.30756	82	Txnip, Ninj1, Wwp1, Fos, Zfp36l1, S100a4, Hmox1, Tcn2, Klf4, Vwa5a, S100a10, App, Sesn1, Mxd4, Plxnb2, Stom, Nupr1, Ephx1, Sp1, Pitpnc1, Bmp2, Plk2, Apaf1, Foxo3, Cebpa, Abhd4
HALLMARK_XENOBIOTIC_METABOLISM	0.00150027	0.0328328	0.45506	0.757998	1.35221	61	Igfbp4, Cd36, Ninj1, Igf1, Aldh2, Hmox1, Idh1, Jup, Ssr3, Pros1, Slc6a6, Maoa, Cndp2, Xdh, Ephx1, Acp2, Enpep, Cat
HAMAI_APOPTOSIS_VIA_TRAIL_DN	8.96811e-05	0.0064588	0.538434	0.824306	1.4591	48	Pltp, Ifitm2, Txnip, Klf2, Tagln2, Cfd, Maoa
HELLER_HDAC_TARGETS_SILENCED_BY_METHYLATION_UP	0.000480845	0.016837	0.498493	0.718214	1.29418	136	Cfh, Txnip, Aplp2, Glul, Klf2, Marcksl1, Fos, Grn, Dse, Aldh2, Fgfr1, S100a4, Rcn3, Mafb, Egr1, Itsn1, Lifr, Jup, Kctd12, Mef2c, Dennd5a, Tfrc, Oat, Bin1, Akap13, Scp2, Sfxn3, Tubb6, Eif4ebp2, Ahr, Rras, Plec, Tmod1
HELLER_HDAC_TARGETS_UP	0.000535797	0.0171757	0.477271	0.726909	1.30218	111	Cfh, Cltc, Txnip, Aplp2, Klf2, Marcksl1, Grn, S100a4, Rcn3, Adam15, Rnase4, Neat1, Zbtb20, Jup, Zcchc24, Mef2c, Dennd5a, Maoa, Mapkapk2, Tspan4, Sfxn3, Crk, H2afv, Rras, Plec, Mxra7, Blvrb, Plk2, Herc1, Pttg1ip, Lima1, Prkar2b, Tuba1a
HENDRICKS_SMARCA4_TARGETS_UP	0.000436494	0.0157692	0.498493	0.87265	1.50534	20	Igfbp4, Ahnak, Lgals1, Emp3, Ctsb, Plxnb2, Lmna, Ccl2
HESS_TARGETS_OF_HOXA9_AND_MEIS1_DN	0.000194239	0.00940615	0.518848	0.886355	1.53865	23	Mrc1, Dab2, Mmp9, Fos, Zfp36l1, Csf1r, S100a4, Egr1, Klf4, C5ar1, Ehd1, Zfp36, Tgfbi, Myadm, Samhd1
HILLION_HMGA1_TARGETS	0.00254455	0.0419666	0.431708	0.84764	1.4689	21	Ednrb, Timp2, Pmp22, Fos, C5ar1, Tfrc, Mgst1
HOEBEKE_LYMPHOID_STEM_CELL_DN	0.00334833	0.0485401	0.431708	0.818896	1.42579	29	Cfh, Txnip, Klf2, Tns1, Marcks, Cat, S100a6
HOFFMANN_IMMATURE_TO_MATURE_B_LYMPHOCYTE_DN	0.00091125	0.0232775	0.477271	0.899642	1.5376	16	Cd36, Cfp, Marcks, Pepd
HORIUCHI_WTAP_TARGETS_UP	0.00194242	0.0368413	0.45506	0.735254	1.31575	85	Ednrb, Txnip, Pmp22, Zfp36l1, Mafb, Prcp, Colec12, Abca1, Hmox1, Zeb2, Tcn2, Klf4, Tapbp, Hexa, Nr3c1, Man1c1, Tpp1, Pcmtd1, Lpp, Ccl2, Cebpd, Asah1, Epsti1
HOSHIDA_LIVER_CANCER_SUBCLASS_S1	0.00327434	0.0483115	0.431708	0.724946	1.29744	83	F13a1, Dab2, Timp2, Lgals1, Grn, Tcf4, Adam15, Rin2, S100a10, Cd37, S100a13, Anxa5, Rhoa, Hexa, Rab31, Cd47, Tspan3, Me1, Klc1, Igkc, Ppp1cb, Asah1, Cd53, Gypc, Anxa1
HOWLIN_PUBERTAL_MAMMARY_GLAND	0.000508321	0.0170138	0.477271	0.850733	1.48009	28	Cfh, Eps15, Gas7, Fcgr2b, Egr1, Eps8, Cxcl12, Klf4, Ctsb, Cd37, Slc6a6
HSIAO_HOUSEKEEPING_GENES	8.7425e-05	0.0064588	0.538434	0.743588	1.33151	110	Fcgrt, Cltc, Txnip, Aplp2, Glul, Lgals1, Jund, Vim, Marcks, Dazap2, Calm2, Gpx4, Ptp4a2, Canx, Tagln2, S100a10, Fkbp1a, Cd164, Dstn, Ctdsp2, Rhoa, Capn2, Zfp36, Eif4g2, Capns1, Pcbp2, Lamp1, Pdlim1, Stom, Gnb1, Rac1, Ap3s1, Scn1b, Ctnnb1, Hnrnpk, Ywhaz, Atp5a1, Ddx5, Aamp, Ywhab, Hmgb1, Arhgap1, Copa, Stat3, Cyb5r3, Arl6ip1, Wars, Sf1, Hnrnpf, Fus
IGLESIAS_E2F_TARGETS_UP	0.000130369	0.00738047	0.518848	0.787256	1.40381	67	Igfbp4, Mrc1, Gas6, Dab2, Aplp2, Pmp22, Lgals1, Crip1, Itm2b, Emp1, Calm2, Cfd, S100a10, Morf4l1, Dstn, S100a13, Cd47, Lmna, Gnb1, Tuba1b, Laptm4a, Lyl1, Sept7, Cd53, S100a6
IVANOVA_HEMATOPOIESIS_MATURE_CELL	0.00122415	0.0290225	0.45506	0.721926	1.29411	113	Lyve1, Mrc1, Ap2a2, Mtss1, Mpp1, Eps15, Tmcc1, Colec12, Lamp2, Gpx4, Ctsb, Rbms1, Nr3c1, Itgam, Nhsl2, Naaa, Lamp1, Gapvd1, Rnf141, Lbr, Atp6v0a1, Wdr26, Cdr2, Agfg1, March8, Snx13, Arl6ip1, Usp25, C1galt1, Klf3, Slc25a37, Grina, Nudt4, Add1, Fam126a, Epor, Egfr, Dcaf12
JAATINEN_HEMATOPOIETIC_STEM_CELL_DN	1.37757e-06	0.000348372	0.643552	0.828898	1.48033	74	F13a1, Pf4, Cd163, Clec10a, Cd36, Txnip, Mmp9, Klf2, Zfp36l1, Sulf2, Klf4, Selenbp1, Ctsb, C5ar1, Rgs18, Dok2, Kctd12, Itgam, Tgfbi, Man1c1
JAEGER_METASTASIS_DN	0.000275696	0.012067	0.498493	0.824285	1.45602	42	Cfh, Maf, Txnip, Ahnak, Aldh2, Jup, Klf4, Slpi, Ctnnd1, Chp2
JECHLINGER_EPITHELIAL_TO_MESENCHYMAL_TRANSITION_DN	0.00320996	0.0483115	0.431708	0.825696	1.43347	22	Klf2, Fos, Egr1, Nrp1, Jup, Zfp36, Fosb, Ctnnd1, Klf10
JECHLINGER_EPITHELIAL_TO_MESENCHYMAL_TRANSITION_UP	0.00133861	0.0310885	0.45506	0.848792	1.47357	22	Cfh, Dab2, Pmp22, Ifitm3, Vim, Ctsb, Slpi, Ccl2, Rras
JOHANSSON_GLIOMAGENESIS_BY_PDGFB_UP	0.000384731	0.0146066	0.498493	0.90099	1.546	18	Marcksl1, Lgals1, Fos, Sulf2, Marcks, Hmox1, Tagln2, Sdc3, Klf6
JOHNSTONE_PARVB_TARGETS_3_UP	0.00020292	0.00962181	0.518848	0.710412	1.28384	160	Timp2, Txnip, Ahnak, Aplp2, Grn, Ifitm3, Fgfr1, S100a4, Vim, Marcks, Abca1, Neat1, Hmox1, Jup, Klf4, Nav1, Tgfbr2, Ctsb, Tapbp, Ndfip1, Ehd1, Add3, Klf6, Sh3bp5, Mgst1, Ctnnd1, Tgfbi, Pcbp2, Notch2, Tpp1, Klf10, Jak1, Mfsd6, Samhd1, Sfxn3, Acly, St3gal1, Vat1, Cmtm3, Stat6, Cebpd, Unc93b1, Cat, Asah1, Pnrc1, Tnks2, Gabarap, Arhgap26, Cited2, Anxa1, Slc25a37, Thbd
KARLSSON_TGFB1_TARGETS_DN	0.000499162	0.0170138	0.477271	0.735822	1.31661	103	Igfbp4, Dab2, Ifitm2, Glul, C4b, Grn, Zfp36l1, Serinc3, Crip1, Itm2b, Ly6e, Lamp2, Neat1, Zbtb20, Ctsb, Rin2, Sh3bgrl, Ndfip1, Osbpl9, Ctdsp2, Sesn1, Mxd4, Maoa, Add3, Plxnb2, Mgst1, Scp2, Bsg, Ephx1, H3f3a, Slc44a1, H2afv, Cdkn2c, Dnmt3a, Stat3, Nfia, Pnrc1, Usp25, Gabarap, Wars, Hbp1, Gabarapl1, Grina, Tbc1d2b, Maf1, Gdi1, Smpdl3b, Slc39a10, Copz2, Gstm1, Adipor2
KEGG_COMPLEMENT_AND_COAGULATION_CASCADES	0.000810304	0.0216971	0.477271	0.889	1.52543	18	F13a1, Cfh, C4b, Cfd, C5ar1, Pros1
KEGG_HEMATOPOIETIC_CELL_LINEAGE	0.00309863	0.047899	0.431708	0.826464	1.43481	22	Cd36, Csf1r, Cd38, Cd37, Tfrc, Itgam
KHETCHOUMIAN_TRIM24_TARGETS_UP	1.48088e-05	0.00192263	0.593325	0.934532	1.5979	17	Lgals1, Fos, Vim, Egr1, Emp1, Cd38, Tgfbr2, App, Cp
KIM_GLIS2_TARGETS_UP	0.00150027	0.0328328	0.45506	0.832506	1.45195	30	Pf4, Cfh, Ifitm3, S100a4, Vim, Ccr2, Cxcl12, Tgfbr2, Tgfbi, Ccl2, Cmtm3
KIM_WT1_TARGETS_8HR_UP	0.00209041	0.0380622	0.431708	0.776154	1.37981	53	Dab2, Wwp1, Fgfr1, Tns1, Atp2b1, Emp1, B4galt6, Ppp3ca, Sh3bp5, Klf10, St3gal1, Rhoq, Rybp, Pdgfc, Adam19, Dusp7, Il6st, Plec, Strn4
KONG_E2F3_TARGETS	0.00162697	0.0333602	0.45506	0.870411	1.48826	17	F13a1, Rbbp8, Incenp
LANDIS_BREAST_CANCER_PROGRESSION_DN	0.00129778	0.030451	0.45506	0.809127	1.4236	36	Mrc1, Gas6, Ahnak, Crip1, Nrp1, Cxcl12, Idh1, Klf4, Tgfbi, Fez2, S100a6, Sult1a1, Thbd
LANDIS_ERBB2_BREAST_TUMORS_324_DN	0.000394174	0.0147072	0.498493	0.771705	1.37469	69	Mrc1, Gas6, Cd36, Ahnak, Cfp, Aplp2, Crip1, Marcks, Nrp1, Cxcl12, Idh1, Klf4, Tgfbi, Scp2, Fez2, Lyl1, Slc27a1, Lpin1, S100a6, Sult1a1, Chpt1, Thbd
LEE_BMP2_TARGETS_UP	9.53214e-05	0.00657429	0.538434	0.681312	1.23781	279	Pltp, Maf, Fcgrt, Timp2, Txnip, Grn, Zfp36l1, Foxp1, Serinc3, Sema4a, Crip1, Rnase4, Itm2b, Dazap2, Eps8, Abca1, Cxcl12, Neat1, Tcn2, Gda, Reps2, Abca9, Ctsb, Rnf150, Vwa5a, Sft2d2, Tapbp, Ctdsp2, Sesn1, Hexa, Anxa6, Rab31, Cp, Mxd4, Tmem176a, Rnasel, Plxnb2, Naaa, Cndp2, Stom, Gbp7, Ggt5, Rhobtb1, Nupr1, Ephx1, Vat1, Gpr146, Ypel3, Lmo2, Frmd4b, Cebpd, H2afv, Deptor, Unc93b1, Ip6k1, Tbc1d4, Pdxk…
LEE_CALORIE_RESTRICTION_NEOCORTEX_UP	0.00137278	0.0312445	0.45506	0.846607	1.47174	25	Igfbp4, Pf4, Gas6, Maf, Atp2b1, Anxa6, Samhd1, Klc1, Slc12a2
LEIN_CHOROID_PLEXUS_MARKERS	0.000307594	0.0129645	0.498493	0.828665	1.45883	38	F13a1, Pltp, Cfh, Txnip, Tcn2, Tgfbi, Notch2, Ephx1, Trpv4
LEI_MYB_TARGETS	0.000718971	0.0204547	0.477271	0.731206	1.30465	93	Dab2, Ifitm2, Ninj1, Ap2a2, Grn, Vim, Zfp36l2, Dhrs3, Klhl9, Ly6e, Hmox1, Jup, Selenbp1, S100a10, Maoa, Tgfbi, Cflar, Tsc22d3, Nupr1, Me1, Rasa1, Ccl2, Stat6, Pdxk, Plec, Asah1, Creb3l2, Plk2, Anxa1, Pttg1ip, Slc25a1
LENAOUR_DENDRITIC_CELL_MATURATION_DN	3.62014e-05	0.0037452	0.557332	0.829847	1.46652	46	Pf4, Cd163, Txnip, Mmp9, Ninj1, Marcksl1, Csf1r, Ptafr, S100a4, Ccr2, Zfp36l2, Emp1, Emp3, C5ar1, Cd37, Stab1, Ncoa4, Mapkapk2, Me1, Elk3
LINDGREN_BLADDER_CANCER_CLUSTER_2B	9.17589e-08	5.22108e-05	0.704976	0.780027	1.40509	132	Folr2, Clec10a, Maf, Dab2, Timp2, Ifitm2, Pmp22, Lgals1, Mpp1, Ifitm3, Rgl1, Crip1, Fcgr2b, Aldh2, Tcf4, Tns1, Mafb, Egr1, Colec12, Rell1, Cxcl12, Emp3, Klf4, Dock2, Pros1, Sdc3, Anxa6, Tacc1, St6gal1, Nrp2, Stom, Tsc22d3, Myadm, Ier2, Etv1, Samhd1, Iqgap2, Ccl2, Ywhaz, Adam19, Prkar1a, Stxbp6
LINDSTEDT_DENDRITIC_CELL_MATURATION_D	0.000454777	0.016173	0.498493	0.869351	1.50926	22	F13a1, Clec10a, Maf, Dab2, Fcgrt, Rab31, Itgam, Naaa, Ctnnd1, Tgfbi, Tpp1, Laptm4a
LIU_VAV3_PROSTATE_CARCINOGENESIS_UP	0.000294217	0.0126347	0.498493	0.871135	1.51438	25	Cfh, Ednrb, Cd36, Ltc4s, Timp2, Igf1, C4b, Ighm, Fabp4, Tgfbr2, Rnasel
LI_INDUCED_T_TO_NATURAL_KILLER_UP	1.68948e-05	0.00192263	0.57561	0.778883	1.39035	90	Pltp, Ifitm2, Ahnak, Lgals1, Ifitm3, Sema4a, S100a4, Vim, Ehd4, Egr1, Emp1, S100a10, Smagp, Ndfip1, Dok2, Ctnna1, Rbms1, S100a13, Tmem141, Capn2, Arsb, Capns1, Lmna, Mfsd6, Iqgap2, Tubb6, Gpr34, Asah1
LI_WILMS_TUMOR_VS_FETAL_KIDNEY_1_UP	0.000847194	0.0224211	0.477271	0.750655	1.34222	78	Maf, Dab2, Ahnak, Pmp22, Rgl1, Itm2b, Prcp, Lamp2, Zeb2, Tgfbr2, S100a10, Dstn, Kctd12, Nr3c1, Scp2, Sp100, Iqgap2, Efr3a, Enpep, Man2a1, Cebpd, Pdxk, Smpdl3a, Asah1
LU_AGING_BRAIN_UP	0.00122415	0.0290225	0.45506	0.733809	1.30955	94	Txnip, Ahnak, Pmp22, Mtss1, Vim, Rap1b, Dhrs3, Lamp2, Zeb2, Ptp4a2, Zcchc24, Tgfbr2, Rin2, S1pr1, Anxa5, Maoa, Add3, Scp2, Rassf2, Stom, Nupr1, Smc3, Lpp, Vat1, Klc1, Cebpd, Slc14a1, Nek7, Lpin1, Cpne3, Creb3l2, Twf1, Wnk1, Itgb1, Tiparp, Plxnc1, Gprc5b
MARTENS_BOUND_BY_PML_RARA_FUSION	0.00301535	0.0476593	0.431708	0.688056	1.24223	148	Fcgrt, Timp2, Mmp9, Ninj1, Aplp2, Klf2, Ifitm3, Gas7, Jund, Aldh2, Sulf2, Mafb, Irf2bp2, Hmox1, Idh1, Tagln2, C5ar1, Cd164, Slc6a6, Rab31, Arap1, Fosb, Ptprj, Lbr, Wdr26, Lmo2, Lyl1, Ddx5, Dctn1, Ski, Ube2r2, Sh3pxd2a, Grk6, Pgpep1, Tppp3, Rasgrp2
MARTORIATI_MDM4_TARGETS_NEUROEPITHELIUM_DN	0.000132636	0.00738047	0.518848	0.842735	1.48273	36	F13a1, Mrc1, Ednrb, Maf, Fos, Csf1r, St8sia4
MASSARWEH_TAMOXIFEN_RESISTANCE_UP	0.00312634	0.047899	0.431708	0.673843	1.21854	175	Cd36, Timp2, Pmp22, Mtss1, Dhrs3, Atp2b1, Klhl9, Emp1, B4galt6, Colec12, Abca1, Gltp, Idh1, Rab11fip5, Klf4, Sgpl1, Rin2, Sh3bgrl, Cd164, Rbms1, Tacc1, Zfp36, Ctnnd1, Scpep1, Ptprj, Stom, Nupr1, Mfsd6, Iqgap2, Scn1b, Fchsd2, Wdr26, Galnt1, Pdgfc, Smpd1, Pdxk, Rnf144b, Slc12a2, Gpr160, Tns3, Rock2, Rab1a, Snx13, Rad23b, Nfia, Creb3l2, Klf3, Cab39, Gab1, Cant1, Nudt4, Tm9sf3, Tln2, Lima1, Ncoa1, An…
MATSUDA_NATURAL_KILLER_DIFFERENTIATION	0.000375947	0.0146066	0.498493	0.708384	1.27945	154	Igfbp4, Cd36, Ifitm2, Ahnak, Igf1, Marcksl1, Fos, Tcf4, Dhrs3, Pla2g2d, Itsn1, Eps8, Rell1, Klf4, Cd38, Fkbp1a, Kctd12, Mef2c, Sesn1, Hexa, Dennd5a, Tfrc, Mxd4, Klf6, Ptprj, Ggt5, Tsc22d3, Myadm, Tmem30a, Acly, Evi5, Frmd4b, Gpr34, Ahr
MCBRYAN_PUBERTAL_BREAST_6_7WK_UP	0.00116892	0.0286072	0.45506	0.742047	1.32449	91	Igfbp4, Timp2, Aplp2, Tns1, Ighm, Zeb2, Zbtb20, Ogt, Mef2c, Ehd1, Cp, Rab5c, Stom, Rab5b, Gbp7, Pcmtd1, Acly, Atp6v0a1, Crk, Atp5a1, Ip6k1, Prkacb, Eif4ebp2, Ddx6, Il6st, Taok1, Mapk14, Chd4, Akt2, Cant1, Ubtf, Galnt2, Wnk1, Tbl1x, Pcyt1a
MCLACHLAN_DENTAL_CARIES_UP	1.0351e-05	0.00161276	0.593325	0.810219	1.44329	69	F13a1, Igfbp4, Mrc1, Cd163, Mmp9, Csf1r, Fcgr2b, Ccr2, Ighm, Abca1, Cxcl12, Ctsb, Cfd, Ccl8, C5ar1, Cd37, Slpi, Stab1, Alox5, Rab31
MEISSNER_BRAIN_HCP_WITH_H3K4ME3_AND_H3K27ME3	1.06289e-05	0.00161276	0.593325	0.71856	1.30219	204	Igfbp4, Pltp, Maf, Dab2, Txnip, Ahnak, Pmp22, Klf2, Sulf2, Vim, Zfp36l2, Mafb, Dhrs3, Colec12, Cxcl12, Klf4, Tgfbr2, Tagln2, Ptpn18, Smagp, S1pr1, Pros1, Fli1, Zfp36, Antxr2, Pdlim1, Stom, Ptpro, Epb41l1, Ier2, Adrb2, Gprc5c, Tubb6, Frmd4b, Stxbp6, Snx8, Tns3, Mob3b, Ctdsp1, Bmp2, Slc12a7, Sh3pxd2a, Gypc, Gab1
NABA_ECM_AFFILIATED	0.00327434	0.0483115	0.431708	0.786291	1.38423	38	Clec10a, Lgals1, Sema4a, Mucl1, Colec12, Sdc3, Anxa5, Anxa6, Plxnb2, Clec2d, Sema6d, Anxa1, Anxa7, Plxna1, Plxnd1, Plxnc1, C1qtnf1
NABA_ECM_REGULATORS	0.0022754	0.040778	0.431708	0.778301	1.38022	50	F13a1, Timp2, Mmp9, Sulf2, Adam15, Ctsb, Serpinb8, Slpi, P3h2, Adam19
NABA_MATRISOME	4.61758e-08	3.5032e-05	0.719513	0.756742	1.37072	188	F13a1, Igfbp4, Pf4, Gas6, Ccl24, Clec10a, Timp2, Mmp9, Igf1, Lgals1, Sema4a, Mucl1, Sulf2, S100a4, Adam15, Colec12, Cxcl12, Ctsb, Serpinb8, Vwa5a, Ccl8, S100a10, Slpi, Sdc3, S100a13, Anxa5, Anxa6, Tnfsf13, Plxnb2, Tgfbi, Clec2d
NABA_MATRISOME_ASSOCIATED	9.83985e-07	0.000279944	0.643552	0.764349	1.37841	141	F13a1, Pf4, Ccl24, Clec10a, Timp2, Mmp9, Igf1, Lgals1, Sema4a, Mucl1, Sulf2, S100a4, Adam15, Colec12, Cxcl12, Ctsb, Serpinb8, Ccl8, S100a10, Slpi, Sdc3, S100a13, Anxa5, Anxa6, Tnfsf13, Plxnb2, Clec2d, P3h2, Ccl2, Pdgfc, Adam19, Ccl7, Bmp2, S100a6, Sema6d
NABA_SECRETED_FACTORS	0.000535797	0.0171757	0.477271	0.800919	1.42384	53	Pf4, Ccl24, Igf1, S100a4, Cxcl12, Ccl8, S100a10, S100a13, Tnfsf13, Ccl2, Pdgfc, Ccl7, Bmp2, S100a6
NAKAYAMA_SOFT_TISSUE_TUMORS_PCA1_UP	0.000104764	0.00681092	0.538434	0.90009	1.55979	21	F13a1, Pltp, Mrc1, Cfh, Cd163, Csf1r, Fcgr2b, S100a4, Dock2, Itgam
NUYTTEN_EZH2_TARGETS_UP	0.00190542	0.0364432	0.45506	0.648526	1.17883	345	Gas6, Txnip, Ninj1, Aplp2, Zfp36l1, Dse, Rgl1, S100a4, Tcf4, Tmcc1, Marcks, Zfp36l2, Egr1, B4galt6, Nrp1, Lamp2, Hmox1, Rbpj, Klf4, Ptp4a2, Sgpp1, Slc9a9, Ogt, Tgfbr2, Ctsb, Bank1, Tapbp, Fkbp1a, App, S1pr1, Ehd1, Anxa5, Dennd5a, Rasgrp3, Mfsd1, Cd47, Klf6, Plxnb2, Tgfbi, Arrdc3, Scp2, Rab8b, Stom, Spred1, Cflar, Sp100, Dusp3, Tspan3, Myadm, Samhd1, Adrb2, Efr3a, Gprc5c, Snx9, Gna13, Rhoq, Tab2, …
ONDER_CDH1_TARGETS_2_UP	0.00038506	0.0146066	0.498493	0.761614	1.36317	84	Igfbp4, Dab2, Pmp22, Rgl1, Fgfr1, Rnase4, Marcks, Nrp1, Eps8, Hmox1, Reps2, Klf4, Zcchc24, Sdc3, Anxa6, Bin1, Pid1, Tsc22d3, Rhobtb1, Nupr1
PASINI_SUZ12_TARGETS_DN	0.00212741	0.0384284	0.431708	0.706359	1.26871	121	Igfbp4, Timp2, Ahnak, Pmp22, Lgals1, Foxp1, Vim, Marcks, Klhl9, Colec12, Tagln2, Reep3, S100a10, Sh3bgrl, App, Rbms1, Anxa5, Capn2, Klf6, Myadm, Tmem30a, Eid1, Lpp, Klf7, Vat1, Tubb6, Cmtm3, Frmd4b, Ddx6, Bmp2, S100a6, Ttyh3, Plk2, Cited2, Anxa1, Wnk1, Ryk, Itgb1, Tuba1a, Gbp2, Amfr, Dpysl2, Wls, Ier3, Tcf12, Gng12, Tgfb2, Myh10
PEDRIOLI_MIR31_TARGETS_DN	0.00246039	0.0411753	0.431708	0.712797	1.27605	105	Lyve1, Ednrb, Prcp, Emp1, Nrp1, Cxcl12, Neat1, Rbpj, Tgfbr2, Tslp, Cd164, Ndfip1, Dok2, Zfand6, Tacc1, Klf6, Rassf2, Snx5, Sbf2, Vat1, Cmtm3, Zdhhc20, Chmp3, Mospd3, Ddx6, Tmod1, Cln8, P2rx7, Gbp2, Plxnd1, Uhmk1, Smpdl3b, Lats2, Ifit1, Slc46a3
PENG_RAPAMYCIN_RESPONSE_UP	0.00173957	0.0350377	0.45506	0.763074	1.36077	64	Pltp, Txnip, Zfp36l1, Eps15, Crip1, Jund, Aldh2, Ighm, Ptpn18, Cd37, Dok2, Ctdsp2, Rasgrp3, Pdlim1, Cflar, Jak1, Nupr1, Cd40, Mxra7, Arhgap1, Cd53, Ethe1, Crat
PETROVA_ENDOTHELIUM_LYMPHATIC_VS_BLOOD_UP	0.000572432	0.0180952	0.477271	0.80777	1.42386	39	Mrc1, Maf, Cxcl12, Fabp4, Smagp, Mef2c, Rab31, Maoa, Add3, Gmfg, Pdlim1, Lbr, Grap, Iqgap2, Lmo2, Rmnd5a
PLASARI_TGFB1_TARGETS_10HR_DN	0.000755606	0.0209727	0.477271	0.748171	1.33542	91	Mrc1, Ednrb, Cd36, Dab2, Pmp22, Igf1, Marcks, Dhrs3, Idh1, Lifr, Reps2, Sh3bgrl, Mef2c, Sesn1, Rasgrp3, Rnasel, Sh3bp5, Mgst1, Arrdc3, Ephx1, Arhgap18, Slc14a1, Il6st, Slc12a2, Nfia, Arl6ip1, Thbd, Sord, Evi2a
PROVENZANI_METASTASIS_DN	0.00279337	0.0454121	0.431708	0.770351	1.36138	46	Timp2, Ifitm2, Ifitm3, Itm2b, Ehd4, Ctsb, Ctnna1, Anxa6, Notch2, Tsen34, Pdgfc, Tbc1d4, Rras, Stxbp6, Ethe1, Blvrb, Grk6, Sod1, Egfr
Phagosome - Mus musculus (mouse)	9.08092e-05	0.0064588	0.538434	0.807396	1.43722	57	Mrc1, Cd209f, Cd36, Cd209g, Cd209d, Cd209b, Fcgr2b, Colec12, Lamp2, Cd209a, Canx, Tfrc, Itgam, Pikfyve, Rab5c, Lamp1, Rab5b, Rac1, Tuba1b, Atp6v0a1, Tubb6
QI_PLASMACYTOMA_UP	0.00275637	0.045133	0.431708	0.733391	1.31266	84	Pf4, Snx2, Igf1, Zfp36l1, Rgl1, Sema4a, Csf1r, Ccr2, Marcks, Ptpn18, Cd37, S100a13, Ehd1, Mob1a, Cd47, Arap1, Rassf2, Sp100, Rassf4, Frmd4b, Cd40, Plec, Cd53, Arl6ip1, Apaf1, Itgb1, Rp2, Epor, Plxnc1
REACTOME_CLASS_A1_RHODOPSIN_LIKE_RECEPTORS	0.0018132	0.0360296	0.45506	0.803654	1.41397	36	Pf4, Ednrb, Ptafr, Ccr2, Cxcl12, C5ar1, App, S1pr1, Adrb2, Ccl2, Ccl7, P2ry12, Anxa1
REACTOME_EXTRACELLULAR_MATRIX_ORGANIZATION	0.00313574	0.047899	0.431708	0.839199	1.44763	20	Timp2, Mmp9, Pcolce, Plod1
REACTOME_IMMUNE_SYSTEM	0.00290436	0.046226	0.431708	0.649096	1.17835	300	Mrc1, Cfh, Cd36, Ifitm2, Cltc, Txnip, Wwp1, Ap2a2, Fos, Ifitm3, Ptafr, Fcgr2b, Ccr2, Rap1b, Ap2m1, Ap1b1, Egr1, Klhl9, Calm2, Canx, Ctsb, Cfd, App, Pros1, Mef2c, Rasgrp3, Cbl, Eif4g2, Rnasel, Pcbp2, Casp8, Sp100, Dusp3, Gbp7, Mapkapk2, Jak1, Rac1, Dynll2, Tab2, Nck1, Ywhaz, Klc1, Crk, Unc93b1, Prkacb, Cd40, Rnf144b, Ywhab, Dusp7, Mapk1, Il6st, Hmgb1, Dctn1, Mapk14, Stat3, Ube2q2, Map2k7, Ube2r2, …
REACTOME_PEPTIDE_LIGAND_BINDING_RECEPTORS	0.00182048	0.0360296	0.45506	0.853718	1.47943	21	Pf4, Ednrb, Ccr2, Cxcl12, C5ar1, App, Ccl2, Ccl7, Anxa1
REACTOME_RESPONSE_TO_ELEVATED_PLATELET_CYTOSOLIC_CA2_	0.000157576	0.00797779	0.518848	0.854439	1.49721	32	F13a1, Pf4, Cd36, Lamp2, Calm2, Cfd, App, Pros1
REN_ALVEOLAR_RHABDOMYOSARCOMA_DN	0.000211989	0.00975296	0.518848	0.712273	1.28776	173	Gas6, Dab2, Timp2, Snx2, Aplp2, Klf2, Grn, Rcn3, Rap1b, Ap2m1, Emp1, Ly6e, Nrp1, Lamp2, Idh1, Rab11fip5, Tgfbr2, Ctsb, Tagln2, S100a10, Tapbp, Cmtm6, Mbnl1, S100a13, Ehd1, Anxa5, Rhoa, Rab31, Mfsd1, Klf6, Scpep1, Rab5c, Tgfbi, Scp2, Lamp1, Tpp1, Tspan4, Jak1, Rac1, Ephx1, Sfxn3, Lpp, Vat1, Elk3, Galnt1, Stat6, Pdgfc, Man2a1, Cdr2, Tfe3, Pdxk, Cat, Rras, Mxra7, Plekhb2, Rab1a, S100a6, Tmem165, Nec…
RIGGI_EWING_SARCOMA_PROGENITOR_UP	0.00197942	0.0372327	0.431708	0.717497	1.2839	108	Cd36, Fcgrt, Mmp9, Igf1, Marcksl1, Fos, Crip1, Tcf4, Raph1, Mafb, Fabp4, Fam43a, Gfra2, Rgs18, Itgam, St6gal1, Pdlim1, Sec14l1, Jak1, Rnf141, Enpep, Lmo2, Zswim6, Jarid2, Dusp7, Wdfy2, Aldh7a1, Sema6d, Sult1a1, Cited2, Kmo, Sord, Mapre2, Hs6st1, Star, Uhmk1, Arhgef6, Dgkd, Lbh, Tcf12, Mamdc2, Pgm2l1
RODRIGUES_THYROID_CARCINOMA_POORLY_DIFFERENTIATED_DN	0.00312634	0.047899	0.431708	0.646122	1.17317	285	Ednrb, Maf, Txnip, Aplp2, Glul, Foxp1, Jund, Aldh2, Tcf4, Vim, Tns1, Zfp36l2, Dhrs3, Ehd4, Emp1, Rell1, Cxcl12, Neat1, Zeb2, Zbtb20, Lifr, Selenbp1, Tgfbr2, Ctsb, Arhgef3, Vwa5a, Slpi, Mbnl1, Kctd12, Sesn1, Cd47, Add3, Klf6, Ctnnd1, Pid1, Pcbp2, Snx5, Spred1, Cflar, Rnf141, Pcmtd1, Rassf4, St3gal1, Tab2, Sp1, Tbc1d4, Cat, Rnf144b, Ppp1cb, Smpdl3a, Gpr160, Tob2, Mxra7, Tns3, Mob3b, Arhgap1, Nfia, …
RODWELL_AGING_KIDNEY_UP	8.96811e-05	0.0064588	0.538434	0.738254	1.32772	129	Mrc1, Clec10a, Timp2, Grn, Csf1r, Crip1, Sulf2, Vim, Ighm, Ly6e, Zeb2, Emp3, Cd38, Canx, Zcchc24, Tagln2, Tapbp, Dock2, Stab1, Slc6a6, Alox5, Rab31, St8sia4, Antxr2, Cd47, Gmfg, Tgfbi, Lamp1, Rab8b, Ggt5, Selplg, Samhd1, Pdia4, Ccl2, Cmtm3, Fez2, Stat6, Rpn1, Igkc, Abcc1, Arhgap1, Cd53, Mgat1
RUTELLA_RESPONSE_TO_CSF2RB_AND_IL4_DN	5.5284e-05	0.00547072	0.557332	0.748382	1.3401	110	Pltp, Cd163, Dab2, Timp2, Ifitm2, Cfp, Aplp2, Rnase4, Mafb, Egr1, Emp1, Ctsb, Cfd, Vwa5a, Rin2, C5ar1, Mef2c, Anxa5, Alox5, Zfp36, St6gal1, Ncoa4, Sh3bp5, Pid1, Lamp1, Notch2, Klf10, Tspan3, Tsen34, Iqgap2, Atp6v0a1, Rhoq, Ccl2, Lmo2, Cebpd, Pdxk, Asah1, Setd1b, Cmklr1, Mctp1, Anp32a, Chpt1, Npl, Rasgrp2, Ncoa1, Mapre2, Pacsin2, Pink1, Arhgef6, Mprip, Syf2
RUTELLA_RESPONSE_TO_HGF_DN	0.000430629	0.0157692	0.498493	0.751261	1.34246	87	Gas6, Cd163, Ifitm2, Cfp, Aplp2, Marcksl1, Crip1, Rnase4, Mafb, Egr1, Cfd, C5ar1, Mef2c, Alox5, Zfp36, St6gal1, Sh3bp5, Pid1, Notch2, Klf10, Tsen34, Iqgap2, Lpp, Fchsd2, Lmo2, Cebpd, Deptor, Adam19, Setd1b, Map4k4, Anp32a, Chpt1, Rasgrp2, Ncoa1, Mapre2, Arhgef6, Mprip, Syf2, Dpysl2, Med13l, Acadvl, Ptp4a3
RUTELLA_RESPONSE_TO_HGF_UP	0.000508321	0.0170138	0.477271	0.710145	1.27921	132	Pltp, Dab2, Timp2, Mmp9, Rgl1, Marcks, Emp1, Nrp1, Lamp2, Ctsb, Vwa5a, Sgpl1, Ccl8, Rin2, Anxa5, Tfrc, Rasgrp3, Mob1a, Maoa, Cd47, Ncoa4, Lamp1, Rab8b, Stom, Cflar, Tspan3, Scamp2, Jak1, Psd3, Me1, St3gal1, Vat1, Atp6v0a1, Rhoq, Ccl2, Tbc1d4, Pdxk, Il6st, Asah1, Tns3, Cmklr1, Mctp1
RUTELLA_RESPONSE_TO_HGF_VS_CSF2RB_AND_IL4_UP	1.2574e-05	0.00178865	0.593325	0.747466	1.34644	132	Pltp, Cd163, Dab2, Timp2, Ifitm2, Mmp9, Aplp2, Rgl1, Mafb, Egr1, Emp1, Nrp1, Lamp2, Ctsb, Cfd, Vwa5a, Ccl8, Rin2, C5ar1, Mef2c, Anxa5, Alox5, Tfrc, Cd47, St6gal1, Ncoa4, Sh3bp5, Pid1, Lamp1, Notch2, Stom, Klf10, Tspan3, Tsen34, Scamp2, Me1, Iqgap2, St3gal1, Vat1, Atp6v0a1, Rhoq, Ccl2, Lmo2, Pdxk, Asah1, Tns3, Cmklr1
SABATES_COLORECTAL_ADENOMA_DN	5.4066e-07	0.000184097	0.659444	0.869776	1.54625	53	F13a1, Lyve1, Cfh, Cd36, Maf, Igf1, Tns1, Ighm, Colec12, Cxcl12, Fabp4, Lifr, Ccl8, Cd37, Kctd12, Nr3c1, Cp, Chp2
SANSOM_APC_TARGETS_UP	6.71202e-05	0.00591438	0.538434	0.878916	1.53135	27	Igfbp4, Glul, Marcksl1, Rnase4, Egr1, Tgfbr2, Clcn5
SCHAEFFER_PROSTATE_DEVELOPMENT_12HR_UP	0.000321264	0.0130571	0.498493	0.841375	1.47431	32	Maf, Ahnak, Wwp1, Glul, Colec12, Lamp2, Neat1, Fabp4, Vwa5a, Pros1, Sesn1, Pid1, Pdgfc, Cebpd
SCHAEFFER_PROSTATE_DEVELOPMENT_48HR_UP	0.00331133	0.0483115	0.431708	0.699196	1.2553	118	Gas6, Maf, Glul, Serinc3, Sema4a, Rnase4, Itm2b, Mafb, Dhrs3, Ly6e, Lamp2, Ssr3, Vwa5a, Smagp, Pros1, Pid1, Rab5c, Rab11a, Tsc22d3, Trpv4, St3gal1, Pdgfc, Cebpd, Ralgps2, Zdhhc14, Slc12a2, Sult1a1, Cited2, Anxa1, Bri3, Tiparp, Pias1, Kdm5d, Gprc5b
SCHUETZ_BREAST_CANCER_DUCTAL_INVASIVE_UP	2.02457e-05	0.00219425	0.57561	0.767862	1.37403	108	Cfh, Cd163, Maf, Dab2, Lgals1, Dse, S100a4, Tcf4, Mafb, Emp1, Colec12, Nrp1, Hmox1, Zeb2, Emp3, Tgfbr2, Pros1, Fli1, Kctd12, Mef2c, Alox5, Tacc1, Tgfbi, Rassf2, Etv1, Tubb6, Elk3, Enpep, Lmo2, Adam19, Mxra7, Tns3, Cd53, Map4k4
SMID_BREAST_CANCER_BASAL_DN	0.000746448	0.0209727	0.477271	0.681966	1.23558	199	F13a1, Igfbp4, Cd36, Ahnak, Wwp1, Igf1, Crip1, Fgfr1, Rnase4, Cxcl12, Fabp4, Reps2, Ptp4a2, Selenbp1, Zcchc24, Cfd, Sh3bgrl, Sept8, Maoa, Fosb, Pcbp2, Man1c1, Fasn, Psd3, Iqgap2, Gprc5c, Deptor, Ralgps2, Igf1r, Prkacb, Il6st, Asah1, Cbfa2t3, Crat, Blvrb, Cant1, Nudt4, Kmo, Tppp3, Sord
SMID_BREAST_CANCER_NORMAL_LIKE_UP	2.34936e-08	2.67357e-05	0.733762	0.788386	1.42165	142	Folr2, F13a1, Lyve1, Pltp, Mrc1, Cfh, Clec10a, Txnip, Igf1, Tcf4, Ccr2, Ighm, Cxcl12, Fabp4, Cd38, Bank1, Cd37, Dock2, Pros1, Fli1, Dok2, Rbms1, Kctd12, Mef2c, Rasgrp3, St6gal1, Add3, Bin1, Gmfg, Pde2a
SMIRNOV_CIRCULATING_ENDOTHELIOCYTES_IN_CANCER_UP	0.00011337	0.0069738	0.538434	0.809247	1.44014	55	Timp2, Pmp22, Glul, Marcksl1, Mpp1, Dse, Tns1, Dhrs3, Egr1, Abca1, Hmox1, Ctsb, C5ar1, Pros1, Alox5, Tgfbi
SWEET_LUNG_CANCER_KRAS_DN	5.66202e-07	0.000184097	0.659444	0.746943	1.35073	175	Lyve1, Pltp, Cfh, Ednrb, Ahnak, Pmp22, Glul, Klf2, Eps15, Ifitm3, Crip1, Tcf4, Marcks, Abca1, Cxcl12, Zbtb20, Lifr, Klf4, Arhgef3, Cfd, Gfra2, Stab1, S1pr1, Kctd12, Mef2c, Sesn1, Tfrc, Cp, St8sia4, Antxr2, Cd47, Sh3bp5, Pdlim1, Tspan3, Gbp7, Adrb2, Klf7, Fez2, Lmo2, Lyl1, Cdr2, Ahr, Ppp1cb, Il6st, Abcc1
Staphylococcus aureus infection - Mus musculus (mouse)	0.00229836	0.0408677	0.431708	0.881725	1.50697	16	Cfh, C4b, Ptafr, Fcgr2b, Cfd, C5ar1, Itgam, Selplg
TAKEDA_TARGETS_OF_NUP98_HOXA9_FUSION_10D_DN	3.56015e-06	0.000675241	0.627257	0.870726	1.5324	37	F13a1, Maf, Dab2, Mmp9, Glul, Klf2, Rgl1, Raph1, Emp1, Nrp1, Ctsb, C5ar1, Slpi, Stab1, Maoa, Pid1, Tgfbi, Me1, Rassf4, Fcho2
TAKEDA_TARGETS_OF_NUP98_HOXA9_FUSION_16D_DN	1.6057e-05	0.00192263	0.57561	0.849516	1.50277	43	Igfbp4, Pltp, Maf, Mmp9, Klf2, Fgfr1, Tns1, Neat1, Slpi, Hexa, Nrp2, Cflar, Nupr1, Rnf141
TAKEDA_TARGETS_OF_NUP98_HOXA9_FUSION_8D_DN	4.66618e-06	0.00081694	0.610527	0.829005	1.47761	63	Mrc1, Cd163, Maf, Dab2, Mmp9, Glul, Klf2, Fcgr2b, Aldh2, Raph1, Emp1, Colec12, Nrp1, Ctsb, C5ar1, Slpi, Alox5, Itgam, Akap13, Pid1, Tgfbi, Me1, Arhgap18, Gpr34, Adam19
TARTE_PLASMA_CELL_VS_PLASMABLAST_UP	0.00087467	0.0226222	0.477271	0.738673	1.31894	92	Igfbp4, Dab2, Ltc4s, Fcgrt, Mmp9, Fos, Grn, Jund, Aldh2, Egr1, Cxcl12, Tcn2, Jup, Hexa, Fosb, Tsc22d3, Mapkapk2, Scn1b, Cd40, Smpd1
THUM_SYSTOLIC_HEART_FAILURE_UP	0.000609066	0.0189895	0.477271	0.712406	1.28464	142	Folr2, F13a1, Mrc1, Rnase4, Zfp36l2, Ighm, Ehd4, Dazap2, Cxcl12, Neat1, Mat2a, Slc9a9, Tgfbr2, Ctsb, Ccl8, Dock2, Fli1, Ctnna1, Sdc3, Rhoa, Cp, St6gal1, Nucks1, Lamp1, Notch2, Tpp1, Bsg, Mapkapk2, Etv1, Ywhaz, Pdgfc, Igkc, Sp1, Gpr34, Cat, Cd53, Pcnp, Cyb5r3, Nfia, Plk2, Anp32a, Tbl1xr1, Fus, Nfatc2, Itgb1, Exoc5, Ywhae, Pacsin2, Hp1bp3
TONKS_TARGETS_OF_RUNX1_RUNX1T1_FUSION_GRANULOCYTE_UP	0.00237071	0.0411614	0.431708	0.875376	1.49029	15	Mtss1, Ly6e, Jup, Mef2c, Tmem176a, H3f3a
Tuberculosis - Mus musculus (mouse)	0.00201642	0.0376177	0.431708	0.756648	1.34853	60	Mrc1, Cd209f, Cd209g, Cd209d, Cd209b, Fcgr2b, Lamp2, Calm2, Cd209a, Rhoa, Ppp3ca, Itgam, Rab5c, Lamp1, Casp8, Rab5b, Jak1, Atp6v0a1, Mapk1, Mapk14, Akt2, Rab7, Apaf1
VART_KSHV_INFECTION_ANGIOGENIC_MARKERS_DN	0.000920464	0.0232775	0.477271	0.800502	1.41105	39	Cfh, Cd36, Igf1, Fgfr1, Stab1, Nrp2, Notch2, Ccl2, Pdgfc
VART_KSHV_INFECTION_ANGIOGENIC_MARKERS_UP	7.27604e-05	0.00591438	0.538434	0.834367	1.47777	44	Pf4, Timp2, Mmp9, Igf1, Fgfr1, Nrp1, Cxcl12, Hmox1, Stab1, S1pr1, Nrp2, Notch2
VECCHI_GASTRIC_CANCER_EARLY_DN	3.49102e-06	0.000675241	0.627257	0.809886	1.44735	77	F13a1, Lyve1, Cfh, Cd36, Maf, Glul, Sema4a, Ccr2, Ighm, Cxcl12, Fabp4, Lifr, Nr3c1, St8sia4, Maoa, Pid1, Slc28a2, Tsc22d3, Adrb2, Pdgfc, Igkc, Prkacb
VERHAAK_AML_WITH_NPM1_MUTATED_DN	0.000718971	0.0204547	0.477271	0.745257	1.33308	82	Clec10a, Mmp9, Dse, Aldh2, Fgfr1, Ccr2, Dhrs3, Emp1, B4galt6, Eps8, Jup, Cd38, Bank1, Smagp, App, Mef2c, Tgfbi, Retn, Deptor, Tmod1, Mxra7
VERHAAK_AML_WITH_NPM1_MUTATED_UP	0.000718971	0.0204547	0.477271	0.799507	1.41783	50	Pf4, Cd163, Cd36, Ninj1, Ptafr, Marcks, Mafb, Hmox1, C5ar1, Rasgrp3, Tmem176a, Scpep1, Lmna, Cat, Smpdl3a, S100a6, Mctp1, Wars
VERHAAK_GLIOBLASTOMA_MESENCHYMAL	0.00013717	0.00738047	0.518848	0.774563	1.38422	77	Folr2, Dab2, Lgals1, Grn, Dse, Fcgr2b, S100a4, Mafb, Nrp1, Emp3, Tgfbr2, Ctsb, C5ar1, Sft2d2, Stab1, Rbms1, S100a13, Hexa, Alox5, Itgam, Mfsd1, Scpep1, Tgfbi, Casp8, Sp100, Stat6, Man2a1
WALLACE_PROSTATE_CANCER_RACE_UP	0.00186843	0.0360385	0.45506	0.740661	1.32316	76	Pltp, Mrc1, Ifitm2, Mmp9, Ifitm3, Fcgr2b, Ighm, Ccl8, C5ar1, Cd37, Fli1, Rasgrp3, Gmfg, Stom, Ctnnb1, Ddx60, Cebpd, Igkc, Mxra7, Cd53, Sf1, Thbd, Evi2a, Sept11, Amfr, Gprc5b, Ifit1, Gimap6, Ctsc, Nkg7
WANG_SMARCE1_TARGETS_UP	0.000106602	0.00681092	0.538434	0.757907	1.35307	95	Igfbp4, Cfh, Dab2, Timp2, Txnip, Pmp22, Sulf2, Rnase4, Marcks, Mafb, Abca1, Lifr, Pros1, Rbms1, Tgfbi, Man1c1, Dip2b, Stom, Nupr1, Atl3, Me1, Iqgap2, Lpp, Klf7, Slc44a1, Man2a1
WEST_ADRENOCORTICAL_TUMOR_DN	0.00120574	0.0290225	0.45506	0.676214	1.22478	195	Igfbp4, Pltp, Cfh, Ifitm2, Ahnak, Klf2, Fos, Gas7, Tmcc1, Tns1, Zfp36l2, Egr1, Ly6e, Abca1, Cxcl12, Ogt, Arhgef3, Cfd, Vwa5a, Stab1, Zfp36, Mxd4, Klf6, Arap1, Fosb, Pid1, Rassf2, Ggt5, Nupr1, Ier2, Ccl2, Cebpd, Ddx5, Cat, Srsf5, Tob2, Ctdsp1, Chd4, Cbfa2t3, Sf1, Hsd3b1, Pgpep1, Ubtf, Tbc1d2b, Fbxw4, C1qtnf1, Nfic, Irf4, Glud1, Gabbr1, Klf11, Acadvl, Hdac4, Ier3, Inpp5k, Fkbp9, Map3k11, Cerk, Cnp,…
WONG_ADULT_TISSUE_STEM_MODULE	0.00010773	0.00681092	0.538434	0.685207	1.24443	251	Dab2, Pmp22, Glul, Klf2, Marcksl1, Lgals1, Fos, Foxp1, Ifitm3, Crip1, Jund, S100a4, Tcf4, Marcks, Itsn1, Emp1, Eps8, Abca1, Cxcl12, Zbtb20, Rab11fip5, Klf4, Nav1, Reep3, Rgs18, App, Slc6a6, S100a13, Sesn1, Capn2, Tmem176a, Antxr2, Klf6, Fosb, Mgst1, Pde2a, Ptov1, Klf10, Myadm, Tspan4, Jak1, Nupr1, Ier2, Dynll2, Adrb2, Lpp, Scn1b, Rhoq, Tubb6, Lmo2, Cebpd, Ttc3, Prkacb, Cd40, Frmd6, Slc12a2, Rras,…
WONG_ENDMETRIUM_CANCER_DN	0.00148631	0.0328328	0.45506	0.845599	1.46802	22	Gas6, Ednrb, Cxcl12, Pid1
WOO_LIVER_CANCER_RECURRENCE_UP	0.00151868	0.0329191	0.45506	0.793924	1.39946	39	Dab2, Pmp22, Gas7, Crip1, Fgfr1, Marcks, Zeb2, Mef2c, Notch2, Tspan3, Ccl2
WU_CELL_MIGRATION	0.000865511	0.0226222	0.477271	0.790877	1.40138	49	Txnip, Glul, Dse, S100a4, Vim, Eps8, Emp3, Jup, Slpi, Rab31, Maoa, Tgfbi, Tspan4, Tubb6, Galnt1, Pdgfc, Asah1, S100a6
YAGI_AML_FAB_MARKERS	0.00159231	0.0332485	0.45506	0.768486	1.36857	56	Cfh, Timp2, Ahnak, Cfp, Lgals1, Lars2, S100a10, Cd164, Pros1, Anxa5, Capn2, Samhd1, Sfxn3, Ulk2
YAO_TEMPORAL_RESPONSE_TO_PROGESTERONE_CLUSTER_0	0.00342233	0.0492988	0.431708	0.778843	1.37117	40	Cfh, Foxp1, Eps8, Abca1, Lifr, Rin2, Pros1, Sesn1, St6gal1, Ephx1, Samhd1, Adrb2, Ypel3, Rhoq, Cebpd, Ddx6, Smpdl3a, Pnrc1, Gabarapl1, Rad51b
YOSHIMURA_MAPK8_TARGETS_DN	0.0015739	0.0332485	0.45506	0.694422	1.25082	135	F13a1, Ahnak, Aplp2, Pmp22, Serinc3, Fgfr1, Rnase4, Emp1, Jup, Ogt, S100a10, App, Cmtm6, Slc6a6, Strn3, Tfrc, Ptprj, Gnb1, Bsg, Klf10, Nupr1, Lbr, Rac1, Ywhaz, Cebpd, Slc27a1, Ahr, Cat, Il6st, Tns3, Mapk14, Rock2, Ptpra, Prune2, Nfia, Tnks2, Dnajb9, Twf1, Nudt4
ZAMORA_NOS2_TARGETS_DN	0.000773924	0.0212223	0.477271	0.802493	1.41456	39	Cfh, Cd36, Ifitm2, Zfp36l1, Ap1b1, Jup, App, G3bp2, Cp, Capns1, Gmfg, Tspan4, Scn1b, Pdia4, Man2a1, Ddx6, Rras, Mgat1, Stat3, Nfia
ZHANG_TLX_TARGETS_60HR_UP	0.000214257	0.00975296	0.518848	0.727509	1.30773	124	Fcgrt, Timp2, Txnip, Fos, Grn, Jund, Sulf2, S100a4, Zbtb20, Tcn2, Klf4, Tgfbr2, Vwa5a, Tslp, S100a10, Slc6a6, S100a13, Mef2c, Cp, Mxd4, St6gal1, Klf6, Pde2a, Stom, Cflar, Ptpro, Dusp3, Ephx1, Ypel3, Elk3, Enpep, Pdgfc, Ralgps2, Ip6k1, Smpd1, Nacc2, Pnrc1, Cited2, Gabarapl1, Apaf1, Pgpep1
ZHAN_V1_LATE_DIFFERENTIATION_GENES_UP	1.66655e-05	0.00192263	0.57561	0.914515	1.57755	20	Pf4, Fcgrt, Timp2, Aplp2, S100a4, Marcks, Prcp, Cxcl12, Tcn2

## Sheet: Cluster 5
pathway	pval	padj	log2err	ES	NES	size	leadingEdge
ACEVEDO_FGFR1_TARGETS_IN_PROSTATE_CANCER_MODEL_DN	0.000426072	0.00975318	0.498493	0.75465	1.34703	63	S100a4, Crip1, Flna, Upb1, Chn2, Mthfd2, Eif4ebp2, Itpk1, Mat2a
ACEVEDO_FGFR1_TARGETS_IN_PROSTATE_CANCER_MODEL_UP	0.000262025	0.00758367	0.498493	0.734457	1.3232	94	Capg, Cd44, S100a11, Efhd2, Far1, Pabpc1, Alox5ap, Kcnn4, Cotl1, Sgms1, Fosl2, Slk, Plaur, Oxct1, Ikzf1, Nudt21, Egr2, Klf6, Lgals3, Slc25a24, Foxp1, Idi1, Rab31, Arpc1b, Ccl2, Anxa4, Sh3kbp1, Tspo, Arhgap6, Atp1a1, Cmas, Arhgap18, Vcp, Cenpa
ACEVEDO_LIVER_CANCER_DN	0.00257138	0.0279417	0.431708	0.659206	1.20272	168	Id2, Jund, Fos, Zfp36, Klf2, Pcbp2, Phlda1, Atp6v1b2, Glud1, Aplp2, Ezr, Upb1, Fosb, Egr1, Bhlhe40, Ldlr, Sod1, Diaph1, Sidt2, Evl, Sirpa, Tpt1, Srsf6, Furin, Espn, Ldha, Rpl3, Rnd3, March6, Eif5a, Atp5a1, Srsf5, Dync1h1, Pepd, Eef2, Dusp5, Hebp2, Cdk9, Khsrp, Hmgcr, Glrx5, Dnaja1
ACOSTA_PROLIFERATION_INDEPENDENT_MYC_TARGETS_DN	0.000590749	0.0118942	0.477271	0.79848	1.41226	44	Junb, S100a11, Cbfa2t3, Irf4, Mcl1, Pim1, Adam8, Slc48a1, Sidt2, Samsn1, Lypla2, Klf6, Capn1, Ptprc, Lasp1, Esyt1, Stat3, Rac2, Cap1, Cmtm6, Sh3bp1, Naga
ALFANO_MYC_TARGETS	0.0054656	0.0427403	0.407018	0.686141	1.23795	98	S100a10, Kctd12, Myl6, Arpc5, Add3, Phlda1, Rassf4, Kcnn4, Mcl1, Cdk2ap2, Anxa1, Plaur, Oxct1, Cytip, Vcl, Plec, Ehd1, Cse1l, Lasp1, Syngr2, Ccl2, Ddx17, Sdc1, Pxn, Anxa7, Svil, Dnajb6, Camkk2, Gnpda1, Vcp, Ddx21, Rsl24d1, Actr1a, Mmadhc, Myl12a, Crip2, Stom, Gosr1
ALTEMEIER_RESPONSE_TO_LPS_WITH_MECHANICAL_VENTILATION	0.00524251	0.0418578	0.407018	0.753357	1.32937	42	Junb, Ccr2, Gda, Itgam, Il1rn, F13a1, Plaur, St3gal1, Ccl2, Nfil3, Atf3, Fgl2
AMIT_EGF_RESPONSE_60_MCF10A	0.00231935	0.0267682	0.431708	0.863492	1.50191	19	Junb, Egr1, Bhlhe40, Ier2, Pdlim5, Rnd3
AMIT_SERUM_RESPONSE_120_MCF10A	0.00238639	0.0270673	0.431708	0.810686	1.42655	29	Junb, Id2, Ezr, Mcl1, Pim1, Plaur, Klf4, Pdlim5, Rnd3
AMIT_SERUM_RESPONSE_40_MCF10A	0.00261884	0.0279417	0.431708	0.881972	1.52493	16	Fos, Zfp36, Gm2a, Dusp1, Mcl1, Fosb, Egr1, Klf6
AZARE_NEOPLASTIC_TRANSFORMATION_BY_STAT3_UP	0.00127937	0.0194064	0.45506	0.812968	1.43564	34	Fn1, Arhgdib, Pltp, Wdr1, Pid1, Mcl1, Ssr3, Emp3, Wipf1, Srsf6, Calu, Palld
BAELDE_DIABETIC_NEPHROPATHY_DN	0.00260838	0.0279417	0.431708	0.652944	1.19186	173	Lpl, Vim, Actg1, Sept11, Flna, Ywhaz, Dusp1, Hsp90b1, Add3, Mcl1, Prkar1a, Capn2, Anxa1, Sgms1, Fosl2, Slk, Rbms1, Sub1, Tubb2a, Dstn, Cast, Xbp1, Pdlim5, Mthfd2, Canx, Calu, Cd164, Ptpn7, Fnbp1, Efr3a, Palld, Ddx17, Grk5, Ctbp1, Fry, Tomm34, Nfatc3, Hnrnpa3, Lsr, Dnaja1, Klhl9, Actr3, Hnrnpc, Kbtbd11, Cd47, Ywhae, Atxn1, Bcam, Myl12a, Litaf, Arf6, Set, Ptpn11, Nfe2l1, Cers6, Uap1, Wars, Rad23b, …
BASSO_CD40_SIGNALING_UP	0.00435019	0.0376418	0.407018	0.772689	1.36163	39	Junb, Capg, Cd44, Unc119, Hsp90b1, Irf4, Kcnn4, Pik3cd, Adam8, Ptpre, Laptm5, Ehd1, Syngr2, Irf5, Rac2
BASSO_HAIRY_CELL_LEUKEMIA_UP	0.00216441	0.0255867	0.431708	0.821196	1.44051	27	Kctd12, Actb, Fgfr1, Anxa1, Dapk1, Sdc3, S100a13, Gas7, Tacc1, Smpdl3a, Pttg1ip, Il3ra, Myof
BENPORATH_EED_TARGETS	0.000883829	0.0151393	0.477271	0.670443	1.22315	164	Lpl, Gda, Fos, Hopx, Plxnd1, Cd44, Tppp3, Batf3, Btg2, Chn2, Stxbp6, Eps8, Glipr2, Metrnl, Atp1b3, Klf4, Elavl1, Lgals3, Plec, Itga4, Espn, B4galt6, Lmo1, Grk5, Prelid1, Eef2, Morf4l2, Rin3, Ptger2, Atf3, Kcnq1, Hspa1b, Zeb2, Hnrnpm, B4galnt1, Prkce, Nfix, Zbtb7a, Baiap2, Csnk1e, Tet2, Plcb1, Egr3
BENPORATH_ES_WITH_H3K27ME3	0.00209041	0.0255086	0.431708	0.669098	1.21875	154	Crip1, Lpl, Tppp3, Adam15, Batf3, Irf4, Atp1a3, Btg2, Chn2, Stxbp6, Hr, Glipr2, Metrnl, Klf4, Egr2, Ramp1, Rara, Lgals3, Plec, Itga4, Espn, St8sia4, Lmo1, Grk5, Apba1, Ptger2, Atf3, Kcnq1, Hspa1b, Zeb2, B4galnt1, Prkce, Nfix, Ccdc50, Cd47, Zbtb7a
BENPORATH_SUZ12_TARGETS	0.000189317	0.00619091	0.518848	0.696373	1.26696	151	Crip1, Lpl, Gda, Hopx, Cd44, Lbh, Tppp3, Gfra2, Batf3, Upb1, Btg2, Stxbp6, Eps8, Metrnl, Itpkb, Klf4, Ndnf, Gas7, Egr2, Hpcal1, Lgals3, Plec, Itga4, Espn, St8sia4, Rab31, Pycard, St3gal1, Rin3, Lrrc8c, Arhgap6, Ptger2, Etfa, Atf3, Zeb2, B4galnt1, Prkce, Nfix
BERENJENO_TRANSFORMED_BY_RHOA_DN	0.000271139	0.00775827	0.498493	0.710464	1.2889	126	Fn1, Id2, Jund, Arf5, Pltp, Actb, Aplp2, Ndfip1, Fgfr1, Bhlhe40, Oxct1, S100a13, Pdcd4, Ctdsp2, Ndufa6, Psap, Rara, Idh1, Cnn3, Lima1, Rab11a, Stat3, Anxa4, H3f3a, Rab3d, St3gal5, Emb, Ap3s1, Dap, Ppp3ca, Mxd4, Naga, Mvd, Tbl1xr1, Gnpda1, Nfix, Cd47, Celf2, Txnip, Lpar1
BERTUCCI_MEDULLARY_VS_DUCTAL_BREAST_CANCER_DN	0.00170275	0.022806	0.45506	0.792918	1.39554	37	Ahnak, Flna, Cnn2, Capn2, Apba1
BILD_HRAS_ONCOGENIC_SIGNATURE	2.08042e-05	0.00137855	0.57561	0.763301	1.37517	94	Fn1, S100a6, Junb, Fos, Zfp36, Dusp1, Phlda1, Kcnn4, Mcl1, Egr1, Gltp, Pik3cd, Ldlr, Pim1, Adam8, Raph1, Plaur, Ptpre, Tmem154, Ier2, Atp2b1, Klf6, Ehd1, Calu, Ddx17, Sdc1, Hnrnph1, Dusp5, Lrrc8c, Slc16a3, Acot7
BLALOCK_ALZHEIMERS_DISEASE_DN	0.000929623	0.01571	0.477271	0.623327	1.14796	435	Fn1, Tmsb10, Arf5, Olfm1, Hopx, Ywhaz, Arpc5, Alox5ap, Glud1, Pitpna, Aplp2, Ndfip1, Slc25a3, Prkar1a, Bhlhe40, Capns1, Gnb1, Actr2, Pgam1, H2afy, Arpc2, Ubl3, Arf3, Gls, Pgk1, Qpct, Ptpre, Oxct1, Ppp2r5c, Tnfrsf21, Hnrnpk, Cdc42, Sub1, Psma7, Ywhab, Tubb2a, Amfr, Cct5, Atp2b1, Nme1, Tmem50a, Rgs14, Ube2d3, Hspa9, Cse1l, Khdrbs1, Ap2m1, Ldha, Atp5g3, Ppp2ca, Cox5a, Itpr1, Srsf3, Becn1, Elmo2, Tpi…
BLALOCK_ALZHEIMERS_DISEASE_INCIPIENT_UP	0.00301535	0.0303706	0.431708	0.671692	1.22163	135	S100a4, Jund, Cd44, Prcp, Klf2, Rbpj, Add3, Mcl1, Prkar2a, Cotl1, Nucks1, Akap13, Eps8, H2afj, Ctdsp2, Mbp, Csde1, Gnai3, Anp32b, Stag2, Cast, Pgls, Tacc1, Arpc1b, Fnbp1, March6, Zfp36l2, Pxn, Srebf1, Cdk2ap1, Nap1l1, Ppig, Sp3, Pbrm1, Fzr1, Slc35a3
BLUM_RESPONSE_TO_SALIRASIB_DN	0.00576304	0.0442419	0.407018	0.66192	1.20334	139	Junb, Id2, Fos, Sept9, Tuba1a, Lmna, Fosb, Pgam1, H2afy, Ptma, Ccnd3, Srsf6, Dhcr24, Cse1l, Ldha, Atp5g3, Cnn3, Srsf3, Tpi1, Ccl2, Hnrnpa2b1, Sdc1, Mthfd1, Syncrip, Srsf1, Cdk2ap1, Acly, Sfpq, Cbfb, Srp9, Sgpp1, Hnrnpm, Pacsin2, Cenpa, Cd37, Ltbp3
BOQUEST_STEM_CELL_CULTURED_VS_FRESH_UP	5.01182e-06	0.00050479	0.610527	0.745435	1.35158	122	Fn1, Crip1, Junb, Lpl, Jund, Sept11, Arhgdib, Pltp, Cd44, Zfp36, Samhd1, Dusp1, Phlda1, Egr1, Bhlhe40, Btg2, Alcam, Akap13, Gls, Pgk1, Klf4, Tpm4, Gas7, Egr2, Klf6, Itga4, Pdlim5, Calu, Ccl2, Elovl5, Eif1, Slc38a1, Acly, Slc16a3, Arhgap6, Ptger2, Atf3, Gbp2, Ier5, Fgl2, Fam117a, Hnrnpm, Klhl24, Celf2, Txnip
BOQUEST_STEM_CELL_UP	4.8549e-05	0.00268825	0.557332	0.815783	1.44813	49	S100a4, Crip1, Pltp, Cd44, Cebpb, Pid1, Emp3, Mbp, Gas7, Net1
BORLAK_LIVER_CANCER_EGF_UP	0.000335605	0.0085359	0.498493	0.877692	1.53004	22	Anxa2, Junb, Lpl, Fos, S100a11, Egr1, Btg2, Alcam, Twf2, Rbm3
BOYLAN_MULTIPLE_MYELOMA_C_D_DN	8.40588e-06	0.000755929	0.593325	0.787734	1.41218	81	Anxa2, Ccr2, Gda, Id2, Cfp, Olfm1, Fos, Rras2, Tiam1, Il1rl1, Ccl5, Gzma, F13a1, Fosl2, Alcam, Ptpre, Sema4a, Tmem154, Plin3, Rgs18, Slc25a24, Nkg7, Klrk1
BOYLAN_MULTIPLE_MYELOMA_D_DN	0.00606048	0.0458267	0.407018	0.759938	1.33978	36	Ahnak, S100a6, Cd44, Itgam, Upb1, S100a13, Arhgap26, Gas7, Anxa4, St3gal5, Ccdc88a, Sh3bp1
BROWNE_HCMV_INFECTION_24HR_DN	0.000353162	0.00871826	0.498493	0.784066	1.39202	50	S100a4, S100a10, Sept11, Cd44, Gpx1, Btg1, Actb, Rras2, Tkt, Lgals3, Oaz1, Ddx17, Anxa4, Atp5g2, Cdkn1a, Bnip3l, Mxd4, Ccng1, Lpar1, Prkab2, Fdps, Prkca
BROWNE_HCMV_INFECTION_48HR_DN	0.00334833	0.0321798	0.431708	0.663446	1.20705	151	Fn1, Actg1, Jund, Zyx, Flna, Zfp36, Rras2, Dusp1, Fgfr1, Capns1, Coro1a, Plaur, Rbms1, S100a13, Emp3, Tpm4, Ndufa6, Lims1, Tep1, Prkd3, Itga4, Zfp36l2, Sdc1, Ptgir, Yipf3, Vdac1, Arhgap6, Hnrnpu, Nap1l1, Mvd, Vapb, Klhl9, Taf1, Celf2, Itgb2, Hspa4, Cpsf6, Hras, Maz, Dctn1, Ube3a, Ncr1, Ptpn11, Nck1, Rad23b, Ptpro
BROWN_MYELOID_CELL_DEVELOPMENT_UP	1.8291e-05	0.00131842	0.57561	0.817456	1.45241	51	S100a6, Junb, Ccr2, Id2, Zyx, Capg, Cd44, Itgam, S100a11, Cnn2, Il1rn, Atp6v1b2, Mcl1, Egr1, Iqgap1, Alcam, Glipr2, Plaur, Dstn, Sirpa, Nfam1, Lasp1, Degs1, Anxa4, Fgr, Csf2ra, Cap1
BRUECKNER_TARGETS_OF_MIRLET7A3_DN	0.00253692	0.0279417	0.431708	0.829954	1.45104	23	Fn1, Vim, Lbh, Eif4g2, Cotl1, Gls, Bzw1, Lasp1, Nrp2
BRUINS_UVC_RESPONSE_VIA_TP53_GROUP_A	0.0054656	0.0427403	0.407018	0.632783	1.15952	234	Naaa, Fos, Capg, Hopx, Plxnd1, Gm2a, Wdr1, Cebpb, Adam15, Cbfa2t3, Gzma, Arpc4, Rem1, Ryr1, Glipr2, Pdcd4, Atp2b1, Egr2, Slc25a24, Rab11fip1, Plec, Ccdc88c, Nhsl2, Rab31, Rnd3, Cd164, Fnbp1, Ucp2, Mapre1, Degs1, Bnip2, Fkbp1a, Nfil3, Sh3kbp1, Ube3b, Tspo, Ptgir, Atf3, Strn3, Aff3, Wdr89, Hspa1b, Il1rl2, Zeb2, Prelid2, Neat1, Traf5, Kbtbd11, Lrrc58, Cd47, Adora2b, Arsb, Lat2, Lman2, Rassf8, Plcl2,…
BRUINS_UVC_RESPONSE_VIA_TP53_GROUP_B	0.00234939	0.0267682	0.431708	0.655543	1.19648	171	Ahnak, S100a6, S100a4, Cd44, Rras2, Dusp1, Fosb, Anxa1, Bhlhe40, Myadm, Ryr1, Btg2, Prkcd, Plaur, Jup, Sema4a, Slc48a1, Sidt2, Klf6, Rgs18, Calu, Tec, Hist1h1c, Fnbp1, Eif1, Dync1h1, Cap1, Cmtm6, Rab22a, Utrn, Stk4, Rps12, Il3ra, Ephx1, Map2k3, Sptlc1, Bag3, Tes, Fbxo4, Prr5l, Ltbp3, Ccpg1, Fhl3, Pak2, Apaf1
BURTON_ADIPOGENESIS_7	0.00309863	0.0307179	0.431708	0.85673	1.49015	19	S100a6, S100a4, Tagln2, Cd44, Tpm4, Pros1
BURTON_ADIPOGENESIS_9	0.00087467	0.0151393	0.477271	0.816975	1.44211	33	Id2, Fos, Cnn2, Phlda1, Egr1, Anxa1, Asap1, Prkcd, Jup, Klf4, Cnn3, Ccl2
BURTON_ADIPOGENESIS_PEAK_AT_2HR	0.00155549	0.0216394	0.45506	0.827767	1.45204	27	Junb, Id2, Fos, Zfp36, Dusp1, Phlda1, Fosb, Btg2, Pim1, Klf4, Capn1
BURTON_ADIPOGENESIS_PEAK_AT_8HR	0.00659418	0.0485502	0.407018	0.823966	1.43701	20	Cd44, Samhd1, Rras2, Cebpb, Tiam1, Il1rl1, Bzw1, Tubb2a, Ucp2
Bacterial invasion of epithelial cells - Mus musculus (mouse)	5.19165e-05	0.0027814	0.557332	0.847175	1.49357	36	Fn1, Actg1, Sept11, Sept9, Actb, Arpc5, Arpc4, Pik3cd, Arpc2, Cbl, Rac1, Cdc42, Rhoa, Vcl, Elmo2, Arpc1b
CAIRO_LIVER_DEVELOPMENT_DN	0.0022014	0.0256627	0.431708	0.753404	1.3414	57	Fn1, Ccr2, Cfp, Gm2a, Alox5ap, Il1rn, Anxa1, Hmox1, Psap, Dhcr24, Tacc1, Smpdl3a
CASORELLI_ACUTE_PROMYELOCYTIC_LEUKEMIA_UP	0.000883829	0.0151393	0.477271	0.748072	1.33874	69	Id2, Cfp, Fos, Cd44, Zfp36, Btg1, Klf2, Dusp1, Fosb, Alcam, Rbms1, Ptpre, Klf6, Xbp1, Dennd5a, Mrpl33, Sf1, Hnrnph1, St3gal5, Csgalnact2, Nfil3, Naca
CHANDRAN_METASTASIS_DN	0.00680409	0.0498044	0.407018	0.691616	1.24032	82	Fos, Zfp36, Dusp1, Rassf4, Kcnn4, Fosb, Btg2, Klf4, Ier2, Ndnf, Egr2, Klf6, Pycard, Pigt, Atf3, Lfng, Tubb6, Fgl2, Arl5a, Klf3, Lpar1, Ppp3cb, Eif3a, Egr3
CHARAFE_BREAST_CANCER_LUMINAL_VS_BASAL_DN	0.000334935	0.0085359	0.498493	0.693009	1.26039	140	Anxa2, S100a10, Cd44, Gpx1, Lbh, Gm2a, Rras2, Wdr1, Add3, Phlda1, Hif1a, Anxa1, Pik3cd, Cotl1, Ybx1, Cmpk1, Arpc2, Atp1b3, Rbms1, Tkt, Tmem30a, Tmem154, Emp3, Mbp, Sirpa, Ubash3b, Mbnl1, Prkd3, Rnd3, Stat3, Anxa4, Fkbp1a, Map4k4, Rac2, Sh3kbp1, Ccdc88a, Svil, Atp1a1, Riok3, Tubb6
CHARAFE_BREAST_CANCER_LUMINAL_VS_MESENCHYMAL_DN	0.000403288	0.00950883	0.498493	0.685873	1.24785	147	Anxa2, Vim, Actg1, Kctd12, Cd44, Lbh, Add3, Phlda1, Ppp1r18, Anxa1, Pik3cd, Fosl2, Pim1, Asap1, Actr2, Gls, Glipr2, Pfkp, Emp3, Wipf1, Elavl1, Nav1, Ubash3b, Vcl, Pros1, Prkd3, Rab8b, Rab31, Dennd5a, Mapre1, Grk5, Map4k4, F2rl2, Sh3kbp1, Ccdc88a, Eif4a1, Ube2s, Sfpq, Tubb6, Ccdc50, Adora2b, Lpar1, Itprip, Cmtm3, Fam126a, Prkca
CHAUHAN_RESPONSE_TO_METHOXYESTRADIOL_DN	9.98336e-05	0.00448107	0.538434	0.787521	1.40169	56	S100a10, Tmsb10, Vim, Lsp1, Arhgdib, Btg1, Pdlim1, Hsp90b1, Arpc5, Pcbp2, Pabpc1, Mcl1, Capns1, Btg2, Pgk1, Btf3, Ywhab, Ctdnep1, Xbp1, Cd164, Eif3f, Zfp36l2, Ddx17, Erp29, Uba1, Ap3s1, Ctbp1, Morf4l2, Ube2s, Eif3k, Nap1l1
CHEN_METABOLIC_SYNDROM_NETWORK	1e-10	1.259e-07		0.718184	1.32064	377	S100a6, Anxa2, Lpl, Vim, Actg1, Cfp, Tagln2, Fos, Capg, Dok2, Arhgdib, Pltp, Cd44, Flna, Samhd1, Prcp, S100a11, Wdr1, Arpc5, Far1, Alox5ap, Atp6v1b2, Rassf4, Il1rl1, Batf3, Kcnn4, Arpc4, Dock2, Mcl1, Upb1, Lmna, Trerf1, Cd200r1, Capn2, Atp1a3, F13a1, Myadm, Adssl1, Cotl1, Gnb1, Coro1a, Adam8, Twf2, Arpc2, Slk, Eps8, Prkcd, Plaur, Metrnl, Ptpre, Oxct1, Cdc42, Crat, Pfkp, Slc48a1, Emp3, Tnip3, Evl,…
CHIANG_LIVER_CANCER_SUBCLASS_CTNNB1_DN	0.000664019	0.0126497	0.477271	0.773077	1.37251	50	Gda, Capg, Pltp, Kctd12, Cd2, Egr1, Cytip, Homer1, Egr2, Lgals3, Furin
CHIARADONNA_NEOPLASTIC_TRANSFORMATION_KRAS_CDC25_DN	0.00148483	0.0212431	0.45506	0.851563	1.48449	22	Fos, Zfp36, Cebpb, Il1rl1, Pros1, Foxp1, Zfp36l2, Stat3, Emb, Ap3s1
CHIARADONNA_NEOPLASTIC_TRANSFORMATION_KRAS_DN	0.00107689	0.0176078	0.45506	0.768156	1.36596	53	Lpl, Fos, Pltp, Samhd1, Klf2, Dusp1, Jup, S100a13, Pfkp, Ctdsp2, Tubb2a, Notch1, Foxp1, Lasp1, Sec61b, Grk5, St3gal5, Hist1h2bc, Insig1, Chfr, Ephx1, Atf3
CHICAS_RB1_TARGETS_CONFLUENT	1.07382e-09	9.01289e-07	0.788187	0.764264	1.39431	164	Fn1, Ahnak, S100a6, S100a4, Anxa2, S100a10, Vim, Zyx, Capg, Cd44, Flna, Lbh, Actb, Cnn2, Rras2, Capzb, Pdlim1, Wdr1, Rassf4, Tuba1b, Tuba1a, Lmna, Anxa1, Cotl1, Ecm1, H2afy, Stxbp6, Sdc3, Emp3, Tubb2a, Evl, Tuba1c, Plin3, Actn4, Ehd1, Dhcr24, Itga4, Cnn3, Mthfd2, Zfp36l2, Palld, Ankrd13a, Pxn, Fry, Lactb, Tspo, Utrn, Rpl37a, Ptger2, Acot7, Gbp2, Aff3, Myof, Tubb6, Tes, Limd1, Arhgap18
CHICAS_RB1_TARGETS_SENESCENT	0.00138982	0.0199975	0.45506	0.661372	1.20786	181	Crip1, Pltp, Kctd12, Samhd1, Add3, Phlda1, Aplp2, Mcl1, Ptp4a2, Egr1, Gnb1, H2afy, Nucks1, Sdc3, Qpct, Oxct1, Ptma, Sfr1, Cdc42, Jarid2, Net1, Nudt21, Nav1, Anp32b, Laptm5, Prkd3, Cnn3, Rab31, Sept7, St3gal1, Fbl, Dync1h1, Bri3bp, Mrps6, Mthfd1, Dusp5, Rpl37a
CUI_TCF21_TARGETS_2_UP	0.00472199	0.0395807	0.407018	0.66821	1.21173	125	Fn1, Lsp1, Pltp, Unc119, Actb, Add3, Rpsa, Ecm1, Rps9, Rpl41, Nme1, Mpp6, Ccdc88c, Nrp2, Bri3bp, Relt, Slc38a1, Cdk2ap1, Hnrnpu, Lsm4, Snrnp70, Lsr, Cenpa, Nfix, Arsb
Chemokine signaling pathway - Mus musculus (mouse)	0.000177981	0.00605615	0.518848	0.758712	1.35979	75	Ccl6, Ccl9, Ccr2, Tiam1, Ccl5, Dock2, Pik3cd, Gnb1, Ccl24, Prkcd, Rac1, Cdc42, Rhoa, Gnai3, Ncf1, Akt2, Grk2, Grk6, Ccl2, Stat3, Grk5, Prkaca, Fgr, Gnb2, Pxn, Rac2, Rock1, Mapk1, Akt1
Cytokine-cytokine receptor interaction - Mus musculus (mouse)	0.00242339	0.0272415	0.431708	0.740402	1.31882	60	Ccl6, Ccl9, Ccr2, Ccl5, Ccl24, Tnfrsf21, Ccl2, Relt, Il6ra, Csf2ra, Il3ra
DANG_BOUND_BY_MYC	0.000929623	0.01571	0.477271	0.622523	1.14637	433	Junb, Id2, Actg1, Lsp1, Tagln2, Sfxn3, Hsp90b1, Hif1a, Irf4, Arpc4, Mcl1, Lmna, Slc25a3, Ptp4a2, H2afy, Dbi, Ubl3, Sod1, Srebf2, Ptma, Rbm3, Bzw1, Crat, Ier2, Pfn1, Jarid2, Cct5, Elavl1, Ndufa6, Csde1, Hmox1, Cytip, Syk, Nme1, Atf4, Mbnl1, Psap, Capza1, Mpp6, Rara, Oaz1, Ube2d3, Hspa9, Serp1, Ldha, Ppp2ca, Rpl3, Pycard, Usp4, Cd164, Rab11a, Mapre1, Vapa, Degs1, Scand1, Syngr2, Zfp36l2, Ddx17, Sec…
DANG_REGULATED_BY_MYC_DN	0.00539124	0.0425553	0.407018	0.700703	1.26163	91	Fn1, Id2, Gm2a, Dusp1, Sfxn3, Arpc4, Fosl2, Pim1, Plaur, Klf4, Csde1, Hmox1, Lims1, Rara, Akt2, Cast, Brd2, Canx, Anxa4, Ube2v1, Hnrnph1, Cdkn1a, Casp3, Rock1, Tspo, Rps12, Akt1, Gbp2, Sp3, Lrmp, Cd47
DAZARD_RESPONSE_TO_UV_NHEK_UP	6.04873e-06	0.0005641	0.610527	0.795572	1.4271	77	Anxa2, Junb, Id2, Jund, Fos, Myl6, Zfp36, Btg1, Dusp1, Phlda1, Il1rl1, Rpsa, Capns1, Pgk1, Qpct, Tubb2a, Ier2, Pfn1, Api5, Atf4, Arhgdia, Brd2, Xbp1, Pdlim5, Itpr1
DAZARD_RESPONSE_TO_UV_SCC_UP	0.00524251	0.0418578	0.407018	0.737303	1.31217	55	Anxa2, Id2, Jund, Fos, Arhgdib, Ywhaz, Rras2, Prkar1a, Pgk1, Me2, Ube2d3, Pdia6, Ube2e1, Fkbp1a, Atp5a1, Srsf1, Atf3, Nap1l1
DELACROIX_RARG_BOUND_MEF	0.000544955	0.0113405	0.477271	0.70225	1.27205	119	Fn1, S100a4, Junb, Lsp1, Tagln2, Dusp1, Cebpb, Add3, Il1rn, Ndfip1, Anxa1, Bhlhe40, Capns1, Znrf2, Mbnl1, Slc25a24, Furin, Calu, Rnd3, Hist1h1c, Ptprs, Pttg1ip, Tcp11l2, Pigt, Blnk, Sh3bp1, Rarg, Stub1, Tnrc18, Tubb6, Pdlim2, Klhl24, Ltbp3, Ifrd1, Tyk2, Sun2
DELYS_THYROID_CANCER_UP	4.78762e-09	3.01381e-06	0.761461	0.775519	1.41088	142	Fn1, S100a4, Anxa2, S100a10, Lpl, Tmsb10, Capg, Plxnd1, Arhgdib, Cd44, Gpx1, S100a11, Pdlim1, Alox5ap, Il1rn, Tiam1, Atp6v1b2, Aplp2, Kcnn4, Anxa1, Bhlhe40, Ryr1, Ecm1, Eps8, Atp1b3, Qpct, Ptpre, S100a13, Tnfrsf21, Emp3, Hmox1, Ramp1, Lgals3, Actn4, Map4k1, Pros1, Nrp2, Ucp2, Syngr2, Sdc1, St3gal5, Map4k4, Cdkn1a, Ppp4c, Dusp5, Tspo, Bid, Acot7, Gbp2, Lsr
DE_YY1_TARGETS_DN	0.00427583	0.0371631	0.407018	0.747421	1.32907	52	Fn1, Tagln2, Hsp90b1, Wdr1, Hif1a, Capza2, Anxa1, Eps8, Srsf9, Prkd3, Itga4, Rassf3, Tacc1, Hnrnph1, Rab6a, Ccng1, Hnrnpc, Gspt1, Lpar1
DIAZ_CHRONIC_MEYLOGENOUS_LEUKEMIA_DN	8.6297e-05	0.00409992	0.538434	0.839805	1.48296	35	Ccr2, Lpl, Actg1, Klf2, Add3, Fgfr1, Mcl1, F13a1, Btg2, Ptpre, Klf4, Gas7, Rpl41, Nkg7, Rpl23a, Blnk, Rps15, Rps12, Myof, Fgl2
DIRMEIER_LMP1_RESPONSE_EARLY	0.00216441	0.0255867	0.431708	0.785425	1.38694	35	Junb, Jund, Zfp36, Actb, Mcl1, Egr1, Btg2, Jup, Rps9, Ier2, Egr2, Klf6, Eif1, Eef2, Dusp5, Insig1
DOANE_BREAST_CANCER_ESR1_UP	0.00570007	0.0438923	0.407018	0.837546	1.45886	21	Crip1, Alcam, Evl, Xbp1
DOANE_RESPONSE_TO_ANDROGEN_DN	0.0058374	0.0445411	0.407018	0.700683	1.25654	78	Id2, Plxnd1, Samhd1, Tiam1, Ubl3, Eps8, Prkcd, Rbms1, Cdc42, Tubb2a, Evl, Tpt1, Stag2, Itpr1, Pycard, Anp32e, Zfp36l2, Palld, Prkaca, Cdkn1a
DOANE_RESPONSE_TO_ANDROGEN_UP	0.000636543	0.0122352	0.477271	0.759273	1.35141	56	Ahnak, Arhgdib, Gm2a, Capzb, Alcam, Arhgap26, Lgals3, Akt2, Elmo2
DODD_NASOPHARYNGEAL_CARCINOMA_UP	2.98655e-07	5.78471e-05	0.674963	0.677227	1.24446	359	Ahnak, S100a6, Anxa2, Crip1, Gda, Hopx, Zfp36, Klf2, Efhd2, Cnn2, Dusp1, Tppp3, Cbfa2t3, Pitpna, Aplp2, Ezr, Tuba1a, Prkar2a, Prkar1a, Cd200r1, Anxa1, Adssl1, Ecm1, Rps6ka3, Ubl3, Akap13, Glipr2, Prkcd, Metrnl, H2afj, Pdcd4, Tnfrsf21, Tmem154, Crat, Tubb2a, Mbp, Amfr, Lypla2, Wdr26, Plin3, Tpt1, Lgals3, Slc25a24, Rab11fip1, Foxp1, Rgs14, Dhcr24, Ccdc88c, Cast, Usp4, Atp2a3, Ucp2, Grk6, Pdcd6ip, K…
DURCHDEWALD_SKIN_CARCINOGENESIS_DN	0.00234939	0.0267682	0.431708	0.686084	1.23818	106	Fos, Cd44, Ywhaz, Samhd1, Gm2a, Phlda1, Aplp2, Kcnn4, Ahcyl2, Asap1, Ubl3, Eps8, Tpm4, Pfn1, Ddx6, Hmox1, Net1, Klf6, Ubash3b, Rab11fip1, Cast, Map4k4, Dap, Larp4b, Ccdc88a, Rab22a, Utrn
DUTERTRE_ESTRADIOL_RESPONSE_24HR_DN	0.000123567	0.00502938	0.518848	0.686652	1.2524	162	Fn1, Anxa2, Junb, S100a10, Zyx, Cnn2, Dusp1, Pdlim1, Mcl1, Egr1, Myadm, Btg2, Alcam, Glipr2, Rbms1, Tnfrsf21, Tmem30a, Tpm4, Atp2b1, Bak1, Klf6, Fam49b, Cast, Pdlim5, St8sia4, Tacc1, Lima1, Rnd3, St3gal1, Palld, Krt80, Tcp11l2, Map4k4, Emb, Cdkn1a
ELVIDGE_HYPOXIA_BY_DMOG_UP	0.000627384	0.0121519	0.477271	0.779133	1.37828	45	S100a6, S100a4, Fos, Sfxn3, Phlda1, Egr1, Bhlhe40, Pim1, Pgk1, Plaur, Pfkp, Klf6, Itpr1, Bnip3l, Nfil3, Atf3, Wsb1, Klhl24, Adora2b, Txnip, Atxn1, Egln1, Glrx, Prkca
ELVIDGE_HYPOXIA_UP	0.00122415	0.0191454	0.45506	0.754114	1.34244	59	S100a6, S100a4, Fos, Dusp1, Sfxn3, Rbpj, Phlda1, Egr1, Bhlhe40, Pim1, Pgk1, Plaur, Pfkp, Klf6, Itpr1, Bnip3l, Nfil3, Atf3, Wsb1, Klhl24, Adora2b, Txnip, Atxn1, Dpysl2, Egln1, Glrx, Prkca
ENK_UV_RESPONSE_EPIDERMIS_DN	0.00127937	0.0194064	0.45506	0.651804	1.19228	199	S100a4, Crip1, Lsp1, Unc119, Klf2, Wdr1, Pcbp2, Phlda1, Tppp3, Hif1a, Ezr, Tuba1a, Fosb, Egr1, Anxa1, Pim1, Rps6ka3, Dbi, Ubl3, Prkcd, Plaur, Pdcd4, Jarid2, Atp2b1, Homer1, Egr2, Lgals3, Pros1, Dhcr24, Ppp2ca, Lima1, March6, Zfp36l2, Erp29, Ywhah, Fry, Nfatc3, Syncrip, Rab22a, Utrn, Mat2a, Ppp3ca, Map2k3, Atf3, Racgap1, Gbp2, Fam117a, Pacsin2, Cyth1, Rnf4, Klf3, Gspt1, Golph3, Ddx21, Egln1, Glrx,…
ENK_UV_RESPONSE_KERATINOCYTE_UP	2.39041e-06	0.000273594	0.627257	0.718941	1.31343	186	Anxa2, Junb, Jund, Tagln2, Fos, Capg, Ywhaz, Zfp36, Btg1, S100a11, Dusp1, Cebpb, Cdk2ap2, Ecm1, Ybx1, Rpn1, Qpct, Jup, Ptpre, Rac1, Txn2, Rps9, Btf3, Pcbp1, Emp3, Ier2, Pfn1, Api5, Atf4, Plin3, Arhgdia, Actn4, Oaz1, Ube2d3, Selplg, Brd2, Xbp1, Itpr1, Rnd3, Cfl1, Eif3f, Vat1, Ppp1ca, Eif1, Irf5, Atp5a1, Eif4ebp2, Gnb2, Pepd, Uba1, Cdkn1a, Ppp4c, Ubxn1, Cap1, Hist1h2bc, Dusp5, Rps15, Eif4a1, P4hb, …
FARMER_BREAST_CANCER_APOCRINE_VS_BASAL	0.00260838	0.0279417	0.431708	0.689651	1.24521	107	S100a6, S100a4, Naaa, Pdlim1, Aplp2, Alcam, Dbi, Gls, S100a13, Tnfrsf21, Crat, Idh1, Dhcr24, Idi1, Xbp1, Lima1, Ucp2, Anp32e, Ccl2, Elovl5, Fbl, Lbr, Rnf141, Fem1c, Srebf1, Dap, Ccdc88a, Slc38a1, Syncrip, Etfb, Etfa, Hmgcr, Tubb6, Slc35a3, Lmo4, Plcl2, Msmo1
FARMER_BREAST_CANCER_BASAL_VS_LULMINAL	0.00405275	0.0356812	0.407018	0.685398	1.23668	103	Ahnak, Crip1, Cd44, Cebpb, Prkar1a, Ybx1, Gls, Pfkp, Evl, Mpp6, Rara, Prkd3, Lasp1, Xbp1, Mthfd2, Lima1, Ccl2, Lbr, Srebf1, Ppp1cb, Nfil3, Syncrip, Hebp2, Tubb6, Cenpa, Lmo4, Appbp2, Ifrd1, Actl6a, Coro1c, Cers6, Acadsb, Nck1
FERRANDO_T_ALL_WITH_MLL_ENL_FUSION_UP	0.00524251	0.0418578	0.407018	0.76873	1.35745	35	Vim, Flna, Btg1, Tiam1, Tuba1a, Srebf2, Ikzf1, Dstn, Usf2, Laptm5, Plec, Stat3, Fgr, Nfil3, Vdac1, Tsc22d1, Cd47
FEVR_CTNNB1_TARGETS_UP	4.51815e-05	0.00258561	0.557332	0.685049	1.25417	209	Fn1, S100a6, Anxa2, Junb, Zyx, Fos, Samhd1, Dusp1, Cebpb, Hif1a, Il1rl1, Ccl5, Ndfip1, Mcl1, Lmna, Prkar1a, Bhlhe40, Capns1, Cotl1, Fosl2, Btg2, Pim1, Coro1a, Eps8, Reep3, Ptpre, Tnfrsf21, Crat, Gramd4, Lgals3, Gzmb, Serp1, Agpat4, Nrp2, Ogdh, Elmo2, Hist1h1c, Atp2a3, Hepacam2, Vat1, Stat3, Bnip2, Atp5a1, Rab3d, Cdkn1a, Casp3, Dap, Cap1, Ap3m1, Atf3, Rab6a, Snrnp70, Mvd, Vapb, Ier5, Hspa1b, Pdlim…
FLECHNER_BIOPSY_KIDNEY_TRANSPLANT_OK_VS_DONOR_UP	0.00301535	0.0303706	0.431708	0.645579	1.18261	230	Vim, Actg1, Cd44, Arpc5, Add3, Atp6v1b2, Aplp2, Tuba1b, Mcl1, Tuba1a, Prkar1a, Ptp4a2, Actr2, Rps6ka3, Eps8, Gls, Pgk1, Oxct1, Ppp2r5c, Rac1, Ptma, Rbm3, Bzw1, Hnrnpk, Sub1, Rhoa, Dstn, Hdgf, Capza1, Psma4, Hnrnph2, Idh1, Serp1, Ptprc, Lasp1, Pdlim5, Calu, Eif3f, G3bp1, Rab11a, Mapre1, Palld, Elovl5, Vat1, Stat3, Anxa4, Hnrnpa2b1, Hnrnph1, Ywhah, Ap3s1, Anxa7, Tomm34, Rock1, Morf4l2, Srsf1, Cdk2a…
FLECHNER_PBL_KIDNEY_TRANSPLANT_OK_VS_DONOR_UP	0.00161071	0.0220423	0.45506	0.736814	1.32105	72	Ahnak, Jund, Ywhaz, Actb, Capzb, Rbpj, Alox5ap, Prkar1a, Rpn1, Tmcc1, Klf6, Anp32b, Plin3, Psma4, Srsf3, Eif3f, Lmo1, Sf1, Atp5a1, Rplp0, Man2a2, Tmed2, Syncrip, Eef1b2, Vdac1, Ptger2, Cdipt, Camkk2, Psmb4, Cpne1, Ndufb5, Dap3, Prmt1, Gspt1, Cct7
FONTAINE_PAPILLARY_THYROID_CARCINOMA_UP	0.00168772	0.0227255	0.45506	0.849627	1.48111	22	S100a6, S100a10, Pdlim1, Pitpna, Ecm1, Pdcd4, Klf4, Notch1, Vcl
FORTSCHEGGER_PHF8_TARGETS_DN	0.00405275	0.0356812	0.407018	0.626822	1.14963	290	Fn1, Ahnak, S100a6, S100a4, Capg, Arhgdib, Sfxn3, Phlda1, Kcnn4, Ccl5, Ppp1r18, Gnb1, Ubl3, Stxbp6, Hr, Oxct1, Tnfrsf21, Ccnd3, Rp2, Bak1, Klf6, Mbnl1, Rab8b, Plec, Ehd1, Cast, Agpat4, Rab31, Elmo2, Canx, Tacc1, Mapre1, Vapa, Uhmk1, Krt80, Plekho2, Ids, Celf1, Ankrd13a, Itpk1, Pxn, Tbc1d13, Rac2, Gnl1, Ppp1cb, Cmtm6, Srsf1, Tmem64, Cnot6, Plekhb2, Dnajb6, Kcnq1, Nap1l1, Tbl1xr1, Klhl9, Cib1, Nsf,…
FOSTER_TOLERANT_MACROPHAGE_DN	0.000214257	0.00666047	0.518848	0.687981	1.25497	163	Junb, S100a10, Gda, Zyx, Sept11, Fos, Hopx, Zfp36, Samhd1, Tiam1, Ezr, Lmna, Myadm, Pim1, Alcam, Glipr2, Plaur, Itpkb, Tmem30a, Arhgap26, Armc8, Tpm4, Evl, Notch1, Ikzf1, Jarid2, Samsn1, Homer1, Ubash3b, Pik3r6, Foxp1, Khdrbs1, Pdlim5, Cnn3, Srsf3, Rnd3, Stat3, Dync1h1, Gbp7, Cdkn1a, Nfil3, Cmtm6, Dusp5, Sfpq, Slc2a6, Tubb6, Hspa1b, Prr5l, Nfix, Gspt1, Lpar1, Sec24b, Apaf1, Tet2, Tab2, Tle3, Aebp…
FOURNIER_ACINAR_DEVELOPMENT_LATE_2	0.00472199	0.0395807	0.407018	0.680983	1.23277	117	Fn1, Actg1, Flna, Actb, Hsp90b1, Phlda1, Ldlr, Gnb1, Pgk1, Plaur, Pfn1, Hpcal1, Mbnl1, Arhgdia, Vcl, Ehd1, Me2, Cse1l, Ldha, Idi1, Rnd3, Anp32e, Pdia6, Palld, Ywhah, Uba1, Map4k4, Mthfd1, Cap1, Sae1, Akt1, Racgap1, Wsb1, Ssb, Csnk2a1, Cenpa
FULCHER_INFLAMMATORY_RESPONSE_LECTIN_VS_LPS_DN	0.00308935	0.0307179	0.431708	0.671164	1.22067	135	Kctd12, Zfp36, Prcp, Klf2, Dusp1, Add3, Prkar2a, Egr1, F13a1, Chn2, H2afy, Znrf2, Rbms1, Itpkb, Sema4a, Klf4, Mbp, Gas7, Hmox1, Atp2b1, Klf6, Gramd4, Usf2, Pdia4, Rara, Nfam1, Cast, Elmo2, Pdia6, Zfp36l2, Hnrnpa2b1, Celf1, Cd84, Csgalnact2, Chfr, Ptger2, Kcnq1, Wsb1, Gbp2, Fgl2, Zeb2, Limd1, Neat1, Myo1g, Lta4h, Cd37, Klf3
FULCHER_INFLAMMATORY_RESPONSE_LECTIN_VS_LPS_UP	0.000293923	0.00813295	0.498493	0.671337	1.22945	211	Fn1, Lpl, Id2, Naaa, Lsp1, Cfp, Tagln2, Zyx, Hopx, Cd226, Phlda1, Il1rn, Tiam1, Batf3, Irf4, Kcnn4, Gltp, Btg2, Asap1, Alcam, Ecm1, Ccl24, Adam8, Gls, Plaur, Sub1, Net1, Nme1, Vcl, Rab11fip1, Prkd3, Mthfd2, Itpr1, Rab31, G3bp1, Atp2a3, Vapa, St3gal5, Tbc1d13, Rac2, Tomm34, Ubxn1, Sh3kbp1, Csf2ra, Polr1d, Lrrc8c, Stk4, Ppp3ca, Fam102b, Bid, Acot7, Khsrp, Myof, Tbl1xr1, Tubb6, Tsc22d1, Ypel5, Fam12…
Fluid shear stress and atherosclerosis - Mus musculus (mouse)	0.00212741	0.0255086	0.431708	0.762266	1.35111	48	Actg1, Fos, Klf2, Actb, Dusp1, Hsp90b1, Pik3cd, Rac1, Txn2, Rhoa, Hmox1, Ncf1, Akt2, Ccl2, Sdc1, Rac2, Akt1
Focal adhesion - Mus musculus (mouse)	0.000590749	0.0118942	0.477271	0.738453	1.32427	78	Fn1, Actg1, Zyx, Flna, Actb, Capn2, Pik3cd, Rac1, Ccnd3, Cdc42, Diaph1, Rhoa, Parvb, Actn4, Vcl, Itga4, Akt2, Ppp1ca, Pxn, Rac2, Rock1, Ppp1cb, Mapk1, Akt1
GALINDO_IMMUNE_RESPONSE_TO_ENTEROTOXIN	0.00131619	0.0194951	0.45506	0.782211	1.38028	42	Junb, Actg1, Cd44, Dusp1, Cebpb, Phlda1, Il1rn, Ccl5, Bhlhe40, Pim1, Plaur, Ptpre, Egr2, Ehd1
GARY_CD5_TARGETS_UP	0.00342233	0.0326417	0.431708	0.652999	1.19434	198	Junb, Lsp1, Jund, Gm2a, Cebpb, Ppp1r18, Myadm, Capns1, Ldlr, Gnb1, Btg2, Asap1, Akap13, Pgk1, Metrnl, Pdcd4, Srebf2, Ppp2r5c, Tkt, Cdc42, Parvb, Mbp, Tpm4, Wipf1, Amfr, Atf4, Hpcal1, Arhgdia, Spop, Map4k1, Rab11b, Prrc2a, Ucp2, March6, Zfp36l2, Uhmk1, Fgr, Gnb2, Atxn2l, Cdkn1a, Bnip3l, Dusp5, Tspo, Acly, Insig1, Stk4, Map2k3, Hmgcr, Wsb1, Cpne1, Calm3, Sgpp1, Neat1, Ccng1, Klhl24, Cd37, Mid1ip1, …
GAUSSMANN_MLL_AF4_FUSION_TARGETS_E_UP	0.0008014	0.0143115	0.477271	0.833289	1.46782	30	Crip1, S100a10, Fos, Kctd12, Ccl5
GERHOLD_ADIPOGENESIS_DN	0.000462527	0.0101273	0.498493	0.841575	1.47233	26	Fn1, Anxa2, Cd44, Samhd1, Tuba1a, Ecm1, Casp8, Cct5, Gas7, Ucp2, Ccl2, Sdc1, Eef2, Sae1, Ubtf, Bid
GNATENKO_PLATELET_SIGNATURE	0.00257653	0.0279417	0.431708	0.857838	1.49421	21	Tagln2, Myl6, Flna, Gpx1, Actb, Ccl5, F13a1, Ptma, Rpl41, Oaz1, Cfl1, H3f3a, Ywhah
GOBERT_OLIGODENDROCYTE_DIFFERENTIATION_UP	0.00234939	0.0267682	0.431708	0.639857	1.17204	217	Fn1, S100a4, Anxa2, Vim, Samhd1, Pdlim1, Pabpc1, Batf3, Anxa1, Ldlr, Nucks1, Ppp2r5c, Ccnd3, Net1, Lasp1, Plekho1, Anp32e, Jak1, Palld, Dna2, Sf1, Casp3, Rock1, Gnl1, Racgap1, Lsm4, Stub1, Cdca4, Arhgap18, Cenpa
GOLDRATH_ANTIGEN_RESPONSE	3.36537e-08	9.41555e-06	0.719513	0.762616	1.38939	156	Ahnak, S100a6, S100a4, Anxa2, Ccr2, S100a10, Id2, Capg, Hopx, Cd44, Unc119, S100a11, Efhd2, Dusp1, Batf3, Irf4, Ccl5, Gzma, Lmna, Capn2, Anxa1, Bhlhe40, Myadm, Pim1, Alcam, Pgam1, Adam8, Dbi, Ubl3, S100a13, Rbm3, Tmem30a, Emp3, Tpm4, Dstn, Lgals3, Vcl, Gzmb, Itga4, Napsa, Mthfd2, Klrk1, Tpi1, Hist1h1c, Dennd5a, Rab11a, Dna2, Anxa4, Kank3, Casp3, Nfil3, Cdk2ap1, Etfb, Plekhb2, Map2k3, Acot7, Racga…
GOTZMANN_EPITHELIAL_TO_MESENCHYMAL_TRANSITION_DN	0.000828876	0.0144938	0.477271	0.713249	1.28199	88	Crip1, Id2, Fos, Arhgdib, Ywhaz, Il1rn, Capza2, Egr1, Sod1, Eps8, S100a13, Tkt, Klf4, Ier2, Pfn1, Tpm3, Lgals3, Mthfd2, Ucp2, H3f3a, Hnrnph1, Ywhah, Cdkn1a, Casp3, Anxa7, Rock1, Ppp1cb, Polr1d, Srsf1, Vdac1
GOTZMANN_EPITHELIAL_TO_MESENCHYMAL_TRANSITION_UP	0.00246039	0.0275345	0.431708	0.823092	1.44054	25	Fn1, S100a6, Rpsa, Pros1, Furin, Ccl2
GRABARCZYK_BCL11B_TARGETS_UP	0.00242339	0.0272415	0.431708	0.812122	1.43054	30	Ahnak, S100a4, Anxa2, Id2, Rps6ka3, Nkg7, Jak1, Pdcd6ip
GRADE_COLON_CANCER_UP	0.000243798	0.00730813	0.518848	0.648785	1.19133	320	S100a6, S100a10, Tmsb10, Actg1, Tagln2, Zyx, Capg, S100a11, Hsp90b1, Add3, Pcbp2, Adam15, Kcnn4, Tuba1b, Ybx1, H2afy, Arpc2, Rpn1, Ptma, Rbm3, Tkt, Rps9, Diaph1, Sub1, Pcbp1, Psma7, Notch1, Cct5, Net1, Api5, Homer1, Lypla2, Nme1, Nav1, Atf4, Hpcal1, Psap, Usf2, Tpm3, Pdia4, Tpt1, Arhgdia, Hnrnph2, Oaz1, Srsf6, Ube2d3, Hspa9, Ldha, Rplp2, Pycard, Tpi1, Hist1h1c, Syngr2, Sec61b, Fbl, Hnrnpa2b1, Eif…
GROSS_HYPOXIA_VIA_ELK3_AND_HIF1A_UP	0.00197942	0.0247483	0.431708	0.751415	1.33632	54	Anxa2, Fos, Cd44, Zfp36, Rbpj, Phlda1, Egr1, Pgam1, Pgk1, Klf4, Homer1, Klf6, Me2, Fam49b, Tpi1, Palld, Atf3, Wsb1, Cdc42se1, Nap1l1, Siah2
GROSS_HYPOXIA_VIA_ELK3_UP	0.00613484	0.0461121	0.407018	0.694955	1.25222	95	Gpx1, Rras2, Tuba1b, Prkar2a, Pgam1, Chn2, Dbi, H2afj, Pdcd4, Rbm3, St3gal4, Map3k11, Notch1, Tuba1c, Plec, Fnbp1, Srsf5, Casp3, Plxna1, Srsf1, Cdk2ap1, Mat2a, Map2k3, Cbfb, Racgap1, Cdc42se1, Nap1l1, Cenpa, Tardbp, Txnip, Hras, Actr1a, Egln1, Arrb1, Crip2, Coro1c, Pygo2
GRUETZMANN_PANCREATIC_CANCER_UP	1.41023e-05	0.00118366	0.593325	0.717734	1.30767	155	Fn1, S100a10, Tmsb10, Ywhaz, Gpx1, S100a11, Gm2a, Il1rn, Glud1, Aplp2, Dock2, Tuba1a, Anxa1, Iqgap1, Ecm1, Sod1, Eps8, Pgk1, Plaur, Atp1b3, Bzw1, Klf4, Rhoa, Emp3, Pfn1, Sidt2, Csnk1a1, Arhgdia, Laptm5, Plec, Cse1l, Ptprc, Ldha, Rab31, G3bp1, Adss, Sdc1, Ywhah, Prr13, Dusp5, Tspo, Etfb, Psme3, Vdac1, Hnrnpu, Ppp3ca, Atf3, Cbfb, Acot7, Gbp2, Dnaja1, Ppig, Gnpda1, Tsc22d1, Cyth1, Cd47, Celf2, Lmo4,…
GRYDER_PAX3FOXO1_ENHANCERS_IN_TADS	0.00115052	0.0182384	0.45506	0.627097	1.1527	374	Vim, Actg1, Ywhaz, Prcp, Actb, Efhd2, Dazap2, Dusp1, Wdr1, Rbpj, Alox5ap, Atp6v1b2, Rassf4, Pid1, Ezr, Lars2, Prkar1a, Atp1a3, Sgms1, Dapk1, H2afy, Raph1, Arpc2, Sod1, Stxbp6, Sdc3, Rbms1, Itpkb, Tnfrsf21, Hnrnpk, St3gal4, Arhgap26, Ctdsp2, Jarid2, Cct5, Ndufa6, Nav1, Hpcal1, Oaz1, Foxp1, Srsf6, Serp1, Cse1l, Hnrnpa0, Nrp2, Cox5a, Itpr1, Hnrnpab, Rpl23a, Vapa, Sec61b, Stat3, Srsf5, Smpdl3a, Pttg1…
GRYDER_PAX3FOXO1_ENHANCERS_KO_DOWN	0.000462527	0.0101273	0.498493	0.686852	1.2503	152	Vim, Actg1, Ywhaz, Actb, Efhd2, Rbpj, Pid1, Prkar1a, Atp1a3, Sgms1, Dapk1, H2afy, Raph1, Arpc2, Sod1, Sdc3, Itpkb, Tnfrsf21, Hnrnpk, Arhgap26, Ctdsp2, Jarid2, Nav1, Srsf6, Serp1, Nrp2, Rpl23a, Vapa, Stat3, Smpdl3a, Pttg1ip, Sdc1, Ankrd13a, Map4k4, Polr1d, Cap1, Slc38a1, Vdac1, Hnrnpa3, Stk24, Atf3, Glrx5, Lrrfip2, Clint1, Celf2, Lmo4, Snx9, Hspa4
GUILLAUMOND_KLF10_TARGETS_UP	0.00458243	0.0391529	0.407018	0.850527	1.4772	18	Ccr2, Lpl, Ywhaz, Itga4, Lasp1
GU_PDEF_TARGETS_UP	0.00190733	0.0242558	0.45506	0.834805	1.45952	23	Fn1, Vim, Hif1a, Pik3cd, Wipf1, Sdc1, Map4k4, Rac2
HAHTOLA_MYCOSIS_FUNGOIDES_SKIN_UP	0.00368131	0.0335646	0.431708	0.721492	1.29358	72	Jund, Arf5, Flna, Ywhaz, Lbh, Capzb, Glud1, Capza2, Gnb1, Nucks1, Rpn1, Pdcd4, Pfn1, Elavl1, Srsf9, Pdia4, Cnn3, Itpr1, Srsf3, Dennd5a, Eif1, Map4k4, Ctbp1, Ube2z, Hnrnpu, Snrnp70, Sp3, Txnip, Ythdf1, Gmfg, Eif3a, Arl3, Sms, Shoc2, Ptpro, Tnpo1
HALLMARK_APICAL_JUNCTION	0.000348605	0.00869097	0.498493	0.768288	1.37303	66	Actg1, Zyx, Actb, Cnn2, Adam15, Atp1a3, Arpc2, Sdc3, Jup, Crat, Pfn1, Evl, Syk, Sirpa, Actn4, Vcl, Akt2, Ptprc, Lima1, Arhgef6, Ywhah, Rac2, Cap1, Insig1
HALLMARK_COAGULATION	0.00161071	0.0220423	0.45506	0.789546	1.39197	36	Fn1, Gda, Wdr1, Capn2, Anxa1, S100a13, Rac1, Pros1, Furin, Gnb2, F2rl2
HALLMARK_COMPLEMENT	0.000403288	0.00950883	0.498493	0.755737	1.34897	63	Fn1, Itgam, Prcp, Cebpb, Ccl5, Gzma, Pim1, Prkcd, Plaur, S100a13, Pfn1, Gnai3, Lgals3, Gzmb, Ehd1, Gnb2, Casp3, Ppp4c, Dusp5
HALLMARK_EPITHELIAL_MESENCHYMAL_TRANSITION	2.39348e-07	5.02233e-05	0.674963	0.866428	1.53825	50	Fn1, Id2, Vim, Capg, Cd44, Flna, Ecm1, Plaur, Emp3, Tpm4, Wipf1, Calu, Sdc1
HALLMARK_ESTROGEN_RESPONSE_EARLY	0.00479635	0.0395974	0.407018	0.704693	1.26297	75	Olfm1, Fos, Cd44, Unc119, Add3, Tiam1, Cbfa2t3, Bhlhe40, Hr, Klf4, Amfr, Rara, Xbp1, Rab31, Elovl5, Itpk1, Bag1, Svil, Myof, Siah2
HALLMARK_ESTROGEN_RESPONSE_LATE	0.00212741	0.0255086	0.431708	0.719233	1.28808	71	Id2, Olfm1, Fos, Cd44, Zfp36, Add3, Tiam1, Hr, Pdcd4, Klf4, Amfr, Xbp1, Rab31, Jak1, Elovl5, Itpk1, Bag1, Etfb, Lsr, Myof, Siah2
HALLMARK_HYPOXIA	0.00100325	0.0166197	0.45506	0.744747	1.33188	68	S100a4, Anxa2, Fos, Zfp36, Btg1, Dusp1, Rbpj, Bhlhe40, Fosl2, Pim1, Sdc3, Pgk1, Plaur, Pfkp, Hmox1, Klf6, Ldha, Tpi1, Ids, Cdkn1a, Bnip3l, Nfil3, Atf3, Wsb1, Tes, Siah2, Klhl24, Adora2b
HALLMARK_IL2_STAT5_SIGNALING	0.00010209	0.00448107	0.538434	0.759451	1.36224	83	Ahnak, Capg, Hopx, Cd44, Phlda1, Tiam1, Il1rl1, Batf3, Irf4, Bhlhe40, Pim1, Alcam, Ecm1, Glipr2, Tnfrsf21, Ccnd3, St3gal4, Klf6, Plec, Furin, Xbp1, Dennd5a, Syngr2, Anxa4, Ckap4, Smpdl3a, Casp3, F2rl2, Nfil3, Lrrc8c, Il3ra, Ptger2
HALLMARK_P53_PATHWAY	0.00257138	0.0279417	0.431708	0.715262	1.28192	80	S100a4, S100a10, Fos, Btg1, Gm2a, Btg2, H2afj, Ptpre, Ccnd3, Klf4, Notch1, Hmox1, Bak1, Hist1h1c, Sdc1, Sp1, Cdkn1a, Rps12, Ephx1, Mxd4, Atf3, Rchy1, Ier5, Tsc22d1, Ccng1, Lrmp, Txnip, Baiap2, Hras, Apaf1
HALLMARK_TNFA_SIGNALING_VIA_NFKB	1.49401e-05	0.00121352	0.593325	0.769403	1.38195	87	Junb, Id2, Fos, Cd44, Zfp36, Btg1, Klf2, Dusp1, Cebpb, Phlda1, Ccl5, Mcl1, Fosb, Egr1, Bhlhe40, Ldlr, Fosl2, Btg2, Plaur, Ptpre, Klf4, Tubb2a, Ier2, Atp2b1, Egr2, Klf6, Ehd1, Pdlim5, Dennd5a, Ccl2, Eif1, Cdkn1a, Nfil3, Dusp5, Map2k3, Atf3, Slc2a6, Ier5
HARRIS_HYPOXIA	0.000792241	0.014249	0.477271	0.835864	1.47085	29	Vim, Fos, Hif1a, Bhlhe40, Pgk1, Plaur, Pfkp, Hmox1, Ldha, Ccl2, Cdkn1a, Bnip3l
HATADA_METHYLATED_IN_LUNG_CANCER_UP	0.00290436	0.0297284	0.431708	0.708683	1.27179	84	Tmsb10, Lsp1, Olfm1, Pltp, Actb, Pdlim1, Tppp3, Irf4, Upb1, Itpkb, Nfam1, Otof, Canx, Tmed2, Svil
HELLER_HDAC_TARGETS_DN	0.00257138	0.0279417	0.431708	0.691386	1.24886	108	Ccr2, Arhgdib, Cd44, S100a11, Cebpb, Eif4g2, Capn2, Qpct, Pfkp, Emp3, Mbp, Wipf1, Hmox1, Cytip, Atf4, Hdgf, Pdia4, Laptm5, Map4k1, Hspa9, Selplg, Serp1, Stag2, Ptprc, Xbp1, Hnrnpab, Ube2e1, Ddx17, Eif5a, Sdc1, Blnk, Slc38a1, Atf3, Sfpq, Hspa1b, Bag3, Zeb2, Itgb7, Lrmp, Celf2, Ccpg1
HELLER_HDAC_TARGETS_SILENCED_BY_METHYLATION_DN	0.00260838	0.0279417	0.431708	0.690167	1.24534	104	Ccr2, S100a11, Cebpb, Irf4, Capn2, Bhlhe40, Qpct, Rbm3, Wipf1, Hmox1, Cytip, Atf4, Mbnl1, Anp32b, Hdgf, Usf2, Laptm5, Map4k1, Hspa9, Selplg, Itga4, Stag2, Ptprc, Xbp1, March6, Pdia6, Ube2e1, Sdc1, Blnk, Slc38a1, Atf3, Hspa1b, Bag3, Zeb2, Itgb7, Lrmp, Celf2, Plcl2, Ccpg1, Ifrd1
HELLER_HDAC_TARGETS_SILENCED_BY_METHYLATION_UP	1.53158e-06	0.000192826	0.643552	0.749662	1.36214	132	Fn1, S100a4, Id2, Fos, Kctd12, Flna, Unc119, Btg1, Klf2, Gm2a, Dusp1, Sfxn3, Aplp2, Fgfr1, Tuba1a, Egr1, Pik3cd, Cotl1, Alcam, Akap13, Jup, Egr2, Psap, Plec, Pdlim5, Hist1h1c, Dennd5a, Stat3, Eif4ebp2, Cdkn1a, Spink2, Hist1h2bc, Slc16a3, Ube2s, Acot7, Myof, Tubb6, Myo9b
HELLER_HDAC_TARGETS_UP	0.000307594	0.00815285	0.498493	0.723649	1.30714	108	Fn1, S100a4, Junb, Id2, Klf2, Gm2a, Sfxn3, Adam15, Aplp2, Tuba1a, Pik3cd, Cotl1, H2afy, Jup, H2afj, Vcl, Plec, Idi1, Lima1, Dennd5a, Mbtd1, Ehbp1l1, Pttg1ip, Cdkn1a, Spink2, Slc16a3, Snrnp70, Dnm2, Myo9b, Cdc34, Neat1, Klhl24, Txnip, Man1b1, Tyk2
HELLER_SILENCED_BY_METHYLATION_UP	0.000303037	0.00815285	0.498493	0.749272	1.34288	80	S100a6, S100a4, Lsp1, Cfp, Capg, Sept9, Upb1, Pik3cd, Ldlr, Alcam, S100a13, Klf4, Samsn1, Sirpa, Ncf1
HENDRICKS_SMARCA4_TARGETS_UP	0.00115167	0.0182384	0.45506	0.844464	1.4764	23	Ahnak, Lmna, Cotl1, Fosl2, Emp3, Actn4, Tec, Ptpn7, Ccl2, Cdkn1a
HESS_TARGETS_OF_HOXA9_AND_MEIS1_DN	1.68948e-05	0.00131842	0.57561	0.886432	1.56143	30	S100a4, Lpl, Id2, Lsp1, Fos, Zfp36, Samhd1, Dusp1, Phlda1, Mcl1, Egr1, Anxa1, Myadm, Btg2, Klf4, Sirpa, Egr2, Psap, Ehd1, Hist1h1c, Anxa4, Grk5, Fgr
HILLION_HMGA1B_TARGETS	0.00643229	0.0478251	0.407018	0.761743	1.34512	35	Id2, Arf5, Fos, Cd44, Gfra2, Anxa1, Sod1, Sdc3, Plaur, Ptma, Ccnd3, Nme1, Cox5a, Stat3, Slc25a5, Atp5f1, Rps12, Psmb4, Vcp, Gpx4
HINATA_NFKB_TARGETS_FIBROBLAST_UP	0.00301535	0.0303706	0.431708	0.795108	1.4041	34	Fn1, Vim, Sod1, Rac1, Hdgf, Arhgdia, Rnd3, Mrpl33, Ccl2
HINATA_NFKB_TARGETS_KERATINOCYTE_UP	0.000375947	0.00919062	0.498493	0.815194	1.43719	36	Fn1, Vim, Arhgdib, Il1rn, Tiam1, Ccl5, Sod1, Rac1, Arhgdia, Rnd3, Ccl2, Cdkn1a, Rac2, Map2k3
HOELZEL_NF1_TARGETS_UP	0.00127937	0.0194064	0.45506	0.79845	1.40527	37	S100a10, Cebpb, Phlda1, Rps6ka3, Eps8, Gls, Arhgap26, Nav1, Lgals3, Pdlim5, Rab31, Rnd3, B4galt6
HOFFMANN_PRE_BI_TO_LARGE_PRE_BII_LYMPHOCYTE_DN	0.00286736	0.0295902	0.431708	0.807459	1.42087	29	Ahnak, Anxa2, Zyx, Ccl5, Anxa1, Gbp7, Emb, Eef2
HOLLMANN_APOPTOSIS_VIA_CD40_DN	0.00127937	0.0194064	0.45506	0.716942	1.28932	89	Anxa2, Id2, Vim, Sept11, Plxnd1, Gpx1, S100a11, Pdlim1, F13a1, Rpn1, Sub1, Mbp, Homer1, Xbp1, Canx, Pycard, Hist1h1c, Dennd5a, Efr3a, Ppp1ca, St3gal5, Tspo, Slc16a3, Ppp3ca, Ryk, Chmp2b, Klhl9, Bag3, Tes, Gnpda1, Rpl8, Tram1, Usp7, Gmfg, Litaf, Ugdh, Gosr1, Cers6
HOOI_ST7_TARGETS_DN	0.00020292	0.00645828	0.518848	0.868688	1.52034	25	Fn1, Crip1, Id2, Vim, Itpkb, Itpr1
HOSHIDA_LIVER_CANCER_SUBCLASS_S1	0.000103218	0.00448107	0.538434	0.738203	1.33128	102	S100a10, Lsp1, Arf5, Arhgdib, Flna, S100a11, Alox5ap, Adam15, Atp6v1b2, Hif1a, Ccl5, Anxa1, F13a1, Iqgap1, Coro1a, Adam8, Arpc2, Pgk1, Plaur, Atp1b3, S100a13, Rhoa, Pfn1, Psmd2, Capza1, Laptm5, Oaz1, Ptprc, Mthfd2, Rab31, Arpc1b, Anxa4, Ppp4c, Ppp1cb, Dusp5, Cdk2ap1, Cbfb, Fgl2, Dnm2, Traf5, Cd37, Ltbp3, Cd47, Celf2, Lmo4, Itgb2, Fhl3, Dpysl2
HSIAO_HOUSEKEEPING_GENES	1e-10	1.259e-07		0.760813	1.39179	201	Anxa2, Junb, S100a10, Tmsb10, Vim, Actg1, Jund, Tagln2, Arhgdib, Flna, Ywhaz, Zfp36, Gpx1, Actb, Dazap2, Dusp1, Pdlim1, Pcbp2, Pabpc1, Aplp2, Eif4g2, Hnrnpf, Ezr, Slc25a3, Rpsa, Ptp4a2, Capn2, Capns1, Iqgap1, Gnb1, Btg2, Pim1, Pgam1, Ybx1, Arpc2, Sod1, Arf3, Pgk1, Rac1, Ptma, Rps9, Hnrnpk, Ywhab, Ctdsp2, Rhoa, Pfn1, Psmd2, Dstn, Rpl41, Atf4, Anp32b, Psap, Capza1, Tpt1, Lgals3, Oaz1, Ube2d3, Lasp1…
HUANG_GATA2_TARGETS_UP	0.000984846	0.0164228	0.45506	0.749826	1.34052	67	Anxa2, Kctd12, Cd44, Gpx1, Btg1, Alox5ap, Kcnn4, Adssl1, H2afy, Emp3, Ndufa6, Samsn1, Cytip, Tmem50a, Plec, Selplg, Napsa, St8sia4, Rab31, Scand1, Fis1, Cerk, Ap3s1, Cdkn1a, Dap, Rin3, Sh3kbp1, Tspo, Slc2a6, Fam117a, Ypel5, Cd47, Txnip, Lat2, Ccpg1, Gmfg
HUMMERICH_SKIN_CANCER_PROGRESSION_UP	0.000407845	0.00950883	0.498493	0.845019	1.48849	30	S100a6, Junb, Fos, Dok2, Cd44, Il1rn, Gltp, Adam8, Pgk1, Rbms1, Casp8, Hmox1, Pycard, Stat3, Cdkn1a
HUTTMANN_B_CLL_POOR_SURVIVAL_UP	0.000189317	0.00619091	0.518848	0.728992	1.31467	102	Crip1, Ccr2, Lpl, Jund, Zyx, Capg, Sept9, S100a11, Gm2a, Fgfr1, Anxa1, Btg2, S100a13, Tkt, Diaph1, Parvb, Hpcal1, Arhgdia, Itga4, Xbp1, Pgls, Ogdh, Prrc2a, Atp2a3, Ehbp1l1, Pxn, Cdkn1a, Rin3, Dusp5, Tspo, Slc16a3, Snrnp70, Dnm2, Myo9b
Hematopoietic cell lineage - Mus musculus (mouse)	0.00643229	0.0478251	0.407018	0.762179	1.34204	38	Cd24a, Cd44, Itgam, H2-DMb2, H2-DMa, Cd2, H2-DMb1, Itga4, Il6ra, Csf2ra, Il3ra
ICHIBA_GRAFT_VERSUS_HOST_DISEASE_35D_UP	4.91102e-05	0.00268825	0.557332	0.821238	1.4542	47	S100a6, S100a4, Lpl, Tmsb10, Cfp, Samhd1, S100a11, Ccl5, Gltp, Iqgap1, Btg2, Atp1b3, Rbm3, Cytip, Sirpa, Lgals3, Laptm5, Selplg, Ptprc, Ccl2
IGLESIAS_E2F_TARGETS_UP	1.12088e-06	0.000156799	0.643552	0.853423	1.51757	52	S100a6, Anxa2, Crip1, S100a10, Lpl, Id2, Actg1, S100a11, Aplp2, Tuba1b, Capza2, Tuba1a, Lmna, Anxa1, Gnb1, S100a13, Bzw1, Cdc42, Tubb2a, Evl, Dstn, Lims1, Laptm5, Morf4l1, Cnn3, Sept7
ISSAEVA_MLL2_TARGETS	0.00269044	0.0284644	0.431708	0.860348	1.49645	19	Ahnak, Crip1, Tagln2, Alcam, Lmo1
JAATINEN_HEMATOPOIETIC_STEM_CELL_DN	0.000517479	0.0109497	0.477271	0.755871	1.35522	72	Dok2, Kctd12, Itgam, Samhd1, Lbh, Klf2, Il1rn, Ccl5, Gzma, Cd2, F13a1, Cotl1, Qpct, Dcaf12, Klf4, Tubb2a, Psap, Rgs18, Lgals3, Gzmb, Nkg7, Klrk1
JAEGER_METASTASIS_DN	0.000819718	0.0144938	0.477271	0.767334	1.36336	51	Ahnak, Hopx, Btg1, Chn2, Qpct, Jup, Klf4, Net1, Pycard, Sdc1
JECHLINGER_EPITHELIAL_TO_MESENCHYMAL_TRANSITION_DN	0.000984846	0.0164228	0.45506	0.829875	1.46181	30	Id2, Fos, Flna, Zfp36, Klf2, Dusp1, Tiam1, Fosb, Egr1, Btg2, Jup, Egr2, Rara, Actn4, Itpr1
JIANG_HYPOXIA_NORMAL	0.00658101	0.0485502	0.407018	0.666264	1.20908	128	Capg, Ywhaz, Zfp36, Btg1, Gm2a, Dusp1, Hsp90b1, Add3, Hif1a, Tuba1b, Mcl1, Ptp4a2, Fosl2, Coro1a, Nucks1, Atp1b3, Cdc42, Tmem30a, Csde1, Hmox1, Sirpa, Klf6, Canx, Cd164, Ube2e1, Anxa4, Bnip3l, P4hb, Hnrnpu, Kdm2b, Nap1l1, Lsr, Vapb, Cdc34, Cpne1, Gnpda1, Hnrnpc, Ypel5, Txnip, Snx9, Serbp1, Snx4, Rsl24d1, Msmo1, Trnau1ap
JISON_SICKLE_CELL_DISEASE_UP	0.00553996	0.0431877	0.407018	0.726216	1.29278	59	Fn1, Ccr2, Gpx1, Gm2a, F13a1, Emp3, Tubb2a, Hmox1, Plin3, St3gal5, Ywhah, Cebpe, Cdkn1a, Bnip3l, P4hb, Atf3, Gbp2, Gnpda1
JOHANSSON_GLIOMAGENESIS_BY_PDGFB_UP	0.000480845	0.0103484	0.498493	0.853574	1.49847	28	Fn1, Tagln2, Fos, Ppp1r18, Ybx1, Dbi, Sdc3, Tpm4, Hmox1, Klf6, Stat3, Rplp0
JOHNSTONE_PARVB_TARGETS_2_UP	0.00327434	0.0318331	0.431708	0.751598	1.3365	52	Actg1, Zyx, Flna, S100a11, Actb, Aplp2, Cotl1, Ecm1, Ramp1, Tpt1, Arhgdia, Furin, Rab11b, Ogdh, Cfl1, Fkbp1a, Emb, Csf2ra, Cmtm6, Ephx1, Lsr, Calm3, Mamdc2, Ppp1r9b, Ywhae
JOHNSTONE_PARVB_TARGETS_3_UP	2.01285e-07	4.60761e-05	0.690132	0.734731	1.34051	168	Fn1, Ahnak, S100a4, Vim, Sept9, Flna, Btg1, Samhd1, Actb, Efhd2, Rras2, Sfxn3, Cebpb, Add3, Pcbp2, Phlda1, Aplp2, Ndfip1, Fgfr1, Anxa1, Bhlhe40, Iqgap1, Ldlr, Gls, Jup, H2afj, Ptpre, Pdcd4, Tkt, Sfr1, Klf4, Arhgap26, Hmox1, Nav1, Klf6, Hpcal1, Psap, Capn1, Ehd1, Arpc1b, St3gal1, Syngr2, Jak1, Vat1, Krt80, Anxa4, Grk5, Dync1h1, Dusp5, Acly, P4hb, Map2k3, Syvn1, Atp1a1, Myof, Eif4g1
KAAB_HEART_ATRIUM_VS_VENTRICLE_UP	0.0022014	0.0256627	0.431708	0.719723	1.28991	75	Crip1, Vim, Tagln2, Myl6, Btg1, Aldh1a2, Il1rl1, Eps8, Prkcd, S100a13, Tubb2a, Rpl3, Smarcd2, Zfp36l2, Vat1, Dap, Khsrp, Nap1l1, Fgl2, Nsf, Epb41l1, Cd47, Kctd17, Nme2, Plcb1, F10
KAYO_CALORIE_RESTRICTION_MUSCLE_UP	0.00131619	0.0194951	0.45506	0.795514	1.40475	35	Fn1, S100a4, Flna, S100a11, Actb, Tuba1a, Emp3, Ier2, Cnn3, Klrk1, Vat1, Ckap4, Gnl1
KEEN_RESPONSE_TO_ROSIGLITAZONE_DN	0.000150774	0.0056664	0.518848	0.831852	1.46589	39	S100a6, Crip1, S100a11, Actb, Dazap2, Capzb, Dusp1, Hif1a, Anxa1, Bhlhe40, Gnb1, Emp3, Tpm4, Dstn, Cytip, Capza1
KEGG_ARRHYTHMOGENIC_RIGHT_VENTRICULAR_CARDIOMYOPATHY_ARVC	0.00473144	0.0395807	0.407018	0.82492	1.43805	22	Actg1, Actb, Lmna, Jup, Actn4, Itga4
KEGG_CHEMOKINE_SIGNALING_PATHWAY	0.00650665	0.0481875	0.407018	0.701934	1.25872	76	Ccr2, Tiam1, Ccl5, Dock2, Pik3cd, Gnb1, Ccl24, Prkcd, Rac1, Cdc42, Rhoa, Gnai3, Ncf1, Akt2, Grk6, Ccl2, Stat3, Grk5, Prkaca, Fgr, Gnb2, Pxn, Rac2, Rock1, Mapk1, Akt1
KEGG_ECM_RECEPTOR_INTERACTION	0.00591767	0.0450172	0.407018	0.810162	1.41643	23	Fn1, Cd44, Sdc3, Itga4, Sdc1, Itgb7, Cd47
KEGG_FOCAL_ADHESION	0.0011137	0.0180923	0.45506	0.733031	1.31377	80	Fn1, Actg1, Zyx, Flna, Actb, Capn2, Pik3cd, Rac1, Ccnd3, Cdc42, Diaph1, Rhoa, Parvb, Actn4, Vcl, Itga4, Akt2, Ppp1ca, Pxn, Rac2, Rock1, Ppp1cb, Mapk1, Akt1
KEGG_PATHOGENIC_ESCHERICHIA_COLI_INFECTION	0.00153708	0.0215667	0.45506	0.817501	1.43021	26	Actg1, Ywhaz, Actb, Arpc5, Ezr, Tuba1b, Arpc4, Tuba1a, Arpc2, Cdc42, Rhoa, Tubb2a, Tuba1c, Arpc1b
KEGG_REGULATION_OF_ACTIN_CYTOSKELETON	0.000112242	0.00471043	0.538434	0.741742	1.33321	88	Fn1, Actg1, Itgam, Actb, Rras2, Arpc5, Tiam1, Ezr, Arpc4, Fgfr1, Pik3cd, Iqgap1, Arpc2, Rac1, Cdc42, Diaph1, Rhoa, Pfn1, Pip4k2a, Actn4, Vcl, Itga4, Arpc1b, Cfl1, Ppp1ca, Arhgef6, Pxn, Rac2, Rock1, Ppp1cb, Mapk1, Brk1, Mras
KHETCHOUMIAN_TRIM24_TARGETS_UP	0.00284172	0.0294463	0.431708	0.880033	1.52158	16	Junb, Vim, Fos, Cd44, Egr1, Btg2, Lgals3, Laptm5, Ucp2, Cdkn1a
KIM_ALL_DISORDERS_CALB1_CORR_UP	0.00680409	0.0498044	0.407018	0.628436	1.15112	217	Hsp90b1, Tiam1, Atp6v1b2, Aplp2, Capza2, Slc25a3, Prkar1a, Atp1a3, Bhlhe40, Gnb1, Actr2, H2afy, Ubl3, Pgk1, Tkt, Hnrnpk, Sub1, Pfkp, Ywhab, Tubb2a, Dstn, Atp2b1, Mbnl1, Psap, Psma4, Oaz1, Dhcr24, Idi1, Atp5g3, Hnrnpa0, Brd2, Itpr1, Canx, B4galt6, Rab11a, Efr3a, Erp29, Dync1h1, Man2a2, Tmed2, Uba1, Bnip3l, Ensa, Ctbp1, Anxa7, Tomm34, Eef2, Morf4l2, Dusp3, Psme3, Vdac1, Mapk1, Akt1, Hnrnpa3, Acot7,…
KIM_ALL_DISORDERS_OLIGODENDROCYTE_NUMBER_CORR_UP	0.000554114	0.0114366	0.477271	0.644176	1.18128	284	Vim, Actg1, Arf5, Olfm1, Gpx1, Dazap2, Sfxn3, Atp6v1b2, Aplp2, Eif4g2, Capza2, Tuba1a, Slc25a3, Capns1, Coro1a, H2afy, Arpc2, Sod1, Arf3, Gls, Pgk1, Tkt, Pfkp, Rhoa, Tubb2a, Ier2, Pfn1, Psmd2, Amfr, Dstn, Rpl41, Hpcal1, Anp32b, Psap, Hdgf, Ctdnep1, Oaz1, Dhcr24, Serp1, Ap2m1, Lasp1, Idi1, Cox5a, Rpl3, Becn1, Canx, Tpi1, Esyt1, Cfl1, Eif3f, Degs1, Efr3a, Ppp1ca, Erp29, Fkbp1a, Dync1h1, Man2a2, Tme…
KIM_BIPOLAR_DISORDER_OLIGODENDROCYTE_DENSITY_CORR_UP	0.000257468	0.00758367	0.498493	0.65691	1.20404	267	Vim, Actg1, Arf5, Gpx1, Prcp, Dazap2, Hsp90b1, Atp6v1b2, Glud1, Aplp2, Slc25a3, Prkar1a, Atp1a3, Capns1, Gnb1, Coro1a, Alcam, Ybx1, H2afy, Arpc2, Sod1, Arf3, Rpn1, Pgk1, Tkt, Hnrnpk, Ccnd3, Sub1, Rhoa, Tubb2a, Pfn1, Psmd2, Ndufa6, Dstn, Rpl41, Hpcal1, Srsf9, Psap, Hdgf, Psma4, Oaz1, Dhcr24, Lasp1, Idi1, Atp5g3, Cox5a, Rpl3, Canx, Tpi1, Hnrnpab, Cfl1, Eif3f, Degs1, Efr3a, Sec61b, Fbl, Erp29, Fkbp1…
KIM_GLIS2_TARGETS_UP	0.0015417	0.0215667	0.45506	0.874497	1.52106	19	S100a6, S100a4, Ccr2, Vim, Lsp1, Ccl5, Adam8, Pycard, Ccl2
KIM_WT1_TARGETS_UP	0.000627384	0.0121519	0.477271	0.724562	1.30583	96	Junb, Actg1, Zyx, Cd44, Lbh, Actb, Rras2, Tiam1, Egr1, Bhlhe40, Fosl2, Gls, Prkcd, Plaur, Ptpre, Ier2, Mbp, Atp2b1, Rara, Vcl, Srsf6, Pdlim5, Rnd3, St3gal1, Ucp2, Ccl2, Sf1, Srsf5, St3gal5, Dusp5, Map2k3, Cbfb, Cdc42se1
KINSEY_TARGETS_OF_EWSR1_FLII_FUSION_DN	0.00010773	0.00459769	0.538434	0.750375	1.35127	92	Fn1, S100a10, Vim, Zyx, Btg1, Klf2, Phlda1, Pid1, Lmna, Metrnl, Pdcd4, Sidt2, Atp2b1, Psap, Vcl, Lima1
KOINUMA_TARGETS_OF_SMAD2_OR_SMAD3	2.97511e-06	0.00032571	0.627257	0.6765	1.24134	305	Ahnak, Anxa2, Junb, S100a10, Vim, Tagln2, Arhgdib, Sept9, Cd44, Ywhaz, Btg1, Pdlim1, Rbpj, Far1, Il1rl1, Glud1, Mcl1, Capns1, Cotl1, Sgms1, Fosl2, Btg2, Pim1, Alcam, Nucks1, Akap13, Gls, Atp1b3, Cbl, Jup, Hnrnpk, Sfr1, Pcbp1, Slc48a1, Tubb2a, Pfn1, Dstn, Net1, Syk, Nme1, Klf6, Mbnl1, Lgals3, Vcl, Slc25a24, Plec, Furin, Purb, Morf4l1, Cast, Brd2, Rpl3, Srsf3, Lima1, Ccl2, Krt80, Anxa4, Hnrnpa2b1, …
KOYAMA_SEMA3B_TARGETS_DN	0.00205341	0.0253456	0.431708	0.68333	1.24005	128	Fn1, S100a10, Id2, Tagln2, Itgam, Capza2, Alcam, Parvb, Atp2b1, Klf6, Gramd4, Ncf1, Pdia4, Flvcr1, Foxp1, Calu, Plekho1, Vapa, Fkbp1a, Cnot1, Svil, Insig1, Ephx1, Dnajb6, Cbfb, Cdc42se1, Mras, Psmb4, Hspa1b, Azin1, Prr5l, Traf5, Dap3, Cd47, Fzr1, Adora2b, Lmo4
KRIEG_HYPOXIA_NOT_VIA_KDM3A	0.00382967	0.0341954	0.431708	0.625474	1.14721	291	Tmsb10, Vim, Actg1, Jund, Zyx, Cd44, Flna, Rras2, Dusp1, Rbpj, Add3, Ptp4a2, Gltp, Bhlhe40, Myadm, Asap1, Pgam1, Dapk1, Raph1, Pgk1, Bzw1, Pfkp, Emp3, Fam117b, Sirpa, Klf6, Lgals3, Cast, Ldha, Srsf3, Tacc1, Tpi1, Hist1h1c, Plekho1, Fnbp1, March6, Degs1, Jak1, Ehbp1l1, Pttg1ip, Sdc1, Mrps6, Bnip3l, Polr2h, Nfil3, Lactb, Slc38a1, Cdk2ap1, Insig1, Vdac1, Mapk1, Kdm2b, Dnajb6, Bid, Racgap1, Wsb1, Lsr…
KYNG_DNA_DAMAGE_DN	0.00375531	0.033892	0.431708	0.723655	1.29504	69	Fn1, Vim, Cebpb, Egr1, Anxa1, Sod1, Ssr3, Csde1, Net1, Csnk1a1, Lims1, Actn4, Oaz1, Rab11b, Morf4l1, Nrp2, Ppp2ca, Calu, Arpc1b, Hnrnpa2b1, Prkaca, Bnip3l, Rab6a, Dnaja1, Prmt1, Golph3, Csf2rb, Prkab2, Glrx
KYNG_ENVIRONMENTAL_STRESS_RESPONSE_UP	0.00570007	0.0438923	0.407018	0.820953	1.43113	22	Fn1, Vim, Anxa1, Sod1, Csde1, Oaz1, Calu, Arpc1b, Hnrnpa2b1, Bnip3l
LABBE_TARGETS_OF_TGFB1_AND_WNT3A_UP	0.000125834	0.00502938	0.518848	0.850786	1.50242	34	Junb, Zyx, Capg, Dok2, Sept9, Actb, Dusp1, Bhlhe40, Adssl1, Coro1a, Furin
LABBE_TGFB1_TARGETS_UP	0.00153708	0.0215667	0.45506	0.815664	1.43709	32	Junb, Vim, Capg, Actb, Capn2, Bhlhe40, Adssl1, Iqgap1, Sidt2, Furin, Cast
LAIHO_COLORECTAL_CANCER_SERRATED_UP	0.00494507	0.0404276	0.407018	0.755668	1.33345	42	Anxa2, Tagln2, Myl6, Hif1a, Prkar1a, Iqgap1, Arpc2, Emp3, Csnk1a1, Atp2b1, Capza1, Ap2m1, Pdlim5, Anp32e, Pdia6, Vapa, Palld, Bnip3l, Morf4l2, Svil, Plekhb2, Chmp2b, Clint1, Hnrnpc, Rassf2, Dpysl2
LEE_AGING_NEOCORTEX_UP	0.000435186	0.00987206	0.498493	0.815006	1.43917	35	Junb, S100a10, Vim, Fos, Gpx1, Hsp90b1, Cmpk1, Atp1b3, Ppp2r5c, Csnk1g2, Akt2
LEE_BMP2_TARGETS_UP	6.3736e-05	0.00314681	0.538434	0.68964	1.2598	183	Crip1, Lpl, Gda, Naaa, Arf5, Pltp, Btg1, Efhd2, Dazap2, Aldh1a2, Ezr, Coro1a, Alcam, Dapk1, Stxbp6, Eps8, Qpct, Pdcd4, Sema4a, Ctdsp2, Slc48a1, Ramp1, Plin3, Prkd3, Foxp1, Cast, Rab31, Pycard, Hist1h1c, Fnbp1, Vat1, Smpdl3a, Tcp11l2, Gbp7, Emb, Dap, Arhgap6, Fam102b, Ephx1, Mxd4, Naga, Gbp2, Fgl2, Pdlim2, Neat1, Tsc22d1, Klhl24, Traf5, Mamdc2, Celf2, Txnip
LEE_LIVER_CANCER_MYC_TGFA_UP	0.00198537	0.0247483	0.431708	0.867522	1.50892	19	Anxa2, Lpl, Actg1, Tagln2, Btg2, Mthfd2, Rab3d
LEE_NEURAL_CREST_STEM_CELL_UP	0.00197942	0.0247483	0.431708	0.833748	1.46366	28	S100a10, S100a11, Phlda1, Anxa1, Alcam, Chn2, Arhgdia, Itga4, Nrp2
LEI_MYB_TARGETS	0.000205188	0.00645828	0.518848	0.722781	1.30656	111	Fn1, S100a10, Vim, Btg1, Gm2a, Cebpb, Il1rn, Mcl1, Cdk2ap2, Anxa1, Bhlhe40, Actr2, Jup, Pcbp1, Tubb2a, Hmox1, Nme1, Anp32b, Psma4, Vcl, Plec, Srsf6, Lasp1, Idi1, Brd2, Xbp1, Atp2a3, Zfp36l2, Palld, Ccl2, Elovl5, Pttg1ip, Cdkn1a, Nfatc3, Slc16a3, Dnaja1, Klhl9, Lta4h, Tardbp, Serbp1, Hspa4, Baiap2, Nxf1, Myl12a, Litaf, Arf6, Crip2, Gosr1
LENAOUR_DENDRITIC_CELL_MATURATION_DN	0.00122415	0.0191454	0.45506	0.771953	1.36828	48	S100a4, Ccr2, Arhgdib, Cd44, Ptafr, Btg2, Coro1a, Plaur, Srebf2, Emp3, Cytip, Brd2, Itpr1, Prrc2a, Atp2a3, Zfp36l2, Ids, Ctbp1, Fgl2, Tsc22d1, Lta4h, Cd37, Txnip
LINDGREN_BLADDER_CANCER_CLUSTER_2B	0.0022014	0.0256627	0.431708	0.680752	1.23729	133	Crip1, Ywhaz, Samhd1, Lbh, Alox5ap, Dock2, Ppp1r18, Prkar1a, Egr1, Myadm, Pik3cd, Cotl1, Arpc2, Stxbp6, Sdc3, Glipr2, Plaur, Klf4, Emp3, Ier2, Samsn1, Sirpa, Laptm5, Pros1, Itga4, Cnn3, Nrp2, Klrk1, Tacc1, Rnd3, Ptpn7, Palld, Ccl2, Grk5, Cerk, Srebf1, Rac2, Nfil3, Sh3kbp1, Dusp5, Lrrc8c
LIU_PROSTATE_CANCER_DN	0.00345932	0.0328701	0.431708	0.682637	1.23504	114	S100a6, S100a4, Anxa2, Capg, Flna, Pdlim1, Phlda1, Fgfr1, Tuba1a, Rbms1, Ndnf, Vcl, Tacc1, Palld, Bnip2, Grk5, Cerk, Sdc1, Svil, Ptger2, Mras, Gbp2, Myof, Tubb6, Traf5, Ccdc50, Lpar1
LI_INDUCED_T_TO_NATURAL_KILLER_UP	9.17589e-08	2.31049e-05	0.704976	0.759253	1.38102	137	Ahnak, S100a6, S100a4, Anxa2, Junb, S100a10, Id2, Vim, Capg, Hopx, Dok2, Pltp, Myl6, S100a11, Capzb, Tiam1, Batf3, Ccl5, Ndfip1, Lmna, Capn2, Egr1, Bhlhe40, Capns1, Cotl1, Fosl2, Glipr2, Rbms1, S100a13, Sema4a, Tmem154, Tuba1c, Lgals3, Nkg7, Furin, Lasp1, Napsa, Xbp1, Fnbp1, Degs1, Plekho2, Sec61b, Rab3d, Prr13, Cdkn1a, F2rl2, Nfil3, Dusp5, Tspo, Lrrc8c, Slc2a6, Tubb6, Bag3, Tes, Itgb7, Prelid2, …
LI_WILMS_TUMOR_VS_FETAL_KIDNEY_1_UP	0.00186843	0.0238817	0.45506	0.746479	1.32885	59	Ahnak, S100a10, Kctd12, Prcp, Iqgap1, Alcam, Oxct1, Dstn, Cast, Xbp1, Syngr2, Efr3a, Anxa4, Smpdl3a, Fry, Tspo, Rab22a, Ppp2r5a, Atp1a1, Myof, Zeb2
LOPEZ_MBD_TARGETS	0.000143972	0.00549276	0.518848	0.638282	1.17386	386	Fn1, Junb, S100a10, Btg1, Dazap2, Rras2, Capzb, Add3, Pcbp2, Aplp2, Hnrnpf, Ezr, Arpc4, Fgfr1, Tuba1a, Cdk2ap2, Anxa1, Gnb1, Ryr1, Coro1a, Ecm1, Sod1, Sdc3, Rpn1, Srebf2, Txn2, Cdc42, Btf3, Sub1, Crat, Rhoa, Pfn1, Wipf1, Map3k11, Evl, Cct5, Gas7, Nudt21, Tmem50a, Atf4, Hdgf, Ncf1, Tpm3, Psma4, Tpt1, Rara, Arhgdia, Hnrnph2, Actn4, Vcl, Capn1, Nkg7, Ube2d3, Ccdc88c, Selplg, Cse1l, Ldha, Rab31, Hist…
MARKEY_RB1_CHRONIC_LOF_UP	0.00539124	0.0425553	0.407018	0.737935	1.30993	49	Crip1, Pltp, Il1rl1, Kcnn4, Egr1, Slk, St3gal4, Klf4, Anp32b, Pros1, Foxp1, Idi1, Sdc1, Cdkn1a, Kank3, Cbfb, Cdca4, Nfix
MARSON_FOXP3_TARGETS_UP	0.000348605	0.00869097	0.498493	0.836175	1.47662	34	S100a6, S100a4, Crip1, S100a10, Vim, Capg, Cd44, Samhd1, Gm2a, Tiam1, Mcl1, Cd2, Coro1a, Ecm1, Ramp1, Nkg7
MARTENS_BOUND_BY_PML_RARA_FUSION	7.84006e-05	0.0037964	0.538434	0.689156	1.26102	200	Id2, Jund, Tagln2, Capg, Plxnd1, Klf2, Efhd2, Alox5ap, Tppp3, Aplp2, Upb1, Fosb, Bhlhe40, Cotl1, Fosl2, Adam8, Ubl3, Prkcd, Rps9, Ccnd3, Mbp, Elavl1, Gas7, Hmox1, Sirpa, Wdr26, Ubash3b, Hpcal1, Psap, Tuba1c, Rara, Laptm5, Oaz1, Idh1, Rab11fip1, Itga4, Lasp1, Pgls, Itpr1, Rab31, Cd164, Plekho1, Fnbp1, Anp32e, Grk6, Grk5, Lbr, Rab3d, Fgr, Gnb2, Pxn, Srebf1, Ensa, Rac2, Gpr132, Dusp5, Arap1, Cdk9, N…
[truncated: 158 more rows]
